# Supplementary material for: The RAVEN Toolbox and Its Use for Generating a Genome-scale Metabolic Model for Penicillium chrysogenum
Source: PLoS Comput Biol. 2013 Mar 21;9(3):e1002980. doi: 10.1371/journal.pcbi.1002980 (PMC3605104; doi:10.1371/journal.pcbi.1002980)
Supplement: Dataset S1 — The iAL1006 genome-scale model of P. chrysogenum in SBML and Excel formats, together with a metabolic map for visualization and a task list for model validation. (ZIP) [file pcbi.1002980.s001.zip]

Archive with 5 entries (5 files):
- iAL1006 metabolic map v1.00.xml
- iAL1006 v1.00.xlsx
- iAl1006 v1.00.xml
- simulations.xls
- readme.txt
