# Supplementary material for: The RAVEN Toolbox and Its Use for Generating a Genome-scale Metabolic Model for Penicillium chrysogenum
Source: PLoS Comput Biol. 2013 Mar 21;9(3):e1002980. doi: 10.1371/journal.pcbi.1002980 (PMC3605104; doi:10.1371/journal.pcbi.1002980)
Supplement: Dataset S1 — The iAL1006 genome-scale model of P. chrysogenum in SBML and Excel formats, together with a metabolic map for visualization and a task list for model validation. (ZIP) [file pcbi.1002980.s001.zip › iAL1006 v1.00.xlsx]

## Sheet: RXNS
#	RXNID	NAME	EQUATION	EC-NUMBER	GENE ASSOCIATION	LOWER BOUND	UPPER BOUND	OBJECTIVE	COMPARTMENT	SUBSYSTEM	SBO TERM	REPLACEMENT ID	TOP PATHWAY	ENZYME NAME/TYPE	KEGG RXN ID	PMID	REACTION TAKEN FROM	GENE ASSIGNED BY	COMMENTS	OTHER REFERENCES
	r0001	spontaneous conversion	3 D-glucose[e] <=> alpha-D-glucose[e] + 2 beta-D-glucose[e]						e	Glycolysis / Gluconeogenesis	SBO:0000176		Carbohydrate	spontaneous conversion			A. oryzae model	no gene (diffusion, artificial reactions, or spontanous conversions)
	r0002	spontaneous conversion	3 D-glucose[c] <=> alpha-D-glucose[c] + 2 beta-D-glucose[c]						c	Glycolysis / Gluconeogenesis	SBO:0000176		Carbohydrate	spontaneous conversion			A. oryzae model	no gene (diffusion, artificial reactions, or spontanous conversions)
	r0003	D-glucose 1-epimerase	alpha-D-glucose[c] <=> beta-D-glucose[c]	5.1.3.3	Pc20g08410;Pc20g09570;Pc13g14400				c	Glycolysis / Gluconeogenesis	SBO:0000176		Carbohydrate	aldose 1-epimerase	R01602	13799037;13799038;19156454	A. oryzae model	bidirectional blast to template model
	r0004	ATP:alpha-D-glucose 6-phosphotransferase	ATP[c] + alpha-D-glucose[c] => ADP[c] + alpha-D-glucose 6-phosphate[c]	2.7.1.1	Pc20g13040;Pc22g08480;Pc21g02550;Pc21g20770				c	Glycolysis / Gluconeogenesis	SBO:0000176		Carbohydrate	hexokinase	R01786	10799985	A. oryzae model	bidirectional blast to template model
	r0005	ATP:beta-D-glucose 6-phosphotransferase	ATP[c] + beta-D-glucose[c] => ADP[c] + beta-D-glucose 6-phosphate[c]	2.7.1.2	Pc22g23550				c	Glycolysis / Gluconeogenesis	SBO:0000176		Carbohydrate	glucokinase	R01600	3142341	A. oryzae model	bidirectional blast to template model
	r0006	alpha-D-glucose 6-phosphate ketol-isomerase	alpha-D-glucose 6-phosphate[c] <=> beta-D-fructofuranose 6-phosphate[c]	5.3.1.9	Pc22g19730				c	Glycolysis / Gluconeogenesis	SBO:0000176		Carbohydrate	glucose-6-phosphate isomerase	R02740	10799985;9147448	A. oryzae model	bidirectional blast to template model
	r0007	beta-D-glucose 6-phosphate ketol-isomerase	beta-D-fructofuranose 6-phosphate[c] <=> beta-D-glucose 6-phosphate[c]	5.3.1.9	Pc22g19730				c	Glycolysis / Gluconeogenesis	SBO:0000176		Carbohydrate	glucose-6-phosphate isomerase	R03321		A. oryzae model	bidirectional blast to template model
	r0008	alpha-D-glucose 6-phosphate ketol-isomerase	alpha-D-glucose 6-phosphate[c] <=> beta-D-glucose 6-phosphate[c]	5.3.1.9	Pc22g19730				c	Glycolysis / Gluconeogenesis	SBO:0000176		Carbohydrate	glucose-6-phosphate isomerase	R02739		A. oryzae model	bidirectional blast to template model
	r0009	phosphofructokinase	ATP[c] + beta-D-fructofuranose 6-phosphate[c] => ADP[c] + beta-D-fructofuranose 1,6-bisphosphate[c]	2.7.1.11	Pc12g13500				c	Glycolysis / Gluconeogenesis	SBO:0000176		Carbohydrate	6-phosphofructokinase		10799985;143338;179688;19156454	A. oryzae model	bidirectional blast to template model
	r0010	fructose-bisphosphate aldolase	beta-D-fructofuranose 1,6-bisphosphate[c] <=> D-glyceraldehyde 3-phosphate[c] + glycerone phosphate[c]	4.1.2.13	Pc18g01220;Pc20g09750;Pc21g09930				c	Glycolysis / Gluconeogenesis	SBO:0000176		Carbohydrate	fructose-bisphosphate aldolase		10799985;10799990;16656256;19156454	A. oryzae model	bidirectional blast to template model
	r0011	D-glyceraldehyde-3-phosphate aldose-ketose-isomerase	D-glyceraldehyde 3-phosphate[c] <=> glycerone phosphate[c]	5.3.1.1	Pc22g21430;Pc21g03400				c	Glycolysis / Gluconeogenesis	SBO:0000176		Carbohydrate	triose-phosphate isomerase		19156454	A. oryzae model	bidirectional blast to template model
	r0012	glyceraldehyde-3-phosphate dehydrogenase	D-glyceraldehyde 3-phosphate[c] + NAD(+)[c] + phosphate[c] <=> 3-phospho-D-glyceroyl phosphate[c] + NADH[c]	1.2.1.12	Pc21g14560				c	Glycolysis / Gluconeogenesis	SBO:0000176		Carbohydrate	glyceraldehyde-3-phosphate dehydrogenase (phosphorylating)		10799985;16253533;3131191;9421924	A. oryzae model	bidirectional blast to template model
	r0013	phosphoglycerate kinase	3-phospho-D-glyceroyl phosphate[c] + ADP[c] <=> 3-phospho-D-glycerate[c] + ATP[c]	2.7.2.3	Pc16g04730				c	Glycolysis / Gluconeogenesis	SBO:0000176		Carbohydrate	phosphoglycerate kinase		1735125;3145495;2670282;8190080;8431954	A. oryzae model	bidirectional blast to template model
	r0014	phosphoglycerate mutase	3-phospho-D-glycerate[c] <=> 2-phospho-D-glycerate[c]	5.4.2.1	Pc12g16040				c	Glycolysis / Gluconeogenesis	SBO:0000176		Carbohydrate	phosphoglycerate mutase			A. oryzae model	bidirectional blast to template model
	r0015	2-phospho-D-glycerate hydro-lyase (phosphoenolpyruvate-forming)	2-phospho-D-glycerate[c] <=> phosphoenolpyruvate[c] + H2O[c]	4.2.1.11	Pc14g01740				c	Glycolysis / Gluconeogenesis	SBO:0000176		Carbohydrate	phosphopyruvate hydratase	R00658	10799985;16820467;14734176	A. oryzae model	bidirectional blast to template model
	r0016	pyruvate kinase	ADP[c] + phosphoenolpyruvate[c] => ATP[c] + pyruvate[c]	2.7.1.40	Pc18g06000				c	Glycolysis / Gluconeogenesis	SBO:0000176		Carbohydrate	pyruvate kinase		10799985;9147448;143338;11561584	A. oryzae model	bidirectional blast to template model
	r0017	fructose-1,6-bisphosphatase	beta-D-fructofuranose 1,6-bisphosphate[c] + H2O[c] => beta-D-fructofuranose 6-phosphate[c] + phosphate[c]	3.1.3.11	Pc22g05750				c	Glycolysis / Gluconeogenesis	SBO:0000176		Carbohydrate	fructose-bisphosphatase		10799985	A. oryzae model	bidirectional blast to template model
	r0018	phosphoenolpyruvate carboxykinase (ATP)	ATP[c] + oxaloacetate[c] => ADP[c] + CO2[c] + phosphoenolpyruvate[c]	4.1.1.49	Pc12g09360				c	Glycolysis / Gluconeogenesis	SBO:0000176		Carbohydrate	phosphoenolpyruvate carboxykinase (ATP)		10799985;12740935	A. oryzae model	bidirectional blast to template model
	r0019	ethanol:NADP+ oxidoreductase	NADP(+)[c] + ethanol[c] <=> NADPH[c] + acetaldehyde[c]	1.1.1.2	Pc20g04010;Pc16g00450;Pc21g12260;Pc18g00530				c	Glycolysis / Gluconeogenesis	SBO:0000176		Carbohydrate	alcohol dehydrogenase (NADP+)	R00746	18820685;10799985	A. oryzae model	bidirectional blast to template model
	r0020	ethanol:NAD+ oxidoreductase	NAD(+)[c] + ethanol[c] <=> NADH[c] + acetaldehyde[c]	1.1.1.1	Pc12g07100;Pc21g22820;Pc21g09020;Pc12g13440;Pc16g03140;Pc22g24580;Pc13g07960;Pc12g10630;Pc12g06930				c	Glycolysis / Gluconeogenesis	SBO:0000176		Carbohydrate	alcohol dehydrogenase	R00754	10799985;19156454	A. oryzae model	bidirectional blast to template model
	r0021	ethanol:NAD+ oxidoreductase	NAD(+)[m] + ethanol[m] <=> NADH[m] + acetaldehyde[m]	1.1.1.1	Pc22g21400				m	Glycolysis / Gluconeogenesis	SBO:0000176		Carbohydrate	alcohol dehydrogenase	R00754	10799985;19156454	A. oryzae model	bidirectional blast to template model
	r0022	pyruvate:[dihydrolipoyllysine-residue acetyltransferase]-lipoyllysine 2-oxidoreductase (decarboxylating, acceptor-acetylating)	pyruvate[m] + lipoamide-[enzyme][m] => S-acetyldihydrolipoamide-[enzyme][m] + CO2[m]	1.2.4.1	Pc12g05620;Pc22g11710				m	Glycolysis / Gluconeogenesis	SBO:0000176		Carbohydrate	pyruvate dehydrogenase (acetyl-transferring)	R01699		hypothesized	manual blast/hmm approach	expanded pyruvate dehydrogenase complex
	r0023	acetyl-CoA:enzyme N6-(dihydrolipoyl)lysine S-acetyltransferase	S-acetyldihydrolipoamide-[enzyme][m] + coenzyme A[m] => acetyl-CoA[m] + dihydrolipoamide-[enzyme][m]	2.3.1.12	Pc14g00690;Pc20g01630				m	Glycolysis / Gluconeogenesis	SBO:0000176		Carbohydrate	dihydrolipoyllysine-residue acetyltransferase	R02569		hypothesized	manual blast/hmm approach	expanded pyruvate dehydrogenase complex
	r0024	dihydrolipoamide:NAD+ oxidoreductase	NAD(+)[m] + dihydrolipoamide-[enzyme][m] => NADH[m] + lipoamide-[enzyme][m]	1.8.1.4	Pc20g04720				m	Glycolysis / Gluconeogenesis	SBO:0000176		Carbohydrate	dihydrolipoyl dehydrogenase	R01698		hypothesized	manual blast/hmm approach	expanded pyruvate dehydrogenase complex
	r0025	acetate:CoA ligase (AMP-forming)	ATP[c] + acetate[c] + coenzyme A[c] => AMP[c] + acetyl-CoA[c] + diphosphate[c]	6.2.1.1	Pc22g06680				c	Glycolysis / Gluconeogenesis	SBO:0000176		Carbohydrate	acetate-CoA ligase	R00235	1347531;10422581;8103029;7765289	A. oryzae model	bidirectional blast to template model	two-step reaction
	r0026	acetate:CoA ligase (AMP-forming)	ATP[m] + acetate[m] + coenzyme A[m] => AMP[m] + acetyl-CoA[m] + diphosphate[m]	6.2.1.1	Pc22g06680				m	Glycolysis / Gluconeogenesis	SBO:0000176		Carbohydrate	acetate-CoA ligase	R00235	1347531;10422581;8103029;7765289	A. oryzae model	bidirectional blast to template model	two-step reaction. Gene is cytosolic
	r0027	glucose-6-phosphate 1-dehydrogenase	NADP(+)[c] + alpha-D-glucose 6-phosphate[c] => 6-O-phosphono-D-glucono-1,5-lactone[c] + NADPH[c]	1.1.1.49	Pc20g03330				c	Pentose phosphate pathway	SBO:0000176		Carbohydrate	glucose-6-phosphate dehydrogenase		10799985;9296459;10193580;19156454	A. oryzae model	bidirectional blast to template model		Physiological Engineering Aspects of Penicillin chrysogenum, J. Nielsen, World Scientific, 1997
	r0028	6-phospho-D-glucono-1,5-lactone lactonohydrolase	6-O-phosphono-D-glucono-1,5-lactone[c] + H2O[c] => 6-phospho-D-gluconate[c]	3.1.1.31	Pc22g25470				c	Pentose phosphate pathway	SBO:0000176		Carbohydrate	6-phosphogluconolactonase	R02035		A. oryzae model	bidirectional blast to template model		Physiological Engineering Aspects of Penicillin chrysogenum, J. Nielsen, World Scientific, 1997
	r0029	6-phospho-D-gluconate:NADP+ 2-oxidoreductase (decarboxylating)	6-phospho-D-gluconate[c] + NADP(+)[c] => CO2[c] + D-ribulose 5-phosphate[c] + NADPH[c]	1.1.1.44	Pc12g10940;Pc19g00410;Pc12g08920				c	Pentose phosphate pathway	SBO:0000176		Carbohydrate	phosphogluconate dehydrogenase (decarboxylating)	R01528	10799985;18820685;19156454	A. oryzae model	bidirectional blast to template model
	r0030	D-ribulose-5-phosphate 3-epimerase	D-ribulose 5-phosphate[c] <=> D-xylulose 5-phosphate[c]	5.1.3.1	Pc12g00550				c	Pentose phosphate pathway	SBO:0000176		Carbohydrate	ribulose-phosphate 3-epimerase	R01529		A. oryzae model	bidirectional blast to template model
	r0031	D-ribose-5-phosphate aldose-ketose-isomerase	D-ribulose 5-phosphate[c] <=> D-ribose 5-phosphate[c]	5.3.1.6	Pc21g20440				c	Pentose phosphate pathway	SBO:0000176		Carbohydrate	ribose-5-phosphate isomerase	R01056		A. oryzae model	bidirectional blast to template model
	r0032	sedoheptulose-7-phosphate:D-glyceraldehyde-3-phosphate glycolaldehyde transferase	D-ribose 5-phosphate[c] + D-xylulose 5-phosphate[c] <=> D-glyceraldehyde 3-phosphate[c] + sedoheptulose 7-phosphate[c]	2.2.1.1	Pc13g12450;Pc13g02010				c	Pentose phosphate pathway	SBO:0000176		Carbohydrate	transketolase	R01641	12740935	A. oryzae model	bidirectional blast to template model
	r0033	transketolase	D-erythrose 4-phosphate[c] + D-xylulose 5-phosphate[c] <=> D-glyceraldehyde 3-phosphate[c] + beta-D-fructofuranose 6-phosphate[c]	2.2.1.1	Pc13g12450;Pc13g02010				c	Pentose phosphate pathway	SBO:0000176		Carbohydrate	transketolase		12740935	A. oryzae model	bidirectional blast to template model
	r0034	sedoheptulose-7-phosphate:D-glyceraldehyde-3-phosphate glyceronetransferase	D-erythrose 4-phosphate[c] + beta-D-fructofuranose 6-phosphate[c] <=> D-glyceraldehyde 3-phosphate[c] + sedoheptulose 7-phosphate[c]	2.2.1.2	Pc21g16950;Pc22g14150				c	Pentose phosphate pathway	SBO:0000176		Carbohydrate	transaldolase	R01827	12740935;15275666	A. oryzae model	bidirectional blast to template model
	r0035	D-xylulose 5-phosphate D-glyceraldehyde-3-phosphate-lyase (adding phosphate; acetyl-phosphate-forming)	D-xylulose 5-phosphate[c] + phosphate[c] => D-glyceraldehyde 3-phosphate[c] + acetyl phosphate[c] + H2O[c]	4.1.2.9	Pc21g00560				c	Pentose phosphate pathway	SBO:0000176		Carbohydrate	phosphoketolase	R01621		A. oryzae model	bidirectional blast to template model		Process Biochem. 42;1050-1055 (2007)
	r0036	2-deoxy-D-ribose-5-phosphate acetaldehyde-lyase (D-glyceraldehyde-3-phosphate-forming)	2-deoxy-D-ribose 5-phosphate[c] <=> D-glyceraldehyde 3-phosphate[c] + acetaldehyde[c]	4.1.2.4	Pc20g03170				c	Pentose phosphate pathway	SBO:0000176		Carbohydrate	deoxyribose-phosphate aldolase	R01066		A. oryzae model	bidirectional blast to template model
	r0037	ATP:D-ribose 5-phosphotransferase	ATP[c] + D-ribose[c] => ADP[c] + D-ribose 5-phosphate[c]	2.7.1.15	Pc12g02790;Pc21g15560				c	Pentose phosphate pathway	SBO:0000176		Carbohydrate	ribokinase	R01051	10799985	A. oryzae model	bidirectional blast to template model
	r0038	ATP:D-gluconate 6-phosphotransferase	ATP[c] + D-gluconate[c] => 6-phospho-D-gluconate[c] + ADP[c]	2.7.1.12	Pc22g05190				c	Pentose phosphate pathway	SBO:0000176		Carbohydrate	gluconokinase	R01737	10799985	A. oryzae model	bidirectional blast to template model
	r0039	phosphoglucomutase	D-ribose 1-phosphate[c] <=> D-ribose 5-phosphate[c]	5.4.2.2	Pc18g01390;Pc20g04410				c	Pentose phosphate pathway	SBO:0000176		Carbohydrate	phosphoglucomutase			A. oryzae model	bidirectional blast to template model
	r0040	D-fructose-6-phosphate D-erythrose-4-phosphate-lyase (adding phosphate; acetyl-phosphate-forming)	beta-D-fructofuranose 6-phosphate[c] + phosphate[c] => D-erythrose 4-phosphate[c] + acetyl phosphate[c] + H2O[c]	4.1.2.22	Pc18g00660				c	Pentose phosphate pathway	SBO:0000176		Carbohydrate	fructose-6-phosphate phosphoketolase	R00761		A. oryzae model	bidirectional blast to template model
	r0041	acid phosphatase (aphA)	6-phospho-D-gluconate[c] + H2O[c] => D-gluconate[c] + phosphate[c]	3.1.3.2	Pc12g13590;Pc16g07850;Pc22g09580;Pc21g14460				c	Pentose phosphate pathway	SBO:0000176		Carbohydrate	acid phosphatase		1909579;10772156;1909579;1563629;7945393;9023952;7628710;10799985	A. niger model	bidirectional blast to template model
	r0042	beta-D-glucose:oxygen 1-oxidoreductase	D-glucono-1,5-lactone[c] + H2O2[c] <=> beta-D-glucose[c] + O2[c]	1.1.3.4	Pc20g09560				c	Pentose phosphate pathway	SBO:0000176		Carbohydrate	glucose oxidase	R01522	3116021;1632950;16747849;7245983;4472163;15546411;3116021;7917065;12793202	A. oryzae model	bidirectional blast to template model		rom lovdiv 10;173-178 (1973);
	r0043	beta-D-glucose:oxygen 1-oxidoreductase	D-glucono-1,5-lactone[e] + H2O2[e] <=> beta-D-glucose[e] + O2[e]	1.1.3.4	Pc16g04630				e	Pentose phosphate pathway	SBO:0000176		Carbohydrate	glucose oxidase	R01522	3116021;1632950;16747849;7245983;4472163;15546411;3116021;7917065;12793202	A. oryzae model	bidirectional blast to template model
	r0044	D-glucono-1,5-lactone lactonohydrolase	D-glucono-1,5-lactone[e] + H2O[e] => D-gluconate[e]	3.1.1.17	Pc16g12050				e	Pentose phosphate pathway	SBO:0000176		Carbohydrate	gluconolactonase	R01519	18820685	A. oryzae model	bidirectional blast to template model
	r0045	spontaneous conversion	D-glucono-1,5-lactone[c] + H2O[c] => D-gluconate[c]						c	Pentose phosphate pathway	SBO:0000176		Carbohydrate	spontaneous conversion		16820467	A. niger model	no gene (diffusion, artificial reactions, or spontanous conversions)
	r0046	pyruvate carboxy-lyase (acetaldehyde-forming)	pyruvate[c] => CO2[c] + acetaldehyde[c]	4.1.1.1	Pc13g09300;Pc16g13320;Pc18g01490;Pc13g12760				c	Pyruvate metabolism	SBO:0000176		Carbohydrate	pyruvate decarboxylase	R00224	18623271	A. oryzae model	bidirectional blast to template model
	r0047	(S)-lactaldehyde:NAD+ oxidoreductase	lactaldehyde[c] + NAD(+)[c] + H2O[c] => (R)-lactate[c] + NADH[c]	1.2.1.3	Pc06g00180;Pc12g13660;Pc14g01040;Pc14g01080;Pc16g05830;Pc20g02350;Pc21g22810				c	Pyruvate metabolism	SBO:0000176		Carbohydrate	aldehyde dehydrogenase (NAD+)	R01446	19156454	A. oryzae model	bidirectional blast to template model	originally present as 1.2.1.22 . can't differentiate between functions so changed to 1.2.1.3
	r0048	glycolaldehyde:NAD+ oxidoreductase	glycolaldehyde[c] + NAD(+)[c] + H2O[c] <=> glycolate[c] + NADH[c]	1.2.1.3	Pc06g00180;Pc12g13660;Pc14g01040;Pc14g01080;Pc16g05830;Pc20g02350;Pc21g22810				c	Pyruvate metabolism	SBO:0000176		Carbohydrate	aldehyde dehydrogenase (NAD+)	R01333		A. niger model	no gene (diffusion, artificial reactions, or spontanous conversions)	originally present as 1.2.1.21 . can't differentiate between functions so changed to 1.2.1.3. It is not certain that these enzymes can carry out this reaction, but it is needed for degradation of phospholipids and lactaldehyde dehydrogenases have proven to also have glycolaldehyde dehydrogenase function in bacteria
	r0049	(S)-lactaldehyde:NAD+ oxidoreductase	lactaldehyde[m] + NAD(+)[m] + H2O[m] => (R)-lactate[m] + NADH[m]	1.2.1.3	Pc06g00180;Pc14g01040;Pc14g01080;Pc22g24860				m	Pyruvate metabolism	SBO:0000176		Carbohydrate	aldehyde dehydrogenase (NAD+)	R01446	19156454	A. oryzae model	bidirectional blast to template model	originally present as 1.2.1.22 . can't differentiate between functions so changed to 1.2.1.3
	r0050	(R)-S-lactoylglutathione methylglyoxal-lyase (isomerizing)	(R)-S-lactoylglutathione[c] <=> glutathione[c] + methylglyoxal[c]	4.4.1.5	Pc12g09820				c	Pyruvate metabolism	SBO:0000176		Carbohydrate	lactoylglutathione lyase	R02530		A. oryzae model	bidirectional blast to template model
	r0051	(R)-S-lactoylglutathione hydrolase	(R)-S-lactoylglutathione[c] + H2O[c] => (R)-lactate[c] + glutathione[c]	3.1.2.6	Pc21g08590;Pc16g05570				c	Pyruvate metabolism	SBO:0000176		Carbohydrate	hydroxyacylglutathione hydrolase	R01736		A. oryzae model	bidirectional blast to template model
	r0052	acetaldehyde:NAD+ oxidoreductase	NAD(+)[c] + acetaldehyde[c] + H2O[c] => NADH[c] + acetate[c]	1.2.1.3	Pc06g00180;Pc12g13660;Pc14g01040;Pc14g01080;Pc16g05830;Pc20g02350;Pc21g22810				c	Pyruvate metabolism	SBO:0000176		Carbohydrate	aldehyde dehydrogenase (NAD+)	R00710	10799985;19156454	A. oryzae model	bidirectional blast to template model	difficult to differentiate between functions
	r0053	acetaldehyde:NAD+ oxidoreductase	NAD(+)[m] + acetaldehyde[m] + H2O[m] => NADH[m] + acetate[m]	1.2.1.3	Pc06g00180;Pc14g01040;Pc14g01080;Pc22g24860				m	Pyruvate metabolism	SBO:0000176		Carbohydrate	aldehyde dehydrogenase (NAD+)	R00710	10799985;19156454	A. oryzae model	bidirectional blast to template model	difficult to differentiate between functions
	r0054	acetaldehyde:NADP+ oxidoreductase	NADP(+)[c] + acetaldehyde[c] + H2O[c] => NADPH[c] + acetate[c]	1.2.1.5	Pc22g03630				c	Pyruvate metabolism	SBO:0000176		Carbohydrate	aldehyde dehydrogenase [NAD(P)+]	R00711	16253533	A. oryzae model	bidirectional blast to template model
	r0055	acetyl-CoA hydrolase	acetyl-CoA[c] + H2O[c] => acetate[c] + coenzyme A[c]	3.1.2.1	Pc12g03130				c	Pyruvate metabolism	SBO:0000176		Carbohydrate	acetyl-CoA hydrolase	R00227	10799985	A. oryzae model	bidirectional blast to template model
	r0056	acetyl-CoA hydrolase	acetyl-CoA[m] + H2O[m] => acetate[m] + coenzyme A[m]	3.1.2.1	Pc12g03130				m	Pyruvate metabolism	SBO:0000176		Carbohydrate	acetyl-CoA hydrolase	R00227	10799985	A. oryzae model	bidirectional blast to template model
	r0057	NAD-dependent alcohol dehydrogenase	NAD(+)[c] + methanol[c] <=> NADH[c] + formaldehyde[c]	1.1.1.1	Pc21g09020;Pc12g07100;Pc21g22820;Pc12g13440;Pc16g03140;Pc22g24580;Pc22g13390;Pc13g07960;Pc12g10630;Pc12g06930				c	Pyruvate metabolism	SBO:0000176		Carbohydrate	alcohol dehydrogenase		19156454	A. oryzae model	bidirectional blast to template model
	r0058	(S)-malate:NADP+ oxidoreductase(oxaloacetate-decarboxylating)	(S)-malate[m] + NADP(+)[m] => CO2[m] + NADPH[m] + pyruvate[m]	1.1.1.40	Pc13g04510				m	Pyruvate metabolism	SBO:0000176		Carbohydrate	malate dehydrogenase (oxaloacetate-decarboxylating) (NADP+)	R00216	18623271	A. oryzae model	bidirectional blast to template model
	r0059	(S)-malate:NADP+ oxidoreductase(oxaloacetate-decarboxylating)	(S)-malate[c] + NADP(+)[c] => CO2[c] + NADPH[c] + pyruvate[c]	1.1.1.40	Pc21g20250				c	Pyruvate metabolism	SBO:0000176		Carbohydrate	malate dehydrogenase (oxaloacetate-decarboxylating) (NADP+)	R00216	18623271	A. oryzae model	bidirectional blast to template model
	r0060	(S)-malate:NAD+ oxidoreductase (decarboxylating)	(S)-malate[c] + NAD(+)[c] => CO2[c] + NADH[c] + pyruvate[c]	1.1.1.38	Pc21g20250				c	Pyruvate metabolism	SBO:0000176		Carbohydrate	malate dehydrogenase (oxaloacetate-decarboxylating)	R00214	18623271	A. oryzae model	bidirectional blast to template model
	r0061	ATP:acetate phosphotransferase	ATP[c] + acetate[c] => ADP[c] + acetyl phosphate[c]	2.7.2.1	Pc18g00650				c	Pyruvate metabolism	SBO:0000176		Carbohydrate	acetate kinase	R00315	10799985	A. oryzae model	bidirectional blast to template model	changed the localization from mitochondrial for connectivity. CELLO puts it in m, but the significance is not high. Changed directionality to match the niger model
	r0062	(R)-lactate:NAD+ oxidoreductase	NADH[c] + pyruvate[c] <=> (R)-lactate[c] + NAD(+)[c]	1.1.1.28	Pc21g23650				c	Pyruvate metabolism	SBO:0000176		Carbohydrate	D-lactate dehydrogenase	R00704	15958659	A. oryzae model	bidirectional blast to template model
	r0063	(R)-lactate:NAD+ oxidoreductase	(R)-lactate[p] + NAD(+)[p] <=> NADH[p] + pyruvate[p]	1.1.1.28	Pc21g23650				p	Pyruvate metabolism	SBO:0000176		Carbohydrate	D-lactate dehydrogenase	R00704	15958659	literature	manual blast/hmm approach	included for peroxisomal redox balance. Evidence in yeast. Important issue but difficult to find evidence
	r0064	(S)-lactate:NAD+ oxidoreductase	(S)-lactate[c] + NAD(+)[c] => NADH[c] + pyruvate[c]	1.1.1.27	Pc22g18220				c	Pyruvate metabolism	SBO:0000176		Carbohydrate	L-lactate dehydrogenase	R00703	13129209	A. oryzae model	bidirectional blast to template model
	r0065	(S)-lactate:ferricytochrome-c 2-oxidoreductase	(S)-lactate[m] + 2 ferricytochrome c[m] => 2 ferrocytochrome c[m] + pyruvate[m]	1.1.2.3	Pc12g14280;Pc12g13290				m	Pyruvate metabolism	SBO:0000176		Carbohydrate	L-lactate dehydrogenase (cytochrome)	R00196	18820685;19156454	A. oryzae model	bidirectional blast to template model
	r0066	(R)-lactate:ferricytochrome-c 2-oxidoreductase	(R)-lactate[m] + 2 ferricytochrome c[m] => 2 ferrocytochrome c[m] + pyruvate[m]	1.1.2.4	Pc21g11530				m	Pyruvate metabolism	SBO:0000176		Carbohydrate	D-lactate dehydrogenase (cytochrome)	R00197		A. oryzae model	bidirectional blast to template model
	r0067	pyruvate:carbon-dioxide ligase (ADP-forming)	ATP[c] + CO2[c] + pyruvate[c] + H2O[c] => ADP[c] + oxaloacetate[c] + phosphate[c]	6.4.1.1	Pc13g07230				c	Pyruvate metabolism	SBO:0000176		Carbohydrate	pyruvate carboxylase	R00344	10799985	A. niger model	bidirectional blast to template model
	r0068	glycerone-phosphate phosphate-lyase (methylglyoxal-forming) (or spontaneous conversion)	glycerone phosphate[c] => methylglyoxal[c] + phosphate[c]	4.2.3.3					c	Pyruvate metabolism	SBO:0000176		Carbohydrate	methylglyoxal synthase	R01016		A. niger model	no gene (diffusion, artificial reactions, or spontanous conversions)	it is certain that the gene exists, but there is a spontaneous conversion to toxic methylglyoxal
	r0069	lactaldehyde:NADP+ oxidoreductase	methylglyoxal[c] + NADPH[c] => lactaldehyde[c] + NADP(+)[c]	1.1.1.283	Pc21g20670;Pc22g20490				c	Pyruvate metabolism	SBO:0000176		Carbohydrate	methylglyoxal reductase (NADPH-dependent)	R07139		A. oryzae model	bidirectional blast to template model
	r0070	propanoate:CoA ligase (AMP-forming)	ATP[m] + coenzyme A[m] + propionate[m] => AMP[m] + diphosphate[m] + propionyl-CoA[m]	6.2.1.17	Pc13g05130				m	Propanoate metabolism	SBO:0000176		Carbohydrate	propionate-CoA ligase	R00925	19156454	A. oryzae model	bidirectional blast to template model	is an acyl-coa ligase. Can't find more specific. Some of the hits are for propionyl-coa
	r0071	1-aminocyclopropane-1-carboxylate aminohydrolase (isomerizing)	1-aminocyclopropanecarboxylate[c] + H2O[c] => 2-oxobutanoate[c] + NH3[c]	3.5.99.7	Pc22g25060;Pc21g15960				c	Propanoate metabolism	SBO:0000176		Carbohydrate	1-aminocyclopropane-1-carboxylate deaminase	R00997		A. oryzae model	bidirectional blast to template model
	r0072	2-oxobutanoate:[dihydrolipoyllysine-residue propionyltransferase]-lipoyllysine 2-oxidoreductase (decarboxylating, acceptor-propionylating)	2-oxobutanoate[m] + lipoamide-[enzyme][m] => CO2[m] + S-propionyldihydrolipoamide-[enzyme][m]	1.2.4.2	Pc22g04770				m	Propanoate metabolism	SBO:0000176		Carbohydrate	oxoglutarate dehydrogenase (succinyl-transferring)			hypothesized	manual blast/hmm approach	2-oxobutanoate breakdown is initiated by ligation to coenzyme A in one of the mitochondrial oxo acid dehydrogenese complexes. There is no dedicated complex for 2-oxabutanoate. I place it under oxoglutarate complec.
	r0073	propionyl-CoA:enzyme N6-(dihydrolipoyl)lysine S-propionyltransferase	S-propionyldihydrolipoamide-[enzyme][m] + coenzyme A[m] => dihydrolipoamide-[enzyme][m] + propionyl-CoA[m]	2.3.1.61	Pc20g08570				m	Propanoate metabolism	SBO:0000176		Carbohydrate	dihydrolipoyllysine-residue succinyltransferase			hypothesized	manual blast/hmm approach	2-oxobutanoate breakdown is initiated by ligation to coenzyme A in one of the mitochondrial oxo acid dehydrogenese complexes. There is no dedicated complex for 2-oxabutanoate. I place it under oxoglutarate complec.
	r0074	propanoyl-CoA:oxaloacetate C-propanoyltransferase (thioester-hydrolysing, 1-carboxyethyl-forming)	oxaloacetate[m] + propionyl-CoA[m] + H2O[m] => 2-methylcitrate[m] + coenzyme A[m]	2.3.3.5	Pc20g13510				m	Propanoate metabolism	SBO:0000176		Carbohydrate	2-methylcitrate synthase	R00931	19156454;7117251	A. oryzae model	bidirectional blast to template model	added to mitochondria to allow for beta oxidation of odd-numbered FAs. Originally in peroxisome. Gene looks mitochondrial. Second reference shows mitochondrial localization of the entire methylcitric acid cycle in Y- lipolytica
	r0075	2-hydroxybutane-1,2,3-tricarboxylate hydro-lyase	(Z)-but-2-ene-1,2,3-tricarboxylate[m] + H2O[m] <=> 2-methylcitrate[m]	4.2.1.79	Pc20g13350;Pc12g11930				m	Propanoate metabolism	SBO:0000176		Carbohydrate	2-methylcitrate dehydratase	R04424	10714900	A. oryzae model	bidirectional blast to template model	this was added for mitochondrial to allow for propionate catabolism
	r0076	(2S,3R)-3-hydroxybutane-1,2,3-tricarboxylate pyruvate-lyase (succinate-forming)	methylisocitrate[m] <=> pyruvate[m] + succinate[m]	4.1.3.30	Pc22g23150				m	Propanoate metabolism	SBO:0000176		Carbohydrate	methylisocitrate lyase	R00409	19271269;19156454	A. oryzae model	bidirectional blast to template model	it is possible that this is a peroxisomal function but it was moved to mitochondria to be compatible with beta-oxidation (propionyl-CoA degradation)
	r0077	(S)-methylmalonyl-CoA carboxy-lyase (propanoyl-CoA-forming)	(S)-methylmalonyl-CoA[c] => CO2[c] + propionyl-CoA[c]	4.1.1.41	Pc22g15170				c	Propanoate metabolism	SBO:0000176		Carbohydrate	methylmalonyl-CoA decarboxylase	R00923		A. oryzae model	manual blast/hmm approach	added from HMM for connectivity. Original blast and HMM give different results. One gene seems to be the beta subunit. Probably the wrong gene in A. oryzae model
	r0078	propanoyl-CoA:carbon-dioxide ligase (ADP-forming)	ATP[c] + CO2[c] + propionyl-CoA[c] + H2O[c] => (S)-methylmalonyl-CoA[c] + ADP[c] + phosphate[c]	6.4.1.3	Pc22g15170				c	Propanoate metabolism	SBO:0000176		Carbohydrate	propionyl-CoA carboxylase	R01859	19156454;18820685	A. oryzae model	manual blast/hmm approach	no gene in original model. Part of complex. Used HCO3- before
	r0079	(2S,3R)-3-Hydroxybutane-1,2,3-tricarboxylate hydro-lyase	methylisocitrate[m] <=> (Z)-but-2-ene-1,2,3-tricarboxylate[m] + H2O[m]	4.2.1.99	Pc22g23150				m	Propanoate metabolism	SBO:0000176		Carbohydrate	2-methylisocitrate dehydratase	R04425	19156454;18820685;18820685	A. oryzae model	manual blast/hmm approach	evidence for mitochondrial, inferred from Aspergillus fumigatus. Added to mitochondria to allow for beta oxidation
	r0080	acetoacetate:CoA ligase (AMP-forming)	ATP[c] + acetoacetate[c] + coenzyme A[c] => AMP[c] + acetoacetyl-CoA[c] + diphosphate[c]	6.2.1.16	Pc13g10810;Pc22g00960				c	Butanoate metabolism	SBO:0000176		Carbohydrate	acetoacetate-CoA ligase	R01357		A. oryzae model	bidirectional blast to template model
	r0081	(S)-3-hydroxybutanoyl-CoA:NADP+ oxidoreductase	3-hydroxybutyryl-CoA[m] + NADP(+)[m] <=> NADPH[m] + acetoacetyl-CoA[m]	1.1.1.157	Pc13g06830				m	Butanoate metabolism	SBO:0000176		Carbohydrate	3-hydroxybutyryl-CoA dehydrogenase	R01976		A. oryzae model	bidirectional blast to template model
	r0082	succinate-semialdehyde:NAD+ oxidoreductase	NAD(+)[m] + succinate semialdehyde[m] + H2O[m] => NADH[m] + succinate[m]	1.2.1.24	Pc20g02410;Pc13g03340;Pc13g07790				m	Glutamate and glutamine metabolism	SBO:0000176		Amino acid	succinate-semialdehyde dehydrogenase	R00713		A. oryzae model	bidirectional blast to template model	changed from c to m. This is how it is in plants and A. niger. Doesn't seem to be like that in S. cerevisiae. Genes localize to m. Connectivity better after change
	r0083	succinate-semialdehyde:NADP+ oxidoreductase	NADP(+)[m] + succinate semialdehyde[m] + H2O[m] => NADPH[m] + succinate[m]	1.2.1.16	Pc20g02410;Pc13g03340;Pc13g07790				m	Glutamate and glutamine metabolism	SBO:0000176		Amino acid	succinate-semialdehyde dehydrogenase [NAD(P)+]	R00714		A. oryzae model	bidirectional blast to template model	changed from c to m. This is how it is in plants and A. niger. Doesn't seem to be like that in S. cerevisiae. Genes localize to m. Connectivity better after change
	r0084	succinate:ubiquinone oxidoreductase	fumarate[m] + ubiquinol[m] <=> succinate[m] + ubiquinone[m]	1.3.5.1	Pc22g14260:Pc06g01810:Pc21g09900:Pc20g06030				m	Tricarboxylic acid cycle and glyoxylate/dicarboxylate metabolism	SBO:0000176		Carbohydrate	succinate dehydrogenase (ubiquinone)	R02164	19271269	A. niger model	bidirectional blast to template model
	r0085	acetyl-CoA:oxaloacetate C-acetyltransferase (thioester-hydrolysing)	acetyl-CoA[m] + oxaloacetate[m] + H2O[m] <=> citrate[m] + coenzyme A[m]	2.3.3.1	Pc12g05400;Pc20g13510				m	Tricarboxylic acid cycle and glyoxylate/dicarboxylate metabolism	SBO:0000176		Carbohydrate	citrate (Si)-synthase	R00351	19156454	A. oryzae model	bidirectional blast to template model
	r0086	citrate hydro-lyase (cis-aconitate-forming)	cis-aconitate[m] + H2O[m] <=> citrate[m]	4.2.1.3	Pc13g03110;Pc22g02000				m	Tricarboxylic acid cycle and glyoxylate/dicarboxylate metabolism	SBO:0000176		Carbohydrate	aconitate hydratase	R01325	19271269	A. oryzae model	bidirectional blast to template model
	r0087	isocitrate hydro-lyase (cis-aconitate-forming)	cis-aconitate[m] + H2O[m] <=> isocitrate[m]	4.2.1.3	Pc13g03110;Pc22g02000				m	Tricarboxylic acid cycle and glyoxylate/dicarboxylate metabolism	SBO:0000176		Carbohydrate	aconitate hydratase	R01900	19271269	A. oryzae model	bidirectional blast to template model
	r0088	isocitrate:NAD+ oxidoreductase (decarboxylating)	NAD(+)[m] + isocitrate[m] => 2-oxoglutarate[m] + CO2[m] + NADH[m]	1.1.1.41	Pc13g11380:Pc14g01170				m	Tricarboxylic acid cycle and glyoxylate/dicarboxylate metabolism	SBO:0000176		Carbohydrate	isocitrate dehydrogenase (NAD+)	R00709	10799985;16253533;16646530;6615128	A. oryzae model	bidirectional blast to template model
	r0089	isocitrate:NADP+ oxidoreductase (decarboxylating)	NADP(+)[m] + isocitrate[m] => 2-oxoglutarate[m] + CO2[m] + NADPH[m]	1.1.1.42	Pc20g03610				m	Tricarboxylic acid cycle and glyoxylate/dicarboxylate metabolism	SBO:0000176		Carbohydrate	isocitrate dehydrogenase (NADP+)	R00267	10799985;16253533;6615128;19156454	A. oryzae model	bidirectional blast to template model
	r0090	isocitrate:NADP+ oxidoreductase (decarboxylating)	NADP(+)[c] + isocitrate[c] => 2-oxoglutarate[c] + CO2[c] + NADPH[c]	1.1.1.42	Pc20g03610				c	Tricarboxylic acid cycle and glyoxylate/dicarboxylate metabolism	SBO:0000176		Carbohydrate	isocitrate dehydrogenase (NADP+)	R00267	10799985;16253533;6615128;19156454	A. oryzae model	bidirectional blast to template model
	r0091	2-oxoglutarate:[dihydrolipoyllysine-residue succinyltransferase]-lipoyllysine 2-oxidoreductase (decarboxylating, acceptor-succinylating)	2-oxoglutarate[m] + lipoamide-[enzyme][m] => CO2[m] + S-succinyldihydrolipoamide-[enzyme][m]	1.2.4.2	Pc22g04770				m	Tricarboxylic acid cycle and glyoxylate/dicarboxylate metabolism	SBO:0000176		Carbohydrate	oxoglutarate dehydrogenase (succinyl-transferring)	R01700		hypothesized	manual blast/hmm approach	expanded oxoglutarate dehydrogenase (succinyl-transferring)
	r0092	succinyl-CoA:enzyme N6-(dihydrolipoyl)lysine S-succinyltransferase	S-succinyldihydrolipoamide-[enzyme][m] + coenzyme A[m] => dihydrolipoamide-[enzyme][m] + succinyl-CoA[m]	2.3.1.61	Pc20g08570				m	Tricarboxylic acid cycle and glyoxylate/dicarboxylate metabolism	SBO:0000176		Carbohydrate	dihydrolipoyllysine-residue succinyltransferase	R02570		hypothesized	manual blast/hmm approach	expanded oxoglutarate dehydrogenase (succinyl-transferring)
	r0093	succinyl-CoA:acetoacetate CoA-transferase	acetoacetate[m] + succinyl-CoA[m] => acetoacetyl-CoA[m] + succinate[m]	2.8.3.5	Pc14g00590:Pc22g03940				m	Tricarboxylic acid cycle and glyoxylate/dicarboxylate metabolism	SBO:0000176		Carbohydrate	3-oxoacid CoA-transferase	R00410		A. oryzae model	bidirectional blast to template model
	r0094	succinate:CoA ligase (GDP-forming)	GDP[m] + phosphate[m] + succinyl-CoA[m] <=> GTP[m] + coenzyme A[m] + succinate[m]	6.2.1.4	Pc12g06870:Pc13g13290:Pc13g06650:Pc20g10080				m	Tricarboxylic acid cycle and glyoxylate/dicarboxylate metabolism	SBO:0000176		Carbohydrate	succinate-CoA ligase (GDP-forming)	R00432	19271269	A. oryzae model	bidirectional blast to template model	can't differentiate between co-factor. 2 subunits. Put all four genes (two of each) for both atp and gtp
	r0095	succinate:CoA ligase (ADP-forming)	ADP[m] + phosphate[m] + succinyl-CoA[m] <=> ATP[m] + coenzyme A[m] + succinate[m]	6.2.1.5	Pc12g06870:Pc13g13290:Pc13g06650:Pc20g10080				m	Tricarboxylic acid cycle and glyoxylate/dicarboxylate metabolism	SBO:0000176		Carbohydrate	succinate-CoA ligase (ADP-forming)	R00405	19271269;19156454	A. oryzae model	bidirectional blast to template model	can't differentiate between co-factor. 2 subunits. Put all four genes (two of each) for both atp and gtp
	r0096	succinate:(acceptor) oxidoreductase	FADH2[m] + fumarate[m] => FAD[m] + succinate[m]	1.3.99.1	Pc12g03090;Pc12g12200				m	Tricarboxylic acid cycle and glyoxylate/dicarboxylate metabolism	SBO:0000176		Carbohydrate	succinate dehydrogenase	R00408	19271269;19156454	A. oryzae model	bidirectional blast to template model	fumarate reductase
	r0097	(S)-malate hydro-lyase (fumarate-forming)	fumarate[m] + H2O[m] <=> (S)-malate[m]	4.2.1.2	Pc22g23810				m	Tricarboxylic acid cycle and glyoxylate/dicarboxylate metabolism	SBO:0000176		Carbohydrate	fumarate hydratase	R01082		A. oryzae model	bidirectional blast to template model	complex
	r0098	(S)-malate:NAD+ oxidoreductase	(S)-malate[m] + NAD(+)[m] <=> NADH[m] + oxaloacetate[m]	1.1.1.37	Pc20g01610				m	Tricarboxylic acid cycle and glyoxylate/dicarboxylate metabolism	SBO:0000176		Carbohydrate	malate dehydrogenase	R00342	10799985;9147448;19156454	A. oryzae model	bidirectional blast to template model
	r0099	(S)-malate:NAD+ oxidoreductase	(S)-malate[c] + NAD(+)[c] <=> NADH[c] + oxaloacetate[c]	1.1.1.37	Pc21g22090				c	Tricarboxylic acid cycle and glyoxylate/dicarboxylate metabolism	SBO:0000176		Carbohydrate	malate dehydrogenase	R00342	10799985;9147448;19156454	A. oryzae model	bidirectional blast to template model
	r0100	citrate oxaloacetate-lyase (forming acetate from the pro-S carboxymethyl group of citrate)	citrate[c] => acetate[c] + oxaloacetate[c]	4.1.3.6	Pc22g02980:Pc21g20480				c	Tricarboxylic acid cycle and glyoxylate/dicarboxylate metabolism	SBO:0000176		Carbohydrate	citrate (pro-3S)-lyase	R00362	9147448;19271269	A. oryzae model	bidirectional blast to template model	second gene from citrate atp lyase. Changed directionality to match the A. niger model
	r0101	acetyl-CoA:oxaloacetate C-acetyltransferase [(pro-S)-carboxymethyl-forming, ADP-phosphorylating]	ATP[c] + citrate[c] + coenzyme A[c] => ADP[c] + acetyl-CoA[c] + oxaloacetate[c] + phosphate[c]	2.3.3.8	Pc21g20490:Pc21g20480				c	Tricarboxylic acid cycle and glyoxylate/dicarboxylate metabolism	SBO:0000176		Carbohydrate	ATP citrate synthase	R00352	19271269;19156454	A. oryzae model	bidirectional blast to template model	multi-step reaction
	r0102	acetyl-CoA:glyoxylate C-acetyltransferase (thioester-hydrolysing, carboxymethyl-forming)	acetyl-CoA[p] + glyoxylate[p] + H2O[p] => (S)-malate[p] + coenzyme A[p]	2.3.3.9	Pc20g13550				p	Tricarboxylic acid cycle and glyoxylate/dicarboxylate metabolism	SBO:0000176		Carbohydrate	malate synthase	R00472	19271269;19156454	A. oryzae model	bidirectional blast to template model
	r0103	isocitrate glyoxylate-lyase (succinate-forming)	isocitrate[p] => glyoxylate[p] + succinate[p]	4.1.3.1	Pc22g03660				p	Tricarboxylic acid cycle and glyoxylate/dicarboxylate metabolism	SBO:0000176		Carbohydrate	isocitrate lyase	R00479	19271269;19156454	A. oryzae model	bidirectional blast to template model
	r0104	oxaloacetate acetylhydrolase	oxaloacetate[c] + H2O[c] => acetate[c] + oxalate[c]	3.7.1.1	Pc22g24830				c	Tricarboxylic acid cycle and glyoxylate/dicarboxylate metabolism	SBO:0000176		Carbohydrate	oxaloacetase	R00338		A. oryzae model	bidirectional blast to template model	very hard to differentiate between functions
	r0105	oxalate carboxy-lyase	oxalate[c] => CO2[c] + formate[c]	4.1.1.2	Pc12g00920;Pc12g01820				c	Tricarboxylic acid cycle and glyoxylate/dicarboxylate metabolism	SBO:0000176		Carbohydrate	oxalate decarboxylase	R00522		A. oryzae model	bidirectional blast to template model
	r0106	glycolate:NAD+ oxidoreductase	NAD(+)[p] + glycolate[p] => NADH[p] + glyoxylate[p]	1.1.1.26;1.1.1.29	Pc21g22080				p	Tricarboxylic acid cycle and glyoxylate/dicarboxylate metabolism	SBO:0000176		Carbohydrate	glyoxylate reductase	R00717		A. oryzae model	bidirectional blast to template model	this was originally the NADP dependent enzyme, but the enzyme seems to be the NAD version
	r0107	glycolate:oxygen 2-oxidoreductase	glycolate[p] + O2[p] => glyoxylate[p] + H2O2[p]	1.1.3.15	Pc18g01590				p	Tricarboxylic acid cycle and glyoxylate/dicarboxylate metabolism	SBO:0000176		Carbohydrate	(S)-2-hydroxy-acid oxidase	R00475	19271269	A. oryzae model	bidirectional blast to template model
	r0108	tartrate dehydrogenase	2-hydroxy-3-oxosuccinic acid[c] + NADH[c] <=> NAD(+)[c] + tartrate[c]	1.1.1.93	Pc16g09060;Pc22g21480				c	Tricarboxylic acid cycle and glyoxylate/dicarboxylate metabolism	SBO:0000176		Carbohydrate	tartrate dehydrogenase	R06180		A. oryzae model	bidirectional blast to template model
	r0109	D-glycerate:NADP+ 2-oxidoreductase	3-hydroxypyruvate[c] + NADPH[c] <=> D-glycerate[c] + NADP(+)[c]	1.1.1.81	Pc21g03190				c	Tricarboxylic acid cycle and glyoxylate/dicarboxylate metabolism	SBO:0000176		Carbohydrate	hydroxypyruvate reductase	R01392		A. niger model	bidirectional blast to template model
	r0110	formate:NAD+ oxidoreductase	NAD(+)[m] + formate[m] => CO2[m] + NADH[m]	1.2.1.2	Pc12g04310;Pc12g04310				m	Tricarboxylic acid cycle and glyoxylate/dicarboxylate metabolism	SBO:0000176		Carbohydrate	formate dehydrogenase	R00519	17545326	A. oryzae model	bidirectional blast to template model	this was a complex, but it should probably not be. There is a cytochrome dependent version that is a complex though
	r0111	pyruvate:carbon-dioxide ligase (ADP-forming)	ATP[m] + CO2[m] + pyruvate[m] + H2O[m] => ADP[m] + oxaloacetate[m] + phosphate[m]	6.4.1.1	Pc22g15180				m	Tricarboxylic acid cycle and glyoxylate/dicarboxylate metabolism	SBO:0000176		Carbohydrate	pyruvate carboxylase	R00344	19271269;19156454	A. niger model	bidirectional blast to template model
	r0112	succinate:(acceptor) oxidoreductase	FADH2[m] + fumarate[c] => FAD[m] + succinate[c]	1.3.99.1	Pc12g03090;Pc12g12200				m	Tricarboxylic acid cycle and glyoxylate/dicarboxylate metabolism	SBO:0000176		Carbohydrate	succinate dehydrogenase	R00408	19271269;19156454	A. oryzae model	bidirectional blast to template model	fumarate reductase
	r0113	NADH:ubiquinone oxidoreductase	NADH[m] + ubiquinone[m] => NAD(+)[m] + ubiquinol[m]	1.6.5.3	Pc12g15240:Pc22g09110:Pc16g10510:Pc22g09150:Pc24g03050:Pc12g08820:Pc22g11120:Pc22g01610:Pc22g06720:Pc20g00390:Pc21g14680:Pc12g12260:Pc22g20850				m	Oxidative phosphorylation	SBO:0000176		Energy	NADH dehydrogenase (ubiquinone)	R02163		A. niger model	bidirectional blast to template model
	r0114	diphosphate phosphohydrolase	diphosphate[c] + H2O[c] => 2 phosphate[c]	3.6.1.1	Pc20g07230				c	Oxidative phosphorylation	SBO:0000176		Energy	inorganic diphosphatase	R00004	2998269;6312889;15065853;14953432;18820685	A. niger model	bidirectional blast to template model
	r0115	diphosphate phosphohydrolase	diphosphate[m] + H2O[m] => 2 phosphate[m]	3.6.1.1	Pc20g07230				m	Oxidative phosphorylation	SBO:0000176		Energy	inorganic diphosphatase	R00004	2998269;6312889;15065853;14953432	A. niger model	bidirectional blast to template model
	r0116	ubiquinol oxidase (mitochondrial alternative oxidase (aox))	0.5 O2[m] + ubiquinol[m] => ubiquinone[m] + H2O[m]	1.-.-.-	Pc12g10440;Pc18g06440				m	Oxidative phosphorylation	SBO:0000176		Energy	alternative oxidase			A. niger model	bidirectional blast to template model
	r0117	NADH:ubiquinone oxidoreductase	4 H(+) (energy metabolism)[m] + NADH[c] + ubiquinone[m] => 4 H(+) (energy metabolism)[c] + NAD(+)[c] + ubiquinol[m]	1.6.5.3	Pc22g09110:Pc16g10510:Pc22g09150:Pc24g03050:Pc12g08820:Pc22g11120:Pc22g01610:Pc22g06720:Pc20g00390:Pc21g14680:Pc12g12260:Pc22g20850				m	Oxidative phosphorylation	SBO:0000176		Energy	NADH dehydrogenase (ubiquinone)	R02163		A. niger model	bidirectional blast to template model
	r0118	ferrocytochrome-c:oxygen oxidoreductase	8 H(+) (energy metabolism)[m] + 4 ferrocytochrome c[m] + O2[m] => 8 H(+) (energy metabolism)[c] + 4 ferricytochrome c[m] + 2 H2O[m]	1.9.3.1					m	Oxidative phosphorylation	SBO:0000176		Energy	cytochrome-c oxidase	R00081	8763922;13549363;7925375;8682803	A. niger model	unknown gene	cannot find gene eventhough genes in all closely related organisms. Possible sequencing issue. KEGG says 4 protons.
	r0119	NADH:ubiquinone oxidoreductase	4 H(+) (energy metabolism)[m] + NADH[m] + ubiquinone[m] => 4 H(+) (energy metabolism)[c] + NAD(+)[m] + ubiquinol[m]	1.6.5.3	Pc22g09110:Pc16g10510:Pc22g09150:Pc24g03050:Pc12g08820:Pc22g11120:Pc22g01610:Pc22g06720:Pc20g00390:Pc21g14680:Pc12g12260:Pc22g20850				m	Oxidative phosphorylation	SBO:0000176		Energy	NADH dehydrogenase (ubiquinone)	R02163	18820685	A. oryzae model	bidirectional blast to template model
	r0120	NADH:ubiquinone oxidoreductase	NADH[c] + ubiquinone[m] => NAD(+)[c] + ubiquinol[m]	1.6.5.3	Pc12g15240:Pc22g09110:Pc16g10510:Pc22g09150:Pc24g03050:Pc12g08820:Pc22g11120:Pc22g01610:Pc22g06720:Pc20g00390:Pc21g14680:Pc12g12260:Pc22g20850				m	Oxidative phosphorylation	SBO:0000176		Energy	NADH dehydrogenase (ubiquinone)	R02163	18820685	A. oryzae model	bidirectional blast to template model
	r0121	NADPH:ferricytochrome oxidoreductase	NADPH[c] + 2 ferricytochrome c[m] => NADP(+)[c] + 2 ferrocytochrome c[m]	1.6.2.4	Pc21g13280				m	Oxidative phosphorylation	SBO:0000176		Energy	NADPH-hemoprotein reductase	R00106		A. oryzae model	bidirectional blast to template model	more genes in A. oryzae and A. niger
	r0122	H+-exporting ATPase	ATP[m] + 3.88 H(+) (energy metabolism)[m] + H2O[m] => ADP[m] + 3.88 H(+) (energy metabolism)[c] + phosphate[m]	3.6.3.6	Pc15g00440:Pc13g01570:Pc21g15100:Pc16g04460:Pc15g01800:Pc24g02900:Pc22g21730:Pc22g13480:Pc18g01630				m	Oxidative phosphorylation	SBO:0000176		Energy	H+-exporting ATPase	R00086		A. oryzae model	bidirectional blast to template model	there are very many genes in uniprot, but i don't know which are mitochondrial or which to include. I put them as a complex eventhough they are probably independent many of them
	r0123	phospholipid-translocating ATPase	ATP[c] + phospholipids[c] + H2O[c] => ADP[c] + phosphate[c] + phospholipids[e]	3.6.3.1	Pc13g03700;Pc22g12730:Pc22g24380:Pc13g03700;Pc22g12730:Pc20g13010				e	Oxidative phosphorylation	SBO:0000176		Energy	phospholipid-translocating ATPase			A. oryzae model	bidirectional blast to template model	this reaction was changed from mitochondrial to plasma membrane based on CELLO. I don't think there should be synthesis of phospholipids in the mitochondria, it (exclusively?) happens in the ER
	r0124	NADPH:oxygen oxidoreductase	NADPH[c] + O2[c] => NADP(+)[c] + H2O2[c]	1.6.3.1	Pc22g01190				c	Oxidative phosphorylation	SBO:0000176		Energy	NAD(P)H oxidase	R07172		A. oryzae model	bidirectional blast to template model
	r0125	NADPH dehydrogenase (quinone)	NADPH[c] + ubiquinone[m] => NADP(+)[c] + ubiquinol[m]	1.6.99.6	Pc22g01190				m	Oxidative phosphorylation	SBO:0000176		Energy	NADPH dehydrogenase (quinone)		16253533;19271269	A. oryzae model	bidirectional blast to template model
	r0126	electron-transferring-flavoprotein dehydrogenase	FADH2[m] + ubiquinone[m] => FAD[m] + ubiquinol[m]	1.5.5.1	Pc13g10690				m	Oxidative phosphorylation	SBO:0000176		Energy	electron-transferring-flavoprotein dehydrogenase			A. oryzae model	bidirectional blast to template model
	r0127	ubiquinol:ferricytochrome-c oxidoreductase	4 H(+) (energy metabolism)[m] + 2 ferricytochrome c[m] + ubiquinol[m] => 4 H(+) (energy metabolism)[c] + 2 ferrocytochrome c[m] + ubiquinone[m]	1.10.2.2	Pc21g10160:Pc12g05480:Pc22g05840:Pc22g17890:Pc13g12390				m	Oxidative phosphorylation	SBO:0000176		Energy	ubiquinol-cytochrome-c reductase	R02161		A. oryzae model	bidirectional blast to template model
	r0128	H+-transporting two-sector ATPase	ADP[m] + 3.88 H(+) (energy metabolism)[c] + phosphate[m] => ATP[m] + 3.88 H(+) (energy metabolism)[m] + H2O[m]	3.6.3.14	Pc21g10070:Pc12g03370:Pc20g14720:Pc13g03260:Pc12g03240:Pc13g06270:Pc21g19380				m	Oxidative phosphorylation	SBO:0000176		Energy	H+-transporting two-sector ATPase		3135949	A. oryzae model	bidirectional blast to template model	deleted V-type ATPase complex and F1F0-ATPase complex which had the same reaction but with other genes. More genes could be included here, but i think that these are the most important
	r0129	5,10-methylenetetrahydrofolate:NAD+ oxidoreductase	5,10-methylenetetrahydrofolate[c] + NAD(+)[c] => 5,10-methenyltetrahydrofolate[c] + NADH[c]	1.5.1.15	Pc12g03360				c	Folate biosynthesis	SBO:0000176		Co-factors and vitamins	methylenetetrahydrofolate dehydrogenase (NAD+)	R01218		A. oryzae model	bidirectional blast to template model
	r0130	5,10-methylenetetrahydrofolate:NADP+ oxidoreductase	5,10-methylenetetrahydrofolate[m] + NADP(+)[m] => 5,10-methenyltetrahydrofolate[m] + NADPH[m]	1.5.1.5	Pc20g03600				m	Folate biosynthesis	SBO:0000176		Co-factors and vitamins	methylenetetrahydrofolate dehydrogenase (NADP+)	R01220		A. oryzae model	bidirectional blast to template model	trifunctional enzyme
	r0131	5-methyltetrahydrofolate:NADP+ oxidoreductase	5,10-methylenetetrahydrofolate[m] + NADPH[m] => 5-methyltetrahydrofolate[m] + NADP(+)[m]	1.5.1.20	Pc15g00480;Pc21g15910				m	Folate biosynthesis	SBO:0000176		Co-factors and vitamins	methylenetetrahydrofolate reductase [NAD(P)H]	R01224	10799985;9147448	A. oryzae model	bidirectional blast to template model
	r0132	5,10-methenyltetrahydrofolate 5-hydrolase (decyclizing)	10-formyltetrahydrofolate[m] => 5,10-methenyltetrahydrofolate[m] + H2O[m]	3.5.4.9	Pc20g03600				m	Folate biosynthesis	SBO:0000176		Co-factors and vitamins	methenyltetrahydrofolate cyclohydrolase	R01655		A. oryzae model	bidirectional blast to template model	trifunctional enzyme
	r0133	formate:tetrahydrofolate ligase (ADP-forming)	ATP[m] + formate[m] + tetrahydrofolate[m] => 10-formyltetrahydrofolate[m] + ADP[m] + phosphate[m]	6.3.4.3	Pc20g03600				m	Folate biosynthesis	SBO:0000176		Co-factors and vitamins	formate-tetrahydrofolate ligase	R00943		A. oryzae model	bidirectional blast to template model	trifunctional enzyme
	r0134	5-formyltetrahydrofolate cyclo-ligase	10-formyltetrahydrofolate[m] + ATP[m] => 5-methyltetrahydrofolate[m] + ADP[m] + phosphate[m]	6.3.3.2	Pc20g01330				m	Folate biosynthesis	SBO:0000176		Co-factors and vitamins	5-formyltetrahydrofolate cyclo-ligase		18820685	A. oryzae model	bidirectional blast to template model
	r0135	folylpolyglutamate synthetase	ATP[c] + L-glutamate[c] + tetrahydrofolate[c] => ADP[c] + phosphate[c] + tetrahydrofolyl-(Glu)n[c]	6.3.2.17	Pc13g07660				c	Folate biosynthesis	SBO:0000176		Co-factors and vitamins	tetrahydrofolate synthase			A. oryzae model	bidirectional blast to template model
	r0136	GTP 7,8-8,9-dihydrolase	GTP[c] + H2O[c] => 7,8-dihydroneopterin 3'-triphosphate[c] + formate[c]	3.5.4.16	Pc20g04620;Pc21g16300				c	Folate biosynthesis	SBO:0000176		Co-factors and vitamins	GTP cyclohydrolase I	R00424		A. oryzae model	bidirectional blast to template model	several steps, could be expanded
	r0137	2-amino-4-hydroxy-6-(erythro-1,2,3-trihydroxypropyl)dihydropteridine triphosphate phosphohydrolase (alkaline optimum)	7,8-dihydroneopterin 3'-triphosphate[c] => 7,8-dihydroneopterin[c] + 3 phosphate[c]	3.1.3.1	Pc22g06490;Pc18g04190				c	Folate biosynthesis	SBO:0000176		Co-factors and vitamins	alkaline phosphatase	R04620	8958566;10772156	A. oryzae model	bidirectional blast to template model
	r0138	2-amino-4-hydroxy-6-(D-erythro-1,2,3-trihydroxypropyl)-7,8-dihydropteridine glycolaldehyde-lyase	7,8-dihydroneopterin[c] => 2-amino-6-(hydroxymethyl)-7,8-dihydropteridin-4-ol[c] + glycolaldehyde[c]	4.1.2.25	Pc22g19630				c	Folate biosynthesis	SBO:0000176		Co-factors and vitamins	dihydroneopterin aldolase	R03504		A. oryzae model	bidirectional blast to template model	multifunctional enzyme
	r0139	ATP:2-amino-4-hydroxy-6-hydroxymethyl-7,8-dihydropteridine 6'-pyrophosphotransferase	2-amino-6-(hydroxymethyl)-7,8-dihydropteridin-4-ol[c] + ATP[c] => (2-amino-4-hydroxy-7,8-dihydropteridin-6-yl)methyl trihydrogen diphosphate[c] + AMP[c]	2.7.6.3	Pc22g19630				c	Folate biosynthesis	SBO:0000176		Co-factors and vitamins	2-amino-4-hydroxy-6-hydroxymethyldihydropteridine diphosphokinase	R03503		A. oryzae model	bidirectional blast to template model
	r0140	2-amino-4-hydroxy-6-hydroxymethyl-7,8-dihydropteridine-diphosphate:4-aminobenzoate-2-amino-4-hydroxydihydropteridine-6-methenyltransferase	(2-amino-4-hydroxy-7,8-dihydropteridin-6-yl)methyl trihydrogen diphosphate[c] + 4-aminobenzoate[c] => dihydropteroate[c] + diphosphate[c]	2.5.1.15	Pc22g19630				c	Folate biosynthesis	SBO:0000176		Co-factors and vitamins	dihydropteroate synthase	R03067	2501160	A. oryzae model	bidirectional blast to template model
	r0141	2-amino-4-hydroxy-6-hydroxymethyl-7,8-dihydropteridine:4-aminobenzoate-2-amino-4-hydroxydihydropteridine-6-methenyltransferase	2-amino-6-(hydroxymethyl)-7,8-dihydropteridin-4-ol[c] + 4-aminobenzoate[c] => dihydropteroate[c] + H2O[c]	2.5.1.15	Pc22g19630				c	Folate biosynthesis	SBO:0000176		Co-factors and vitamins	dihydropteroate synthase	R03066	2501160	A. oryzae model	bidirectional blast to template model
	r0142	7,8-dihydropteroate:L-glutamate ligase (ADP-forming)	ATP[c] + L-glutamate[c] + dihydropteroate[c] => ADP[c] + dihydrofolate[c] + phosphate[c]	6.3.2.12	Pc22g17760				c	Folate biosynthesis	SBO:0000176		Co-factors and vitamins	dihydrofolate synthase	R02237		A. oryzae model	bidirectional blast to template model
	r0143	5,6,7,8-tetrahydrofolate:NADP+ oxidoreductase	NADPH[m] + dihydrofolate[m] <=> NADP(+)[m] + tetrahydrofolate[m]	1.5.1.3	Pc13g03650;Pc20g03140				m	Folate biosynthesis	SBO:0000176		Co-factors and vitamins	dihydrofolate reductase	R00939		A. oryzae model	bidirectional blast to template model
	r0144	5,6,7,8-tetrahydrofolate:NADP+ oxidoreductase	NADP(+)[m] + dihydrofolate[m] <=> NADPH[m] + folates[m]	1.5.1.3	Pc13g03650;Pc20g03140				m	Folate biosynthesis	SBO:0000176		Co-factors and vitamins	dihydrofolate reductase	R02235		A. oryzae model	bidirectional blast to template model	added reaction from KEGG for the same enzyme
	r0145	chorismate:L-glutamine aminotransferase	L-glutamine[c] + chorismate[c] => 4-amino-4-deoxychorismate[c] + L-glutamate[c]	2.6.1.85	Pc20g11550				c	Folate biosynthesis	SBO:0000176		Co-factors and vitamins	aminodeoxychorismate synthase	R01716		A. oryzae model	bidirectional blast to template model
	r0146	4-amino-4-deoxychorismate pyruvate-lyase	4-amino-4-deoxychorismate[c] => 4-aminobenzoate[c] + pyruvate[c]	4.1.3.38	Pc20g11550				c	Folate biosynthesis	SBO:0000176		Co-factors and vitamins	4-amino-4-deoxychorismate lyase	R05553		A. oryzae model	bidirectional blast to template model	bi-functional enzyme, also 6.2.1.85
	r0147	10-formyltetrahydrofolate amidohydrolase	10-formyltetrahydrofolate[c] + H2O[c] => formate[c] + tetrahydrofolate[c]	3.5.1.10	Pc20g01960				c	Folate biosynthesis	SBO:0000176		Co-factors and vitamins	formyltetrahydrofolate deformylase	R00944		A. oryzae model	bidirectional blast to template model
	r0148	10-formyltetrahydrofolate:L-methionyl-tRNA N-formyltransferase	10-formyltetrahydrofolate[m] + L-methionyl-tRNA(Met)[m] => N-formylmethionyl-tRNA(fMet)[m] + tetrahydrofolate[m]	2.1.2.9	Pc14g01950				m	Folate biosynthesis	SBO:0000176		Co-factors and vitamins	methionyl-tRNA formyltransferase	R03940		A. oryzae model	bidirectional blast to template model
	r0149	5,10-methylenetetrahydrofolate:glycine hydroxymethyltransferase	5,10-methylenetetrahydrofolate[m] + glycine[m] + H2O[m] <=> L-serine[m] + tetrahydrofolate[m]	2.1.2.1	Pc13g05010				m	Folate biosynthesis	SBO:0000176		Co-factors and vitamins	glycine hydroxymethyltransferase	R00945	10799990;9451830	A. oryzae model	bidirectional blast to template model
	r0150	5,10-methylenetetrahydrofolate:glycine hydroxymethyltransferase	5,10-methylenetetrahydrofolate[c] + glycine[c] + H2O[c] <=> L-serine[c] + tetrahydrofolate[c]	2.1.2.1	Pc12g16020				c	Folate biosynthesis	SBO:0000176		Co-factors and vitamins	glycine hydroxymethyltransferase	R00945	10799990;9451830	A. oryzae model	bidirectional blast to template model
	r0151	10-formyltetrahydrofolate:5'-phosphoribosylglycinamide formyltransferase	10-formyltetrahydrofolate[c] + N(1)-(5-phospho-D-ribosyl)glycinamide[c] => N(2)-formyl-N(1)-(5-phospho-D-ribosyl)glycinamide[c] + tetrahydrofolate[c]	2.1.2.2	Pc22g21160				c	Folate biosynthesis	SBO:0000176		Co-factors and vitamins	phosphoribosylglycinamide formyltransferase	R04325		A. oryzae model	bidirectional blast to template model
	r0152	10-formyltetrahydrofolate:5'-phosphoribosylglycinamide formyltransferase	5,10-methenyltetrahydrofolate[c] + N(1)-(5-phospho-D-ribosyl)glycinamide[c] + H2O[c] => N(2)-formyl-N(1)-(5-phospho-D-ribosyl)glycinamide[c] + tetrahydrofolate[c]	2.1.2.2	Pc22g21160				c	Folate biosynthesis	SBO:0000176		Co-factors and vitamins	phosphoribosylglycinamide formyltransferase	R04326		A. oryzae model	bidirectional blast to template model	reaction added from KEGG for the same enzyme
	r0153	formaldehyde:NAD+ oxidoreductase	NAD(+)[c] + formaldehyde[c] + H2O[c] <=> NADH[c] + formate[c]	1.2.1.46	Pc21g08510				c	Methane metabolism	SBO:0000176		Energy	formaldehyde dehydrogenase	R00604		A. niger model	bidirectional blast to template model
	r0154	spontaneous conversion	formaldehyde[c] + glutathione[c] <=> S-(hydroxymethyl)glutathione[c]						c	Methane metabolism	SBO:0000176		Energy	spontaneous conversion	R06982		inferred (mainly spontanous or artificial reactions)	no gene (diffusion, artificial reactions, or spontanous conversions)	spontaneous according to KEGG
	r0155	S-(hydroxymethyl)glutathione dehydrogenase	NAD(+)[c] + S-(hydroxymethyl)glutathione[c] => NADH[c] + S-formylglutathione[c]	1.1.1.284	Pc22g25070				c	Methane metabolism	SBO:0000176		Energy	S-(hydroxymethyl)glutathione dehydrogenase	R06983		A. oryzae model	bidirectional blast to template model
	r0156	S-formylglutathione hydrolase	S-formylglutathione[c] + H2O[c] <=> formate[c] + glutathione[c]	3.1.2.12	Pc12g05820				c	Methane metabolism	SBO:0000176		Energy	S-formylglutathione hydrolase	R00527		A. oryzae model	bidirectional blast to template model
	r0157	formate:NAD+ oxidoreductase	NAD(+)[c] + formate[c] => CO2[c] + NADH[c]	1.2.1.2	Pc12g04310;Pc12g04310				c	Methane metabolism	SBO:0000176		Energy	formate dehydrogenase	R00519	17545326	A. oryzae model	bidirectional blast to template model	complex in template which I don't think it should be. There is a cytochrome dependent version that is a complex though
	r0158	D-xylulose-5-phosphate:formaldehyde glycolaldehydetransferase	D-glyceraldehyde 3-phosphate[c] + glycerone[c] <=> D-xylulose 5-phosphate[c] + formaldehyde[c]	2.2.1.3	Pc14g00180;Pc15g01110				c	Methane metabolism	SBO:0000176		Energy	formaldehyde transketolase	R01440		A. oryzae model	bidirectional blast to template model
	r0159	D-arabinitol:NAD 4-oxidoreductase	D-arabinitol[c] + NAD(+)[c] => D-xylulose[c] + NADH[c]	1.1.1.11	Pc21g23190				c	Pentose and glucuronate interconversions	SBO:0000176		Carbohydrate	D-arabinitol 4-dehydrogenase	R05604		A. niger model	bidirectional blast to template model
	r0160	D-arabitol dehydrogenase	D-arabinitol[c] + NADP(+)[c] => D-xylulose[c] + NADPH[c]	1.1.1.11	Pc21g23190				c	Pentose and glucuronate interconversions	SBO:0000176		Carbohydrate	D-arabinitol 4-dehydrogenase			A. niger model	bidirectional blast to template model
	r0161	beta-glucuronidase	beta-D-glucosiduronic acids[c] => D-glucuronate[c]	3.2.1.31	Pc16g06900				c	Pentose and glucuronate interconversions	SBO:0000176		Carbohydrate	beta-glucuronidase		2791035;7811083;11055928	A. oryzae model	bidirectional blast to template model	general reaction
	r0162	2-deoxy-D-gluconate:NAD+ 3-oxidoreductase	2-deoxy-D-gluconic acid[c] + NAD(+)[c] <=> 3-dehydro-2-deoxy-D-gluconate[c] + NADH[c]	1.1.1.125	Pc16g12940				c	Pentose and glucuronate interconversions	SBO:0000176		Carbohydrate	2-deoxy-D-gluconate 3-dehydrogenase	R04049		A. oryzae model	bidirectional blast to template model
	r0163	xylitol:NADP+ 4-oxidoreductase (L-xylulose-forming)	L-xylulose[c] + NADPH[c] <=> NADP(+)[c] + xylitol[c]	1.1.1.10	Pc12g00830;Pc16g10970;Pc22g01350				c	Pentose and glucuronate interconversions	SBO:0000176		Carbohydrate	L-xylulose reductase	R01904	19269344;10799985	A. oryzae model	bidirectional blast to template model
	r0164	xylitol:NAD+ 2-oxidoreductase (D-xylulose-forming)	D-xylulose[c] + NADH[c] <=> NAD(+)[c] + xylitol[c]	1.1.1.9	Pc21g11540;Pc21g19650				c	Pentose and glucuronate interconversions	SBO:0000176		Carbohydrate	D-xylulose reductase	R01896	13692998;18820685;10799985	A. oryzae model	bidirectional blast to template model
	r0165	xylitol:NADP+ oxidoreductase	D-xylose[c] + NADPH[c] <=> NADP(+)[c] + xylitol[c]	1.1.1.21	Pc16g09600;Pc12g04240;Pc16g06340;Pc21g01220;Pc21g22660				c	Pentose and glucuronate interconversions	SBO:0000176		Carbohydrate	aldehyde reductase	R01431	10799985;19156454	A. oryzae model	bidirectional blast to template model	very hard to distinguish between this, xylose reductase and glycerol reductase
	r0166	L-arabinitol:NAD+ 4-oxidoreductase (L-xylulose-forming)	L-arabinitol[c] + NAD(+)[c] <=> L-xylulose[c] + NADH[c]	1.1.1.12	Pc14g00190;Pc21g23190				c	Pentose and glucuronate interconversions	SBO:0000176		Carbohydrate	L-arabinitol 4-dehydrogenase	R01903	13692998;13692999	A. oryzae model	bidirectional blast to template model
	r0167	aldehyde reductase	D-arabinose[c] + NADPH[c] => D-arabinitol[c] + NADP(+)[c]	1.1.1.21	Pc16g09600;Pc12g04240;Pc16g06340;Pc21g01220;Pc21g22660				c	Pentose and glucuronate interconversions	SBO:0000176		Carbohydrate	aldehyde reductase		10799985;19156454	A. oryzae model	bidirectional blast to template model	very hard to distinguish between this, xylose reductase and glycerol reductase
	r0168	L-arabitol:NADP+ 1-oxidoreductase	L-arabinose[c] + NADPH[c] => L-arabinitol[c] + NADP(+)[c]	1.1.1.21	Pc16g09600;Pc12g04240;Pc16g06340;Pc21g01220;Pc21g22660				c	Pentose and glucuronate interconversions	SBO:0000176		Carbohydrate	aldehyde reductase	R01759	10799985;19156454	A. oryzae model	bidirectional blast to template model	very hard to distinguish between this, xylose reductase and glycerol reductase
	r0169	D-arabinose:NAD+ 1-oxidoreductase	D-arabinose[c] + NAD(+)[c] => D-arabinono-1,4-lactone[c] + NADH[c]	1.1.1.116	Pc16g05650;Pc12g04240				c	Pentose and glucuronate interconversions	SBO:0000176		Carbohydrate	D-arabinose 1-dehydrogenase	R01574	19156454	A. oryzae model	bidirectional blast to template model	very hard to distinguish between NADH/NADPH and between glycerol dehydrogenase
	r0170	D-arabinose:NADP+ 1-oxidoreductase	D-arabinose[c] + NADP(+)[c] => D-arabinono-1,4-lactone[c] + NADPH[c]	1.1.1.117	Pc12g04240;Pc22g04850;Pc22g20340				c	Pentose and glucuronate interconversions	SBO:0000176		Carbohydrate	D-arabinose 1-dehydrogenase [NAD(P)+]	R01575		A. oryzae model	bidirectional blast to template model	very hard to distinguish between NADH/NADPH and between glycerol dehydrogenase
	r0171	ATP:D-xylulose 5-phosphotransferase	ATP[c] + D-xylulose[c] => ADP[c] + D-xylulose 5-phosphate[c]	2.7.1.17	Pc12g05750				c	Pentose and glucuronate interconversions	SBO:0000176		Carbohydrate	xylulokinase	R01639	10799985	A. oryzae model	bidirectional blast to template model
	r0172	ATP:L-ribulose 5-phosphotransferase	ATP[c] + L-ribulose[c] => ADP[c] + L-ribulose 5-phosphate[c]	2.7.1.16	Pc13g05740;Pc16g10220				c	Pentose and glucuronate interconversions	SBO:0000176		Carbohydrate	ribulokinase	R02439	10799985	A. oryzae model	bidirectional blast to template model
	r0173	L-ribulose-5-phosphate 4-epimerase	D-xylulose 5-phosphate[c] <=> L-ribulose 5-phosphate[c]	5.1.3.4	Pc12g15730;Pc16g11350				c	Pentose and glucuronate interconversions	SBO:0000176		Carbohydrate	L-ribulose-5-phosphate 4-epimerase	R05850	10799985	A. oryzae model	bidirectional blast to template model
	r0174	UDP-glucuronosyltransferase	UDP-D-glucuronate[c] => beta-D-glucosiduronic acids[c] + UDP[c]	2.4.1.17	Pc20g06700				c	Pentose and glucuronate interconversions	SBO:0000176		Carbohydrate	glucuronosyltransferase			A. oryzae model	bidirectional blast to template model
	r0175	D-mannitol:NADP+ 2-oxidoreductase	D-fructose[c] + NADPH[c] <=> D-mannitol[c] + NADP(+)[c]	1.1.1.138	Pc20g06320;Pc24g02140				c	Fructose and mannose metabolism	SBO:0000176		Carbohydrate	mannitol 2-dehydrogenase (NADP+)	R00870		A. niger model	bidirectional blast to template model
	r0176	L-iditol:NAD+ 2-oxidoreductase	L-iditol[c] + NAD(+)[c] => L-sorbose[c] + NADH[c]	1.1.1.14	Pc16g12970				c	Fructose and mannose metabolism	SBO:0000176		Carbohydrate	L-iditol 2-dehydrogenase	R07145		A. niger model	bidirectional blast to template model
	r0177	D-sorbitol dehydrogenase (acceptor)	L-sorbose[c] + NADH[c] => D-sorbitol[c] + NAD(+)[c]	1.1.99.21	Pc16g12970				c	Fructose and mannose metabolism	SBO:0000176		Carbohydrate	D-sorbitol dehydrogenase (acceptor)			A. niger model	bidirectional blast to template model	complex. Generates FAD not NAD. Hard to find genes. L-iditol in A. niger so i use that here too
	r0178	D-mannose-6-phosphate aldose-ketose-isomerase	beta-D-fructofuranose 6-phosphate[c] <=> D-mannose 6-phosphate[c]	5.3.1.8	Pc13g12020;Pc13g08170				c	Fructose and mannose metabolism	SBO:0000176		Carbohydrate	mannose-6-phosphate isomerase	R01819		A. oryzae model	bidirectional blast to template model
	r0179	ATP:D-fructose 6-phosphotransferase	ATP[c] + D-fructose[c] => ADP[c] + beta-D-fructofuranose 6-phosphate[c]	2.7.1.1	Pc20g13040;Pc22g08480;Pc21g02550;Pc21g20770				c	Fructose and mannose metabolism	SBO:0000176		Carbohydrate	hexokinase	R00867	19269344	A. oryzae model	bidirectional blast to template model
	r0180	D-mannitol-1-phosphate:NAD+ 5-oxidoreductase	D-mannitol 1-phosphate[c] + NAD(+)[c] <=> NADH[c] + beta-D-fructofuranose 6-phosphate[c]	1.1.1.17	Pc22g20800				c	Fructose and mannose metabolism	SBO:0000176		Carbohydrate	mannitol-1-phosphate 5-dehydrogenase	R02703	10799985;143338;179688	A. oryzae model	bidirectional blast to template model
	r0181	D-mannitol:NAD+ 2-oxidoreductase	D-fructose[c] + NADH[c] <=> D-mannitol[c] + NAD(+)[c]	1.1.1.67	Pc22g09390				c	Fructose and mannose metabolism	SBO:0000176		Carbohydrate	mannitol 2-dehydrogenase	R00868		A. oryzae model	bidirectional blast to template model
	r0182	ATP:D-fructose-6-phosphate 2-phosphotransferase	ATP[c] + beta-D-fructofuranose 6-phosphate[c] => ADP[c] + D-fructose 2,6-bisphosphate[c]	2.7.1.105	Pc22g11450;Pc12g04520				c	Fructose and mannose metabolism	SBO:0000176		Carbohydrate	6-phosphofructo-2-kinase	R02732		A. oryzae model	bidirectional blast to template model
	r0183	beta-D-fructose-2,6-bisphosphate 2-phosphohydrolase	D-fructose 2,6-bisphosphate[c] + H2O[c] => beta-D-fructofuranose 6-phosphate[c] + phosphate[c]	3.1.3.46	Pc20g01550				c	Fructose and mannose metabolism	SBO:0000176		Carbohydrate	fructose-2,6-bisphosphate 2-phosphatase	R02731	8386764	A. oryzae model	bidirectional blast to template model
	r0184	D-mannose 6-phosphate 1,6-phosphomutase	D-mannose 1-phosphate[c] <=> D-mannose 6-phosphate[c]	5.4.2.8	Pc14g01430				c	Fructose and mannose metabolism	SBO:0000176		Carbohydrate	phosphomannomutase	R01818		A. oryzae model	bidirectional blast to template model
	r0185	GTP:alpha-D-mannose-1-phosphate guanylyltransferase	D-mannose 1-phosphate[c] + GTP[c] => GDP-mannose[c] + diphosphate[c]	2.7.7.13	Pc12g09190				c	Fructose and mannose metabolism	SBO:0000176		Carbohydrate	mannose-1-phosphate guanylyltransferase	R00885		A. oryzae model	bidirectional blast to template model
	r0186	GDP:D-mannose-1-phosphate guanylyltransferase	D-mannose 1-phosphate[c] + GDP[c] <=> GDP-mannose[c] + phosphate[c]	2.7.7.22	Pc22g06040				c	Fructose and mannose metabolism	SBO:0000176		Carbohydrate	mannose-1-phosphate guanylyltransferase (GDP)	R00883		A. oryzae model	bidirectional blast to template model
	r0187	UDP-glucose glycoprotein glucosyltransferase	GDP-mannose[c] => GDP[c] + mannans[c]	2.4.1.-	Pc12g16320				c	Fructose and mannose metabolism	SBO:0000176		Carbohydrate	UDP-glucose glycoprotein glucosyltransferase	R00887		A. oryzae model	bidirectional blast to template model	kept only a more general reaction
	r0188	D-glucitol:NAD+ 2-oxidoreductase	D-sorbitol[c] + NAD(+)[c] => D-fructose[c] + NADH[c]	1.1.1.14	Pc12g02470;Pc16g10230;Pc16g10990;Pc21g11540;Pc21g19650				c	Fructose and mannose metabolism	SBO:0000176		Carbohydrate	L-iditol 2-dehydrogenase	R00875	18820685	A. oryzae model	bidirectional blast to template model
	r0189	beta-D-mannan hydrolases	mannans[c] + H2O[c] => D-mannose[c]	3.2.1.78	Pc12g07900;Pc21g05470;Pc21g14050				c	Fructose and mannose metabolism	SBO:0000176		Carbohydrate	mannan endo-1,4-beta-mannosidase			A. oryzae model	bidirectional blast to template model
	r0190	ATP:D-mannose 6-phosphotransferase	ATP[c] + D-mannose[c] => ADP[c] + D-mannose 6-phosphate[c]	2.7.1.1	Pc20g13040;Pc22g08480;Pc21g02550;Pc21g20770				c	Fructose and mannose metabolism	SBO:0000176		Carbohydrate	hexokinase	R01326	19269344	A. oryzae model	bidirectional blast to template model
	r0191	D-mannitol-1-phosphate phosphohydrolase	D-mannitol 1-phosphate[c] + H2O[c] => D-mannitol[c] + phosphate[c]	3.1.3.22					c	Fructose and mannose metabolism	SBO:0000176		Carbohydrate	mannitol-1-phosphatase	R02167	10799985;10799980;179688	A. oryzae model	unknown gene	cannot find genes. Could be that it doen't exist in P. chrysogenum. Included for connectivity
	r0192	sucrose alpha-glucohydrolase	sucrose[e] + H2O[e] => D-fructose[e] + alpha-D-glucose[e]	3.2.1.26	Pc16g10410;Pc21g14720				e	Starch and sucrose metabolism	SBO:0000176		Carbohydrate	beta-fructofuranosidase	R00802	7976214;16406143;5867655;12028421	A. niger model	bidirectional blast to template model
	r0193	UDP-glucose:D-glucose-6-phosphate 1-alpha-D-glucosyltransferase	UDP-glucose[c] + alpha-D-glucose 6-phosphate[c] => UDP[c] + alpha,alpha'-trehalose 6-phosphate[c]	2.4.1.15	Pc21g04930:Pc18g06330:Pc20g06250:Pc20g06250:Pc21g01370:Pc24g00740:Pc12g14360:Pc19g00140:Pc20g08480:Pc22g02020				c	Starch and sucrose metabolism	SBO:0000176		Carbohydrate	alpha,alpha-trehalose-phosphate synthase (UDP-forming)	R02737	10799985;19156454	A. oryzae model	bidirectional blast to template model	many of these genes seem to be in a complex but not all
	r0194	trehalose-6-phosphate phosphohydrolase	alpha,alpha'-trehalose 6-phosphate[c] + H2O[c] => alpha,alpha-trehalose[c] + phosphate[c]	3.1.3.12	Pc20g08480				c	Starch and sucrose metabolism	SBO:0000176		Carbohydrate	trehalose-phosphatase	R02778	10799985	A. oryzae model	bidirectional blast to template model	catalyzed by one of the subunits in the synthase. Only include one gene, but there are probably more
	r0195	alpha,alpha-trehalose glucohydrolase	alpha,alpha-trehalose[c] + H2O[c] => 2 D-glucose[c]	3.2.1.28	Pc22g03670				c	Starch and sucrose metabolism	SBO:0000176		Carbohydrate	alpha,alpha-trehalase	R00010	14224822	A. oryzae model	bidirectional blast to template model
	r0196	alpha,alpha-trehalose glucohydrolase	alpha,alpha-trehalose[e] + H2O[e] => 2 D-glucose[e]	3.2.1.28	Pc16g11870				e	Starch and sucrose metabolism	SBO:0000176		Carbohydrate	alpha,alpha-trehalase	R00010	14224822	A. oryzae model	bidirectional blast to template model
	r0197	maltose glucohydrolase	maltose[c] + H2O[c] => 2 alpha-D-glucose[c]	3.2.1.20	Pc22g07880;Pc20g12650;Pc21g22730;Pc12g07810;Pc21g23200				c	Starch and sucrose metabolism	SBO:0000176		Carbohydrate	alpha-glucosidase	R00028	19833221	A. oryzae model	bidirectional blast to template model
	r0198	maltose glucohydrolase	maltose[e] + H2O[e] => 2 alpha-D-glucose[e]	3.2.1.20	Pc12g00950;Pc20g09580;Pc22g12350;Pc21g13670				e	Starch and sucrose metabolism	SBO:0000176		Carbohydrate	alpha-glucosidase	R00028	19833221	A. oryzae model	bidirectional blast to template model
	r0199	UDP-glucose:1,3-beta-D-glucan 3-beta-D-glucosyltransferase	UDP-glucose[c] => 1,3-beta-D-glucan[c] + UDP[c]	2.4.1.34	Pc22g04100:Pc20g00810				c	Starch and sucrose metabolism	SBO:0000176		Carbohydrate	1,3-beta-glucan synthase	R03118		A. oryzae model	bidirectional blast to template model
	r0200	endoglucanase	cellulose[e] => 1,3-beta-D-glucan[e]	3.2.1.4	Pc13g13110;Pc16g06060;Pc13g07400;Pc12g13610;Pc22g19230;Pc20g01940;Pc18g06080				e	Starch and sucrose metabolism	SBO:0000176		Carbohydrate	cellulase		12028421;10772156;1420277;963703;5661595;5661596;17277884;5642601;5661619;5686590;5778644;12811426;15704330;507620;15957238	A. oryzae model	bidirectional blast to template model
	r0201	endoglucanase	cellobiose[e] => 2 1,3-beta-D-glucan[e] + H2O[e]	3.2.1.4	Pc13g13110;Pc16g06060;Pc13g07400;Pc12g13610;Pc22g19230;Pc20g01940;Pc18g06080				e	Starch and sucrose metabolism	SBO:0000176		Carbohydrate	cellulase		12028421;10772156;1420277;963703;5661595;5661596;17277884;5642601;5661619;5686590;5778644;12811426;15704330;507620;15957238	A. oryzae model	bidirectional blast to template model
	r0202	cellulose 1,4-beta-cellobiosidase	6 cellulose[e] => 2 D-glucose[e] + 2 cellobiose[e]	3.2.1.91	Pc20g01970;Pc18g05490;Pc16g05630				e	Starch and sucrose metabolism	SBO:0000176		Carbohydrate	cellulose 1,4-beta-cellobiosidase		17277884;17277884	A. oryzae model	bidirectional blast to template model	lumped reaction
	r0203	beta-glucosidase	cellobiose[c] + H2O[c] => 2 beta-D-glucose[c]	3.2.1.21	Pc22g24240;Pc22g15340;Pc22g14710;Pc21g18230;Pc20g13530;Pc16g13830;Pc12g11110;Pc13g09130;Pc16g03090				c	Starch and sucrose metabolism	SBO:0000176		Carbohydrate	beta-glucosidase		19269344;19156454	A. oryzae model	bidirectional blast to template model
	r0204	beta-glucosidase	cellobiose[e] + H2O[e] => 2 beta-D-glucose[e]	3.2.1.21	Pc20g10170;Pc18g01940;Pc12g03630;Pc12g13450				e	Starch and sucrose metabolism	SBO:0000176		Carbohydrate	beta-glucosidase		19269344	A. oryzae model	bidirectional blast to template model
	r0205	cellobiose dehydrogenase	cellobiono-1,5-lactone[c] <=> cellobiose[c] + O2[c]	1.1.99.18	Pc20g15200				c	Starch and sucrose metabolism	SBO:0000176		Carbohydrate	cellobiose dehydrogenase (acceptor)			A. oryzae model	bidirectional blast to template model	this reaction is not balanced. It needs an acceptor of some kind. Contains of one FAD containing subunit and some other subunit
	r0206	1,4-alpha-D-glucan glucohydrolase	glycogen[e] + H2O[e] => alpha-D-glucose[e]	3.2.1.3	Pc16g00620;Pc22g01850;Pc16g00630;Pc16g06140;Pc21g10550				e	Starch and sucrose metabolism	SBO:0000176		Carbohydrate	glucan 1,4-alpha-glucosidase		14734176;9421924;18820685	A. oryzae model	bidirectional blast to template model
	r0207	1,4-alpha-D-glucan glucohydrolase	starch[e] + H2O[e] => alpha-D-glucose[e]	3.2.1.3	Pc16g00620;Pc22g01850;Pc16g00630;Pc16g06140;Pc21g10550				e	Starch and sucrose metabolism	SBO:0000176		Carbohydrate	glucan 1,4-alpha-glucosidase	R01790	14734176;9421924;19156454	A. oryzae model	bidirectional blast to template model
	r0208	glycogen synthase	UDP-glucose[c] + glycogenin[c] => UDP[c] + alpha-D-glucosylglycogenin[c]	2.4.1.11	Pc21g15690:Pc18g02120				c	Starch and sucrose metabolism	SBO:0000176		Carbohydrate	glycogen synthase	R03681		A. oryzae model	bidirectional blast to template model	this is the reaction for loading of glycogenin, there is another reaction for generating the glycogen. This is the reaction for a self glycosylation of the glycogenin part of the complex. This product then goes on to form longer chains using glycogen synthase. Both genes are used as a complex here
	r0209	1,4-alpha-glucan branching enzyme	alpha-D-glucosylglycogenin[c] => glycogen[c] + glycogenin[c]	2.4.1.18	Pc21g10060				c	Starch and sucrose metabolism	SBO:0000176		Carbohydrate	1,4-alpha-glucan branching enzyme			A. oryzae model	bidirectional blast to template model
	r0210	glycogen phosphorylase	maltotetraose[c] + phosphate[c] => alpha-D-glucose 1-phosphate[c] + maltotriose[c]	2.4.1.1	Pc13g11660				c	Starch and sucrose metabolism	SBO:0000176		Carbohydrate	glycogen phosphorylase			A. oryzae model	bidirectional blast to template model
	r0211	maltose glucohydrolase	maltotriose[c] + H2O[c] => alpha-D-glucose[c] + maltose[c]	3.2.1.20	Pc22g07880;Pc20g12650;Pc21g22730;Pc12g07810;Pc21g23200				c	Starch and sucrose metabolism	SBO:0000176		Carbohydrate	alpha-glucosidase		19833221	A. oryzae model	bidirectional blast to template model
	r0212	amylo-1,6-glucosidase	maltose[c] + maltotriose[c] => beta-D-glucose[c] + maltotetraose[c]	2.4.1.25	Pc22g22120				c	Starch and sucrose metabolism	SBO:0000176		Carbohydrate	4-alpha-glucanotransferase			A. oryzae model	bidirectional blast to template model
	r0213	poly(1,4-alpha-D-galacturonide) galacturonohydrolase	pectate[e] => D-galacturonate[e]	3.2.1.67	Pc18g05470;Pc22g20290				e	Starch and sucrose metabolism	SBO:0000176		Carbohydrate	galacturan 1,4-alpha-galacturonidase	R04320	10772156	A. oryzae model	bidirectional blast to template model
	r0214	1,3-beta-glucan glucohydrolase	1,3-beta-D-glucan[c] + H2O[c] => alpha-D-glucose[c]	3.2.1.58	Pc18g02600				c	Starch and sucrose metabolism	SBO:0000176		Carbohydrate	glucan 1,3-beta-glucosidase	R03115	12028421	A. oryzae model	bidirectional blast to template model
	r0215	1,3-beta-glucan glucohydrolase	1,3-beta-D-glucan[e] + H2O[e] => alpha-D-glucose[e]	3.2.1.58	Pc12g07940				e	Starch and sucrose metabolism	SBO:0000176		Carbohydrate	glucan 1,3-beta-glucosidase	R03115	12028421	A. oryzae model	bidirectional blast to template model
	r0216	1,4-alpha-D-glucan glucanohydrolase	starch[c] + H2O[c] => alpha-D-glucose[c]	3.2.1.1	Pc06g01090;Pc22g12340;Pc21g10550;Pc16g06140;Pc16g06150;Pc12g06430;Pc16g00630				c	Starch and sucrose metabolism	SBO:0000176		Carbohydrate	alpha-amylase	R06209	15881598;5986874;10440673;15881598	A. oryzae model	bidirectional blast to template model	not sure about localization
	r0217	alpha-amylase	glycogen[c] + H2O[c] => alpha-D-glucose[c]	3.2.1.1	Pc06g01090;Pc22g12340;Pc21g10550;Pc16g06140;Pc16g06150;Pc12g06430;Pc16g00630				c	Starch and sucrose metabolism	SBO:0000176		Carbohydrate	alpha-amylase		15881598;5986874;10440673;15881598	A. oryzae model	bidirectional blast to template model	not sure about localization
	r0218	mannosyl-oligosaccharide 1,2-alpha-mannosidase	mannans[c] + H2O[c] => D-mannose[c]	3.2.1.113	Pc16g14170;Pc14g01760				c	Starch and sucrose metabolism	SBO:0000176		Carbohydrate	mannosyl-oligosaccharide 1,2-alpha-mannosidase			A. oryzae model	bidirectional blast to template model	some genes are less specific, might not be correct stereo chemistry
	r0219	beta-mannosidase	mannans[e] + H2O[e] => D-mannose[e]	3.2.1.25	Pc06g00600;Pc22g14540				e	Starch and sucrose metabolism	SBO:0000176		Carbohydrate	beta-mannosidase			A. oryzae model	bidirectional blast to template model
	r0220	D-xylose xylohydrolase	xylans[e] + H2O[e] => D-xylose[e]	3.2.1.37	Pc21g23540;Pc22g00820;Pc20g07020;Pc12g01520				e	Starch and sucrose metabolism	SBO:0000176		Carbohydrate	xylan 1,4-beta-xylosidase	R01433	1420277;9866173;11055928	A. oryzae model	bidirectional blast to template model
	r0221	D-xylose xylohydrolase	xylans[c] + H2O[c] => D-xylose[c]	3.2.1.37	Pc20g09380				c	Starch and sucrose metabolism	SBO:0000176		Carbohydrate	xylan 1,4-beta-xylosidase	R01433	1420277;9866173;11055928	A. oryzae model	bidirectional blast to template model
	r0222	maltose alpha-D-glucosylmutase	alpha,alpha-trehalose[c] <=> maltose[c]	5.4.99.16	Pc18g00270				c	Starch and sucrose metabolism	SBO:0000176		Carbohydrate	maltose alpha-D-glucosyltransferase	R01557		A. oryzae model	bidirectional blast to template model
	r0223	cellobiose dehydrogenase	cellobiono-1,5-lactone[e] <=> cellobiose[e] + O2[e]	1.1.99.18	Pc20g04990				e	Starch and sucrose metabolism	SBO:0000176		Carbohydrate	cellobiose dehydrogenase (acceptor)			A. oryzae model	bidirectional blast to template model	this reaction is not balanced. It needs an acceptor of some kind. Contains of one FAD containing subunit and some other subunit
	r0224	galactitol:NADP+ 1-oxidoreductase	D-galactose[c] + NADPH[c] <=> NADP(+)[c] + galactitol[c]	1.1.1.21	Pc16g09600;Pc12g04240;Pc16g06340;Pc21g01220;Pc21g22660				c	Galactose metabolism	SBO:0000176		Carbohydrate	aldehyde reductase	R01095	10799985;19156454	A. oryzae model	bidirectional blast to template model	very hard to distinguish between this, xylose reductase and glycerol reductase
	r0225	ATP:D-galactose 1-phosphotransferase	ATP[c] + D-galactose[c] => ADP[c] + alpha-D-galactose 1-phosphate[c]	2.7.1.6	Pc13g10140				c	Galactose metabolism	SBO:0000176		Carbohydrate	galactokinase	R01092		A. oryzae model	bidirectional blast to template model
	r0226	UTP:alpha-D-galactose-1-phosphate uridylyltransferase	UDP-D-galactose[c] + diphosphate[c] <=> UTP[c] + alpha-D-galactose 1-phosphate[c]	2.7.7.10	Pc15g00140				c	Galactose metabolism	SBO:0000176		Carbohydrate	UTP-hexose-1-phosphate uridylyltransferase	R00502		A. oryzae model	bidirectional blast to template model
	r0227	UDP-glucose 4-epimerase	UDP-D-galactose[c] <=> UDP-glucose[c]	5.1.3.2	Pc20g06140;Pc21g10370				c	Galactose metabolism	SBO:0000176		Carbohydrate	UDP-glucose 4-epimerase	R00291		A. oryzae model	bidirectional blast to template model
	r0228	UTP:alpha-D-glucose-1-phosphate uridylyltransferase	UDP-glucose[c] + diphosphate[c] <=> UTP[c] + alpha-D-glucose 1-phosphate[c]	2.7.7.9	Pc21g12790				c	Galactose metabolism	SBO:0000176		Carbohydrate	UTP-glucose-1-phosphate uridylyltransferase	R00289		A. oryzae model	bidirectional blast to template model
	r0229	alpha-D-glucose 1-phosphate 1,6-phosphomutase	alpha-D-glucose 1-phosphate[c] <=> alpha-D-glucose 6-phosphate[c]	5.4.2.2	Pc18g01390;Pc20g04410				c	Galactose metabolism	SBO:0000176		Carbohydrate	phosphoglucomutase	R00959		A. oryzae model	bidirectional blast to template model
	r0230	UDP-glucose:alpha-D-galactose-1-phosphate uridylyltransferase	UDP-D-galactose[c] + alpha-D-glucose 1-phosphate[c] <=> UDP-glucose[c] + alpha-D-galactose 1-phosphate[c]	2.7.7.12	Pc15g00140				c	Galactose metabolism	SBO:0000176		Carbohydrate	UDP-glucose-hexose-1-phosphate uridylyltransferase	R00955		A. oryzae model	bidirectional blast to template model
	r0231	melibiose galactohydrolase	melibiose[c] + H2O[c] => D-galactose[c] + alpha-D-glucose[c]	3.2.1.22	Pc21g20400				c	Galactose metabolism	SBO:0000176		Carbohydrate	alpha-galactosidase	R01101		A. oryzae model	bidirectional blast to template model
	r0232	melibiose galactohydrolase	melibiose[e] + H2O[e] => D-galactose[e] + alpha-D-glucose[e]	3.2.1.22	Pc21g14820				e	Galactose metabolism	SBO:0000176		Carbohydrate	alpha-galactosidase	R01101		A. oryzae model	bidirectional blast to template model
	r0233	D-galactose:oxygen 6-oxidoreductase	D-galactose[c] + O2[c] + H2O[c] => D-galactonate[c] + H2O2[c]	1.1.3.9	Pc21g18600;Pc21g23150				c	Galactose metabolism	SBO:0000176		Carbohydrate	galactose oxidase	R01098		A. oryzae model	bidirectional blast to template model
	r0234	D-tagatose 1,6-bisphosphate D-glyceraldehyde-3-phosphate-lyase (glycerone-phosphate-forming)	D-glyceraldehyde 3-phosphate[c] + glycerone phosphate[c] <=> D-tagatofuranose 1,6-bisphosphate[c]	4.1.2.40	Pc21g09930;Pc20g09750				c	Galactose metabolism	SBO:0000176		Carbohydrate	tagatose-bisphosphate aldolase	R01069		A. oryzae model	bidirectional blast to template model
	r0235	ATP:D-tagatose-6-phosphate 1-phosphotransferase	ADP[c] + D-tagatofuranose 1,6-bisphosphate[c] <=> ATP[c] + tagatose 6-phosphate[c]	2.7.1.11	Pc12g13500				c	Galactose metabolism	SBO:0000176		Carbohydrate	6-phosphofructokinase	R03236	10799985;143338;179688;19156454	A. oryzae model	bidirectional blast to template model
	r0236	D-galactose:NAD+ 1-oxidoreductase	D-galactose[c] + NAD(+)[c] <=> D-galactono-1,4-lactone[c] + NADH[c]	1.1.1.48					c	Galactose metabolism	SBO:0000176		Carbohydrate	galactose 1-dehydrogenase	R01094		A. oryzae model	unknown gene
	r0237	D-galactono-1,4-lactone hydroxyacylhydrolase	D-galactono-1,4-lactone[c] + H2O[c] <=> D-galactonate[c]	3.1.1.25	Pc16g12050				c	Galactose metabolism	SBO:0000176		Carbohydrate	1,4-lactonase	R03034		A. niger model	manual blast/hmm approach	also yields gluconate
	r0238	D-galactonate hydro-lyase	2-dehydro-3-deoxy-D-galactonate[c] + H2O[c] <=> D-galactonate[c]	4.2.1.6	Pc12g13310				c	Galactose metabolism	SBO:0000176		Carbohydrate	galactonate dehydratase	R03033		A. oryzae model	bidirectional blast to template model
	r0239	lactose galactohydrolase	lactose[e] + H2O[e] => D-galactose[e] + alpha-D-glucose[e]	3.2.1.23	Pc14g01510;Pc06g00600;Pc22g14540				e	Galactose metabolism	SBO:0000176		Carbohydrate	beta-galactosidase	R01678	11162383;1368897;8590470;2791035;8190080;1715638;3142341;3131191;7764442;1367495;11162383;8819842;11802545	A. oryzae model	bidirectional blast to template model
	r0240	lactose galactohydrolase	lactose[c] + H2O[c] => D-galactose[c] + alpha-D-glucose[c]	3.2.1.23	Pc06g00600;Pc22g14540				c	Galactose metabolism	SBO:0000176		Carbohydrate	beta-galactosidase	R01678	11162383;1368897;8590470;2791035;8190080;1715638;3142341;3131191;7764442;1367495;11162383;8819842;11802545	A. oryzae model	bidirectional blast to template model
	r0241	raffinose fructohydrolase	raffinose[e] + H2O[e] => D-fructose[e] + melibiose[e]	3.2.1.26	Pc16g10410;Pc21g14720				e	Galactose metabolism	SBO:0000176		Carbohydrate	beta-fructofuranosidase	R02410	7976214;16406143;5867655;12028421	A. oryzae model	bidirectional blast to template model
	r0242	sn-glycerol-3-phosphate phosphohydrolase	glycerol monophosphate[c] + H2O[c] => glycerol[c] + phosphate[c]	3.1.3.21	Pc16g04170				c	Glycerolipid metabolism	SBO:0000176		Lipid	glycerol-1-phosphatase	R00841		A. niger model	bidirectional blast to template model
	r0243	1,2-diacyl-sn-glycerol 3-phosphate phosphohydrolase	phosphatidate[c] + H2O[c] => diglycerides[c] + phosphate[c]	3.1.3.4	Pc20g15370				c	Glycerolipid metabolism	SBO:0000176		Lipid	phosphatidate phosphatase	R02239		A. niger model	manual blast/hmm approach
	r0244	1-acylglycerol acylhydrolase	monoglycerides[c] + H2O[c] => glycerol[c] + free fatty acids[c]	3.1.1.23					c	Glycerolipid metabolism	SBO:0000176		Lipid	acylglycerol lipase	R01351		A. niger model	unknown gene	cannot find genes. Included for connectivity
	r0245	phosphatidate phosphatase	monoacylglycerol phosphates[c] + H2O[c] => monoglycerides[c] + phosphate[c]	3.1.3.4	Pc20g15370				c	Glycerolipid metabolism	SBO:0000176		Lipid	phosphatidate phosphatase			A. niger model	manual blast/hmm approach
	r0246	1-acylglycerol-3-phosphate acyltransferase	diglycerides[c] + acyl-[acp][c] => acyl-carrier protein[c] + triglycerides[c]	2.3.1.20	Pc20g09020;Pc13g04040				c	Glycerolipid metabolism	SBO:0000176		Lipid	diacylglycerol O-acyltransferase		10799985	A. niger model	manual blast/hmm approach	rxns from A. niger, genes from A. oryzae and A. niger. The genes code for mono- and diacyltransferaces. Since the models have the same enzyme name for both functions, I include them in both cases (and tri..). Uses CoA in kegg
	r0247	triacylglycerol acylhydrolase	triglycerides[c] + H2O[c] => diglycerides[c] + free fatty acids[c]	3.1.1.3	Pc21g17340;Pc16g00680;Pc21g06680;Pc21g14620;Pc22g13790;Pc22g21620;Pc20g14830;Pc22g24120				c	Glycerolipid metabolism	SBO:0000176		Lipid	triacylglycerol lipase	R01369	1757989;1899377;8925921;7576537;7619400;8384123;8416976;12007786;19151327;19156454;8083230;1368505;10422581;12223189;7847890;16321143;2166227;3142341;1327953;2511425;2515004;2555269;3818447;7944371;7492580;8002592;8476289;1368054;1581347;1761422;1778415;2166024;2177462;2178138;3170343;7764842;8557558;8703430;8224864;7557412;11914506;1347531;17379148;18439860;1900348;2110531;3096965;4964480;548468…	A. niger model	manual blast/hmm approach	rxns from A. niger, genes from A. oryzae and A. niger. All of them seem to be able to carry out the function, but there is a difference in specificity and some seem to extracellular
	r0248	1,2-diacyl-sn-glycerol acylhydrolase	diglycerides[c] + H2O[c] => monoglycerides[c] + free fatty acids[c]	3.1.1.3	Pc21g17340;Pc16g00680;Pc21g06680;Pc21g14620;Pc22g13790;Pc22g21620;Pc20g14830;Pc22g24120				c	Glycerolipid metabolism	SBO:0000176		Lipid	triacylglycerol lipase	R02687	1757989;1899377;8925921;7576537;7619400;8384123;8416976;12007786;19151327;19156454;8083230;1368505;10422581;12223189;7847890;16321143;2166227;3142341;1327953;2511425;2515004;2555269;3818447;7944371;7492580;8002592;8476289;1368054;1581347;1761422;1778415;2166024;2177462;2178138;3170343;7764842;8557558;8703430;8224864;7557412;11914506;1347531;17379148;18439860;1900348;2110531;3096965;4964480;548468…	A. niger model	manual blast/hmm approach	rxns from A. niger, genes from A. oryzae and A. niger. All of them seem to be able to carry out the function, but there is a difference in specificity and some seem to extracellular
	r0249	UDPgalactose:1,2-diacylglycerol 3-beta-D-galactosyltransferase	D-galactosyldiacylglycerol[c] + UDP[c] <=> UDP-D-galactose[c] + diglycerides[c]	2.4.1.46					c	Glycerolipid metabolism	SBO:0000176		Lipid	monogalactosyldiacylglycerol synthase	R02691		A. niger model	unknown gene	cannot find genes
	r0250	galactolipid galactosyltransferase	D-galactosyldiacylglycerol[c] + UDP-D-galactose[c] <=> digalactosyl-diacylglycerol[c] + UDP[c]	2.4.1.241					c	Glycerolipid metabolism	SBO:0000176		Lipid	digalactosyldiacylglycerol synthase	R04469		A. niger model	unknown gene	cannot find genes. Wrong ec-number in templates
	r0251	glycerol:NAD+ 2-oxidoreductase	NAD(+)[c] + glycerol[c] => NADH[c] + glycerone[c]	1.1.1.6	Pc16g05650;Pc12g04240				c	Glycerolipid metabolism	SBO:0000176		Lipid	glycerol dehydrogenase	R01034	19156454	A. oryzae model	bidirectional blast to template model
	r0252	glycerol dehydrogenase (NADP)	NADPH[c] + glycerone[c] => NADP(+)[c] + glycerol[c]	1.1.1.72	Pc22g04850;Pc22g20340				c	Glycerolipid metabolism	SBO:0000176		Lipid	glycerol dehydrogenase (NADP+)		10799985	A. oryzae model	bidirectional blast to template model
	r0253	alcohol oxidase	glycerol[c] + O2[c] => D-glyceraldehyde[c] + H2O2[c]	1.1.3.13	Pc12g09950				c	Glycerolipid metabolism	SBO:0000176		Lipid	alcohol oxidase		16169288;15275666;11056160;11935224	A. oryzae model	bidirectional blast to template model
	r0254	alcohol oxidase	glycerol[c] + O2[c] => glycerone[c] + H2O2[c]	1.1.3.13	Pc12g09950				c	Glycerolipid metabolism	SBO:0000176		Lipid	alcohol oxidase		16169288;15275666;11056160;11935224	A. oryzae model	bidirectional blast to template model
	r0255	NAD-dependent alcohol dehydrogenase	D-glyceraldehyde[c] + NADH[c] => NAD(+)[c] + glycerol[c]	1.1.1.1	Pc21g09020;Pc12g07100;Pc21g22820;Pc12g13440				c	Glycerolipid metabolism	SBO:0000176		Lipid	alcohol dehydrogenase			A. oryzae model	bidirectional blast to template model	changed directionality to fit with A. niger model
	r0256	glycerol:NADP+ oxidoreductase	D-glyceraldehyde[c] + NADPH[c] => NADP(+)[c] + glycerol[c]	1.1.1.2	Pc20g04010;Pc16g00450;Pc21g12260;Pc18g00530				c	Glycerolipid metabolism	SBO:0000176		Lipid	alcohol dehydrogenase (NADP+)	R01041	18820685	A. oryzae model	bidirectional blast to template model	changed directionality to fit with A. niger model
	r0257	ATP:glycerol 3-phosphotransferase	ATP[c] + glycerol[c] => ADP[c] + glycerol monophosphate[c]	2.7.1.30	Pc22g06070;Pc22g13330				c	Glycerolipid metabolism	SBO:0000176		Lipid	glycerol kinase	R00847		A. oryzae model	bidirectional blast to template model
	r0258	CDP-diacylglycerol:myo-inositol 3-phosphatidyltransferase	CDP-diacylglycerols[c] + myo-inositol[c] => 1-phosphatidyl-1D-myo-inositols[c] + CMP[c]	2.7.8.11					c	Sphingolipid metabolism	SBO:0000176		Lipid	CDP-diacylglycerol-inositol 3-phosphatidyltransferase	R01802	10799985	A. niger model	unknown gene	original hit to Pc16g14460. Can only find matches to Aureobasidin resistance protein Aur1.
	r0259	palmitoyl-CoA:L-serine C-palmitoyltransferase (decarboxylating)	L-serine[c] + palmitoyl-CoA[c] => 3-dehydrosphinganine (C18)[c] + CO2[c] + coenzyme A[c]	2.3.1.50	Pc13g10800;Pc22g04090				c	Sphingolipid metabolism	SBO:0000176		Lipid	serine C-palmitoyltransferase	R01281		A. niger model	manual blast/hmm approach	rxns from A. niger, genes from A. oryzae and A. niger. Confirmed by BLAST
	r0260	sphinganine:NADP+ 3-oxidoreductase	3-dehydrosphinganine (C18)[c] + NADPH[c] => NADP(+)[c] + sphinganine (C18)[c]	1.1.1.102	Pc13g08860				c	Sphingolipid metabolism	SBO:0000176		Lipid	3-dehydrosphinganine reductase	R02978		A. niger model	manual blast/hmm approach	rxns from A. niger, genes from A. oryzae and A. niger. Confirmed by BLAST
	r0261	sphingosine hydroxylase/ syringomycin response protein 2	NADPH[c] + O2[c] + sphinganine (C18)[c] => NADP(+)[c] + phytosphingosine (C18)[c]	1.-.-.-	Pc21g23490				c	Sphingolipid metabolism	SBO:0000176		Lipid	sphingolipid C4-hydroxylase SUR2			A. niger model	manual blast/hmm approach
	r0262	serine C-palmitoyltransferase	L-serine[c] + stearoyl-CoA[c] => 3-dehydrosphinganine (C20)[c] + CO2[c] + coenzyme A[c]	2.3.1.50	Pc13g10800;Pc22g04090				c	Sphingolipid metabolism	SBO:0000176		Lipid	serine C-palmitoyltransferase			A. niger model	manual blast/hmm approach	rxns from A. niger, genes from A. oryzae and A. niger. Confirmed by BLAST
	r0263	sphinganine:NADP+ 3-oxidoreductase	3-dehydrosphinganine (C20)[c] + NADPH[c] => NADP(+)[c] + sphinganine (C20)[c]	1.1.1.102	Pc13g08860				c	Sphingolipid metabolism	SBO:0000176		Lipid	3-dehydrosphinganine reductase	R02978		A. niger model	manual blast/hmm approach	rxns from A. niger, genes from A. oryzae and A. niger. Confirmed by BLAST
	r0264	sphingosine hydroxylase/ syringomycin response protein 2	NADPH[c] + O2[c] + sphinganine (C20)[c] => NADP(+)[c] + phytosphingosine (C20)[c]	1.-.-.-	Pc21g23490				c	Sphingolipid metabolism	SBO:0000176		Lipid	sphingolipid C4-hydroxylase SUR2			A. niger model	manual blast/hmm approach
	r0265	serine C-palmitoyltransferase	L-serine[c] + heptadecenoyl-CoA[c] => 3-dehydrosphinganine (C19:1)[c] + CO2[c] + coenzyme A[c]	2.3.1.50	Pc13g10800;Pc22g04090				c	Sphingolipid metabolism	SBO:0000176		Lipid	serine C-palmitoyltransferase			A. niger model	manual blast/hmm approach	rxns from A. niger, genes from A. oryzae and A. niger. Confirmed by BLAST
	r0266	sphinganine:NADP+ 3-oxidoreductase	3-dehydrosphinganine (C19:1)[c] + NADPH[c] => NADP(+)[c] + sphinganine (C19:1)[c]	1.1.1.102	Pc13g08860				c	Sphingolipid metabolism	SBO:0000176		Lipid	3-dehydrosphinganine reductase	R02978		A. niger model	manual blast/hmm approach	rxns from A. niger, genes from A. oryzae. Confirmed by BLAST
	r0267	ceramide synthase	phytosphingosine (C18)[c] + stearoyl-CoA[c] => cerebrin 1 (comp. A)[c] + coenzyme A[c]	2.3.1.24	Pc21g19760;Pc22g17110				c	Sphingolipid metabolism	SBO:0000176		Lipid	sphingosine N-acyltransferase			A. niger model	manual blast/hmm approach
	r0268	ceramide synthase	octadecenoyl-CoA[c] + phytosphingosine (C18)[c] => cerebrin 1 (comp. B)[c] + coenzyme A[c]	2.3.1.24	Pc21g19760;Pc22g17110				c	Sphingolipid metabolism	SBO:0000176		Lipid	sphingosine N-acyltransferase			A. niger model	manual blast/hmm approach
	r0269	ceramide synthase	phytosphingosine (C20)[c] + stearoyl-CoA[c] => cerebrin 1 (comp. C)[c] + coenzyme A[c]	2.3.1.24	Pc21g19760;Pc22g17110				c	Sphingolipid metabolism	SBO:0000176		Lipid	sphingosine N-acyltransferase			A. niger model	manual blast/hmm approach
	r0270	ceramide synthase	octadecenoyl-CoA[c] + phytosphingosine (C20)[c] => cerebrin 1 (comp. D)[c] + coenzyme A[c]	2.3.1.24	Pc21g19760;Pc22g17110				c	Sphingolipid metabolism	SBO:0000176		Lipid	sphingosine N-acyltransferase			A. niger model	manual blast/hmm approach
	r0271	artificial reaction	0.25 cerebrin 1 (comp. A)[c] + 0.25 cerebrin 1 (comp. B)[c] + 0.25 cerebrin 1 (comp. C)[c] + 0.25 cerebrin 1 (comp. D)[c] => cerebrin 1[c]						c	Sphingolipid metabolism	SBO:0000176		Lipid	artificial reaction			A. niger model	no gene (diffusion, artificial reactions, or spontanous conversions)	lumped reactions to avoid combinatorial number of reactions. Proportions taken from A. niger. Cannot find better data
	r0272	ceramide synthase	sphinganine (C18)[c] + stearoyl-CoA[c] => cerebrin 2 (comp. A)[c] + coenzyme A[c]	2.3.1.24	Pc21g19760;Pc22g17110				c	Sphingolipid metabolism	SBO:0000176		Lipid	sphingosine N-acyltransferase			A. niger model	manual blast/hmm approach
	r0273	ceramide synthase	octadecenoyl-CoA[c] + sphinganine (C18)[c] => cerebrin 2 (comp. B)[c] + coenzyme A[c]	2.3.1.24	Pc21g19760;Pc22g17110				c	Sphingolipid metabolism	SBO:0000176		Lipid	sphingosine N-acyltransferase			A. niger model	manual blast/hmm approach
	r0274	ceramide synthase	sphinganine (C20)[c] + stearoyl-CoA[c] => cerebrin 2 (comp. C)[c] + coenzyme A[c]	2.3.1.24	Pc21g19760;Pc22g17110				c	Sphingolipid metabolism	SBO:0000176		Lipid	sphingosine N-acyltransferase			A. niger model	manual blast/hmm approach
	r0275	ceramide synthase	octadecenoyl-CoA[c] + sphinganine (C20)[c] => cerebrin 2 (comp. D)[c] + coenzyme A[c]	2.3.1.24	Pc21g19760;Pc22g17110				c	Sphingolipid metabolism	SBO:0000176		Lipid	sphingosine N-acyltransferase			A. niger model	manual blast/hmm approach
	r0276	artificial reaction	0.25 cerebrin 2 (comp. A)[c] + 0.25 cerebrin 2 (comp. B)[c] + 0.25 cerebrin 2 (comp. C)[c] + 0.25 cerebrin 2 (comp. D)[c] => cerebrin 2[c]						c	Sphingolipid metabolism	SBO:0000176		Lipid	artificial reaction			A. niger model	no gene (diffusion, artificial reactions, or spontanous conversions)	lumped reactions to avoid combinatorial number of reactions. Proportions taken from A. niger. Cannot find better data
	r0277	2-hydroxyacylsphingosine 1-beta-galactosyltransferase	UDP-D-galactose[c] + cerebrin 2 (comp. A)[c] => UDP[c] + galactosylceramide (comp. A)[c]	2.4.1.45					c	Sphingolipid metabolism	SBO:0000176		Lipid	2-hydroxyacylsphingosine 1-beta-galactosyltransferase			A. niger model	unknown gene	cannot be definitive about gene assignment. Pc20g06700 is ok, but can't differentiate between acyl and hexose transferases
	r0278	2-hydroxyacylsphingosine 1-beta-galactosyltransferase	UDP-D-galactose[c] + cerebrin 2 (comp. B)[c] => UDP[c] + galactosylceramide (comp. B)[c]	2.4.1.45					c	Sphingolipid metabolism	SBO:0000176		Lipid	2-hydroxyacylsphingosine 1-beta-galactosyltransferase			A. niger model	unknown gene	cannot be definitive about gene assignment. Pc20g06700 is ok, but can't differentiate between acyl and hexose transferases
	r0279	artifical reaction	0.5 galactosylceramide (comp. A)[c] + 0.5 galactosylceramide (comp. B)[c] => galactosylceramides[c]						c	Sphingolipid metabolism	SBO:0000176		Lipid	artificial reaction			A. niger model	no gene (diffusion, artificial reactions, or spontanous conversions)	lumped reactions to avoid combinatorial number of reactions. Proportions taken from A. niger. Cannot find better data
	r0280	ceramide synthase	sphinganine (C19:1)[c] + stearoyl-CoA[c] => cerebroside 1[c] + coenzyme A[c]	2.3.1.24	Pc21g19760;Pc22g17110				c	Sphingolipid metabolism	SBO:0000176		Lipid	sphingosine N-acyltransferase			A. niger model	manual blast/hmm approach
	r0281	2-hydroxyacylsphingosine 1-beta-glucosyltransferase	UDP-glucose[c] + cerebroside 1[c] => UDP[c] + glucocerebroside 1[c]	2.4.1.80	Pc22g14340				c	Sphingolipid metabolism	SBO:0000176		Lipid	ceramide glucosyltransferase			A. niger model	manual blast/hmm approach	rxns from A. niger, genes from A. oryzae. Confirmed by BLAST
	r0282	ceramide synthase	octadecenoyl-CoA[c] + sphinganine (C19:1)[c] => cerebroside 2[c] + coenzyme A[c]	2.3.1.24	Pc21g19760;Pc22g17110				c	Sphingolipid metabolism	SBO:0000176		Lipid	sphingosine N-acyltransferase			A. niger model	manual blast/hmm approach
	r0283	2-hydroxyacylsphingosine 1-beta-glucosyltransferase	UDP-glucose[c] + cerebroside 2[c] => UDP[c] + glucocerebroside 2[c]	2.4.1.80	Pc22g14340				c	Sphingolipid metabolism	SBO:0000176		Lipid	ceramide glucosyltransferase			A. niger model	manual blast/hmm approach	rxns from A. niger, genes from A. oryzae. Confirmed by BLAST
	r0284	IPC synthase, mannosyl diphosphorylinositol ceramide synthase	1-phosphatidyl-1D-myo-inositols[c] + cerebrin 2[c] => inositol phosphorylceramide[c]	2.-.-.-	Pc12g15520				c	Sphingolipid metabolism	SBO:0000176		Lipid	IPC synthase, mannosyl diphosphorylinositol ceramide synthase			A. niger model	manual blast/hmm approach	blasts better to Aureobasidin resistance protein Aur1, but still good
	r0285	mannosylinositol phosphorylceramide (MIPC) synthase	GDP-mannose[c] + inositol phosphorylceramide[c] => GDP[c] + mannose-inositol-P-ceramide[c]		Pc12g06590:Pc20g11710				c	Sphingolipid metabolism	SBO:0000176		Lipid	mannosylinositol phosphorylceramide (MIPC) synthase			A. niger model	manual blast/hmm approach	the first gene should be the regulatory subunit, but this is putative
	r0286	mannosylinositol phosphorylceramide (MIPC) synthase	GDP-mannose[c] + mannose-inositol-P-ceramide[c] => di-mannosyl-inositol-P-ceramide[c] + GDP[c]		Pc12g06590:Pc20g11710				c	Sphingolipid metabolism	SBO:0000176		Lipid	mannosylinositol phosphorylceramide (MIPC) synthase			A. niger model	manual blast/hmm approach	the first gene should be the regulatory subunit, but this is putative
	r0287	galactosyltransferase	di-mannosyl-inositol-P-ceramide[c] + UDP-D-galactose[c] => galactosyl-dimannosyl-inositol-P-ceramide[c] + UDP[c]	2.4.1.-	Pc20g07350				c	Sphingolipid metabolism	SBO:0000176		Lipid	galactosyltransferase			A. niger model	manual blast/hmm approach
	r0288	galactosyltransferase	galactosyl-dimannosyl-inositol-P-ceramide[c] + UDP-D-galactose[c] => digalactosyl-dimannosyl-inositol-P-ceramide[c] + UDP[c]	2.4.1.-	Pc20g07350				c	Sphingolipid metabolism	SBO:0000176		Lipid	galactosyltransferase			A. niger model	manual blast/hmm approach
	r0289	galactosyltransferase	digalactosyl-dimannosyl-inositol-P-ceramide[c] + UDP-D-galactose[c] => trigalactosyldimannosylinositol-P-ceramide[c] + UDP[c]	2.4.1.-	Pc20g07350				c	Sphingolipid metabolism	SBO:0000176		Lipid	galactosyltransferase			A. niger model	manual blast/hmm approach
	r0290	glycerol-3-phosphate acyltransferase	acyl-[acp][c] + glycerol monophosphate[c] => monoacylglycerol phosphates[c] + acyl-carrier protein[c]	2.3.1.15	Pc22g05820				c	Glycerophospholipid metabolism	SBO:0000176		Lipid	glycerol-3-phosphate O-acyltransferase		10799985	A. niger model	manual blast/hmm approach	rxns from A. niger, genes from A. oryzae. Confirmed by BLAST. Uses CoA in KEGG
	r0291	glycerol-3-phosphate acyltransferase	glycerone phosphate[c] + acyl-[acp][c] => 1-acylglycerone 3-phosphates[c] + acyl-carrier protein[c]	2.3.1.15	Pc22g05820				c	Glycerophospholipid metabolism	SBO:0000176		Lipid	glycerol-3-phosphate O-acyltransferase		10799985	A. niger model	manual blast/hmm approach	rxns from A. niger, genes from A. oryzae
	r0292	1-acylglycerone phosphate reductase	1-acylglycerone 3-phosphates[c] + NADPH[c] => monoacylglycerol phosphates[c] + NADP(+)[c]	1.1.1.101	Pc06g00270				c	Glycerophospholipid metabolism	SBO:0000176		Lipid	acylglycerone-phosphate reductase	R02756		A. niger model	manual blast/hmm approach	rxns from A. niger, genes from A. oryzae
	r0293	CTP:phosphatidate cytidyltransferase	CDP-diacylglycerols[c] + diphosphate[c] <=> CTP[c] + phosphatidate[c]	2.7.7.41	Pc22g11670;Pc18g03500				c	Glycerophospholipid metabolism	SBO:0000176		Lipid	phosphatidate cytidylyltransferase	R01799	10799985;19156454	A. niger model	manual blast/hmm approach	rxns from A. niger, genes from A. oryzae. Confirmed by BLAST
	r0294	CDP-diacylglycerol:L-serine 3-phosphatidyltransferase	CDP-diacylglycerols[c] + L-serine[c] <=> CMP[c] + phosphatidylserine[c]	2.7.8.8	Pc22g03810				c	Glycerophospholipid metabolism	SBO:0000176		Lipid	CDP-diacylglycerol-serine O-phosphatidyltransferase	R01800		A. niger model	manual blast/hmm approach	rxns from A. niger, genes from A. oryzae and A. niger. Confirmed by BLAST
	r0295	phosphatidyl-L-serine carboxy-lyase	phosphatidylserine[c] => CO2[c] + phosphatidylethanolamines[c]	4.1.1.65	Pc16g14710;Pc13g15440;Pc21g13070				c	Glycerophospholipid metabolism	SBO:0000176		Lipid	phosphatidylserine decarboxylase	R02055	10799985	A. niger model	manual blast/hmm approach
	r0296	S-adenosyl-L-methionine:phosphatidylethanolamine N-methyltransferase	S-adenosyl-L-methionine[c] + phosphatidylethanolamines[c] => S-adenosyl-L-homocysteine[c] + phosphatidyl-N-methylethanolamines[c]	2.1.1.17	Pc21g02080				c	Glycerophospholipid metabolism	SBO:0000176		Lipid	phosphatidylethanolamine N-methyltransferase	R02056	19269344	A. niger model	manual blast/hmm approach	confirmed in UNIPROT
	r0297	S-adenosyl-L-methionine:phosphatidyl-N-methylethanolamine N-methyltransferase	S-adenosyl-L-methionine[c] + phosphatidyl-N-methylethanolamines[c] => S-adenosyl-L-homocysteine[c] + phosphatidyl-N-dimethylethanolamine[c]	2.1.1.71	Pc16g02100				c	Glycerophospholipid metabolism	SBO:0000176		Lipid	phosphatidyl-N-methylethanolamine N-methyltransferase	R03424		A. niger model	manual blast/hmm approach
	r0298	S-adenosyl-L-methionine:phosphatidyl-N-dimethylethanolamine N-methyltransferase	S-adenosyl-L-methionine[c] + phosphatidyl-N-dimethylethanolamine[c] => S-adenosyl-L-homocysteine[c] + phosphatidylcholines[c]	2.1.1.71	Pc16g02100				c	Glycerophospholipid metabolism	SBO:0000176		Lipid	phosphatidyl-N-methylethanolamine N-methyltransferase	R01320		A. niger model	manual blast/hmm approach
	r0299	CDP-diacylglycerol:sn-glycerol-3-phosphate 3-phosphatidyltransferase	CDP-diacylglycerols[c] + glycerol monophosphate[c] => phosphatidylglycerophosphate[c] + CMP[c]	2.7.8.5	Pc21g17630				c	Glycerophospholipid metabolism	SBO:0000176		Lipid	CDP-diacylglycerol-glycerol-3-phosphate 3-phosphatidyltransferase	R01801		A. niger model	manual blast/hmm approach
	r0300	phosphatidylglycerophosphate phosphohydrolase	phosphatidylglycerophosphate[c] + H2O[c] => phosphate[c] + phosphatidylglycerol[c]	3.1.3.27					c	Glycerophospholipid metabolism	SBO:0000176		Lipid	phosphatidylglycerophosphatase	R02029		A. niger model	unknown gene	no genes in original models. Cannot find genes. Needed for growth
	r0301	CDP-diacylglycerol:phosphatidylglycerol 3-phosphatidyltransferase	CDP-diacylglycerols[c] + phosphatidylglycerol[c] => CMP[c] + cardiolipin[c]	2.7.8.-	Pc21g17630				c	Glycerophospholipid metabolism	SBO:0000176		Lipid	cardiolipin synthase/CDP-diacylglycerol-glycerol-3-phosphate 3-phosphatidyltransferase	R02030		A. niger model	manual blast/hmm approach	no genes in original models. Pc20g12250 is ok, but blasts better to Phosphatidyl synthase in most cases
	r0302	phospholipase A2/lecithinase a/phosphatidase/phosphatidolipase/phospholipase A	phosphatidylcholines[c] => free fatty acids[c] + lysophosphatidylcholine[c]	3.1.1.4	Pc20g14260				c	Glycerophospholipid metabolism	SBO:0000176		Lipid	phospholipase A2		541266;8083230	A. niger model	manual blast/hmm approach
	r0303	phosphatidylethanolamine 2-acylhydrolase	phosphatidylethanolamines[c] + H2O[c] => L-lysophosphatidylethanolamine[c] + free fatty acids[c]	3.1.1.4	Pc20g14260				c	Glycerophospholipid metabolism	SBO:0000176		Lipid	phospholipase A2	R02053	541266;8083230	A. niger model	manual blast/hmm approach
	r0304	1-acyl-sn-glycero-3-phosphoethanolamine aldehydohydrolase	L-lysophosphatidylethanolamine[c] + H2O[c] => free fatty acids[c] + glycerophosphatidylethanolamine[c]	3.1.1.5	Pc22g23000				c	Glycerophospholipid metabolism	SBO:0000176		Lipid	lysophospholipase	R03416	9580028;18910725;4429696;6049946;4631772;13607409;13796431;8083230;541266;8051052;1646934;6430887;6795998;8001766;10200936;7236649;9748287;638179;6986916;5402;863863;1722456;3390193;7373159;7702655;3365441;3545077	literature	manual blast/hmm approach	added from HMM. The gene is not totally certain
	r0305	sn-glycero-3-phosphoethanolamine glycerophosphohydrolase	glycerophosphatidylethanolamine[c] + H2O[c] => glycerol monophosphate[c] + ethanolamine[c]	3.1.4.2;3.1.4.46	Pc22g25010				c	Glycerophospholipid metabolism	SBO:0000176		Lipid	glycerophosphocholine phosphodiesterase;glycerophosphodiester phosphodiesterase	R01470		hypothesized	manual blast/hmm approach	added from HMM, confirmed by BLAST
	r0306	1-acylglycerol-3-phosphate O-acyltransferase	monoacylglycerol phosphates[c] + acyl-[acp][c] => phosphatidate[c] + acyl-carrier protein[c]	2.3.1.51	Pc20g09020;Pc13g04040				c	Glycerophospholipid metabolism	SBO:0000176		Lipid	1-acylglycerol-3-phosphate O-acyltransferase		10799985	A. niger model	manual blast/hmm approach	rxns from A. niger, genes from A. oryzae and A. niger. The genes code for mono- and diacyltransferaces. Since the models have the same enzyme name for both functions, I include them in both cases (and tri..). Uses CoA in kegg
	r0307	sn-glycerol-3-phosphate:(acceptor) 2-oxidoreductase	FAD[m] + glycerol monophosphate[c] => FADH2[m] + glycerone phosphate[c]	1.1.5.3	Pc16g01790				m	Glycerophospholipid metabolism	SBO:0000176		Lipid	glycerol-3-phosphate dehydrogenase	R00848		A. oryzae model	bidirectional blast to template model
	r0308	sn-glycerol-3-phosphate:NAD+ 2-oxidoreductase	NADH[c] + glycerone phosphate[c] => NAD(+)[c] + glycerol monophosphate[c]	1.1.1.8	Pc20g06370;Pc22g22110				c	Glycerophospholipid metabolism	SBO:0000176		Lipid	glycerol-3-phosphate dehydrogenase (NAD+)	R00842	19156454	A. oryzae model	bidirectional blast to template model
	r0309	ethanolamine oxidase	ethanolamine[c] + O2[c] + H2O[c] => glycolaldehyde[c] + NH3[c] + H2O2[c]	1.4.3.21	Pc21g04560				c	Glycerophospholipid metabolism	SBO:0000176		Lipid	primary-amine oxidase		19156454	literature	manual blast/hmm approach	highly speculative. Should probably be peroxisomal but gene is cytosolic. Included for connectivity
	r0310	phosphatidylglycerol cholinephosphohydrolase	phosphatidylglycerol[c] + H2O[c] => diglycerides[c] + glycerol monophosphate[c]	3.1.4.3	Pc14g00170;Pc13g04700;Pc15g01880;Pc12g15500				c	Glycerophospholipid metabolism	SBO:0000176		Lipid	phospholipase C	R02027	5646049;541266;16078642	literature	manual blast/hmm approach	these are probably extracellular, at least some of them. They are plcA, plcB, plcC, and plcD. Reaction from HMM
	r0311	1-phosphatidyl-D-myo-inositol inositolphosphohydrolase	1-phosphatidyl-1D-myo-inositols[c] + H2O[c] => 1D-myo-inositol 1-phosphate[c] + diglycerides[c]	3.1.4.3;4.6.1.13	Pc14g00170;Pc13g04700;Pc15g01880;Pc12g15500;Pc22g05150				c	Glycerophospholipid metabolism	SBO:0000176		Lipid	phospholipase C;phosphatidylinositol diacylglycerol-lyase	R03332		hypothesized	manual blast/hmm approach	these are probably extracellular, at least some of them. They are plcA, plcB, plcC, and plcD. Reaction from HMM. Last gene for second ec-number
	r0312	lysophospholipase/phospholipase B	lysophosphatidylcholine[c] => free fatty acids[c] + glycerophosphocholine[c]	3.1.1.5	Pc18g02900				c	Glycerophospholipid metabolism	SBO:0000176		Lipid	lysophospholipase		3390193;9580028;18910725;4429696;6049946;4631772;13607409;13796431;8083230;541266;8051052;1646934;6430887;6795998;8001766;10200936;7236649;9748287;638179;6986916;5402;863863;1722456;3390193;7373159;7702655;3365441;3545077	literature	manual blast/hmm approach
	r0313	lysophospholipase/phospholipase B	phosphatidylcholines[c] => 2 free fatty acids[c] + glycerophosphocholine[c]	3.1.1.5	Pc18g02900				c	Glycerophospholipid metabolism	SBO:0000176		Lipid	lysophospholipase		3390193;9580028;18910725;4429696;6049946;4631772;13607409;13796431;8083230;541266;8051052;1646934;6430887;6795998;8001766;10200936;7236649;9748287;638179;6986916;5402;863863;1722456;3390193;7373159;7702655;3365441;3545077	literature	manual blast/hmm approach
	r0314	sn-glycero-3-phosphocholine glycerophosphohydrolase	glycerophosphocholine[c] + H2O[c] => choline[c] + glycerol monophosphate[c]	3.1.4.46	Pc21g06470				c	Glycerophospholipid metabolism	SBO:0000176		Lipid	glycerophosphodiester phosphodiesterase	R01030		hypothesized	manual blast/hmm approach
	r0315	UTP:N-acetyl-alpha-D-glucosamine-1-phosphate uridylyltransferase	N-acetyl-D-glucosamine 1-phosphate[c] + UTP[c] <=> UDP-N-acetyl-D-glucosamine[c] + diphosphate[c]	2.7.7.23	Pc21g11950				c	Amino sugar and nucleotide sugar metabolism	SBO:0000176		Carbohydrate	UDP-N-acetylglucosamine diphosphorylase	R00416		A. oryzae model	bidirectional blast to template model
	r0316	chitobiose N-acetylglucosaminohydrolase	chitobiose[c] + H2O[c] => 2 N-acetyl-D-glucosamine[c]	3.2.1.52	Pc22g10060				c	Amino sugar and nucleotide sugar metabolism	SBO:0000176		Carbohydrate	beta-N-acetylhexosaminidase	R00022	7600381;19156788;15621446	A. oryzae model	bidirectional blast to template model
	r0317	chitobiose N-acetylglucosaminohydrolase	chitobiose[e] + H2O[e] => 2 N-acetyl-D-glucosamine[e]	3.2.1.52	Pc20g10360				e	Amino sugar and nucleotide sugar metabolism	SBO:0000176		Carbohydrate	beta-N-acetylhexosaminidase	R00022	7600381;19156788;15621446	A. oryzae model	bidirectional blast to template model
	r0318	chitinase	2 chitin[c] + H2O[c] => chitobiose[c]	3.2.1.14					c	Amino sugar and nucleotide sugar metabolism	SBO:0000176		Carbohydrate	chitinase		12483620	A. oryzae model	unknown gene	if the reaction looks weird it is because I represent polymers with their monomers but dimers as they are
	r0319	chitinase	2 chitin[e] + H2O[e] => chitobiose[e]	3.2.1.14	Pc13g00130;Pc13g09520				e	Amino sugar and nucleotide sugar metabolism	SBO:0000176		Carbohydrate	chitinase		12483620	A. oryzae model	bidirectional blast to template model	if the reaction looks weird it is because I represent polymers with their monomers but dimers as they are
	r0320	[1,4-(N-Acetyl-beta-D-glucosaminyl)]n glycanohydrolase	chitin[c] + H2O[c] => N-acetyl-D-glucosamine[c]	3.2.1.14					c	Amino sugar and nucleotide sugar metabolism	SBO:0000176		Carbohydrate	chitinase	R01206	12483620;19156454	A. oryzae model	unknown gene
	r0321	[1,4-(N-Acetyl-beta-D-glucosaminyl)]n glycanohydrolase	chitin[e] + H2O[e] => N-acetyl-D-glucosamine[e]	3.2.1.14	Pc13g00130;Pc13g09520				e	Amino sugar and nucleotide sugar metabolism	SBO:0000176		Carbohydrate	chitinase	R01206	12483620	A. oryzae model	bidirectional blast to template model
	r0322	N-acetyl-D-glucosamine-6-phosphate amidohydrolase	N-acetyl-D-glucosamine 6-phosphate[c] + H2O[c] => D-glucosamine 6-phosphate[c] + acetate[c]	3.5.1.25	Pc22g10010				c	Amino sugar and nucleotide sugar metabolism	SBO:0000176		Carbohydrate	N-acetylglucosamine-6-phosphate deacetylase	R02059		A. oryzae model	bidirectional blast to template model
	r0323	D-glucosamine-6-phosphate aminohydrolase (ketol isomerizing)	D-glucosamine 6-phosphate[c] + H2O[c] => NH3[c] + beta-D-fructofuranose 6-phosphate[c]	3.5.99.6	Pc22g10040				c	Amino sugar and nucleotide sugar metabolism	SBO:0000176		Carbohydrate	glucosamine-6-phosphate deaminase	R00765		A. oryzae model	bidirectional blast to template model
	r0324	ATP:D-glucosamine 6-phosphotransferase	ATP[c] + D-glucosamine[c] => ADP[c] + D-glucosamine 6-phosphate[c]	2.7.1.1	Pc20g13040;Pc22g08480;Pc21g02550;Pc21g20770				c	Amino sugar and nucleotide sugar metabolism	SBO:0000176		Carbohydrate	hexokinase	R01961	19269344	A. oryzae model	bidirectional blast to template model
	r0325	UDP-N-acetyl-D-glucosamine:chitin-4-beta-N-acetylglucosaminyl-transferase	UDP-N-acetyl-D-glucosamine[c] => UDP[c] + chitin[c]	2.4.1.16					c	Amino sugar and nucleotide sugar metabolism	SBO:0000176		Carbohydrate	chitin synthase	R02335	8931329;19269344	A. oryzae model	unknown gene	there are several classes of chitin synthases and I'm not sure which class can perform this reaction. Look into this more
	r0326	chitin amidohydrolase	chitin[e] + H2O[e] => acetate[e] + chitosan[e]	3.5.1.41	Pc20g02200				e	Amino sugar and nucleotide sugar metabolism	SBO:0000176		Carbohydrate	chitin deacetylase	R02333	18820685	A. oryzae model	bidirectional blast to template model
	r0327	chitin amidohydrolase	chitin[c] + H2O[c] => acetate[c] + chitosan[c]	3.5.1.41	Pc20g02200				c	Amino sugar and nucleotide sugar metabolism	SBO:0000176		Carbohydrate	chitin deacetylase	R02333	19269344	A. oryzae model	bidirectional blast to template model
	r0328	alpha-L-arabinan arabinofuranohydrolase	alpha-L-arabinan[e] + H2O[e] => L-arabinose[e]	3.2.1.55					e	Amino sugar and nucleotide sugar metabolism	SBO:0000176		Carbohydrate	alpha-N-arabinofuranosidase	R01762	16385399;12726996;14988022;15342117;12726996;1420277;14642815	A. oryzae model	unknown gene
	r0329	N-acetyl-D-glucosamine 1-phosphate 1,6-phosphomutase	N-acetyl-D-glucosamine 1-phosphate[c] <=> N-acetyl-D-glucosamine 6-phosphate[c]	5.4.2.3	Pc12g16040				c	Amino sugar and nucleotide sugar metabolism	SBO:0000176		Carbohydrate	phosphoacetylglucosamine mutase	R08193		A. oryzae model	bidirectional blast to template model
	r0330	N-acetyl-D-glucosamine amidohydrolase	N-acetyl-D-glucosamine[c] + H2O[c] => D-glucosamine[c] + acetate[c]	3.5.1.33	Pc21g23600				c	Amino sugar and nucleotide sugar metabolism	SBO:0000176		Carbohydrate	N-acetylglucosamine deacetylase	R01200		A. niger model	bidirectional blast to template model
	r0331	acetyl-CoA:D-glucosamine-6-phosphate N-acetyltransferase	D-glucosamine 6-phosphate[c] + acetyl-CoA[c] <=> N-acetyl-D-glucosamine 6-phosphate[c] + coenzyme A[c]	2.3.1.4	Pc22g23800				c	Amino sugar and nucleotide sugar metabolism	SBO:0000176		Carbohydrate	glucosamine-phosphate N-acetyltransferase	R02058		A. oryzae model	manual blast/hmm approach	overlap below cut off, but confirmed by BLAST
	r0332	chitosan N-acetylglucosaminohydrolase	chitosan[e] + H2O[e] => D-glucosamine[e]	3.2.1.132	Pc12g07820				e	Amino sugar and nucleotide sugar metabolism	SBO:0000176		Carbohydrate	chitosanase	R02833	12603100;12889829	A. oryzae model	manual blast/hmm approach	confirmed by blast. Localization from signal peptide
	r0333	ATP:N-acetyl-D-glucosamine 6-phosphotransferase	N-acetyl-D-glucosamine[c] + ATP[c] => N-acetyl-D-glucosamine 6-phosphate[c] + ADP[c]	2.7.1.59	Pc12g13200				c	Amino sugar and nucleotide sugar metabolism	SBO:0000176		Carbohydrate	N-acetylglucosamine kinase	R01201		A. oryzae model	bidirectional blast to template model
	r0334	allantoin amidohydrolase	allantoin[p] + H2O[p] => allantoate[p]	3.5.2.5	Pc12g16220;Pc20g11190				c	Purine metabolism	SBO:0000176		Nucleotide	allantoinase	R02424		A. oryzae model	bidirectional blast to template model	changed location from cytoplasmic. There is conflicting evidence about the localization of this enzyme and nothing for P. chrysogenum in particular
	r0335	(S)-ureidoglycolate urea-lyase (glyoxylate-forming)	(-)-ureidoglycolate[p] => glyoxylate[p] + urea[p]	4.3.2.3	Pc20g09430				p	Purine metabolism	SBO:0000176		Nucleotide	ureidoglycolate lyase	R00776	3571167;19156454	A. oryzae model	bidirectional blast to template model	ref says it's only in peroxysomes
	r0336	ATP:D-ribose-5-phosphate diphosphotransferase	5-phospho-alpha-D-ribose 1-diphosphate[c] + AMP[c] <=> ATP[c] + D-ribose 5-phosphate[c]	2.7.6.1	Pc13g14570;Pc22g06960;Pc20g01660				c	Purine metabolism	SBO:0000176		Nucleotide	ribose-phosphate diphosphokinase	R01049		A. oryzae model	bidirectional blast to template model
	r0337	ATP diphosphate-lyase (cyclizing; 3',5'-cyclic-AMP-forming)	ATP[c] => 3',5'-cyclic AMP[c] + diphosphate[c]	4.6.1.1	Pc12g11480				c	Purine metabolism	SBO:0000176		Nucleotide	adenylate cyclase	R00089		A. oryzae model	bidirectional blast to template model	encoded by many proteins
	r0338	ATP diphosphate-lyase (cyclizing; 3',5'-cyclic-AMP-forming)	dATP[c] => 3',5'-cyclic dAMP[c] + diphosphate[c]	4.6.1.1	Pc12g11480				c	Purine metabolism	SBO:0000176		Nucleotide	adenylate cyclase			literature	bidirectional blast to template model	according to KEGG, adenylate cyclase can perform this reaction as well
	r0339	GTP diphosphate-lyase (cyclizing; 3',5'-cyclic-GMP-forming)	GTP[c] => 3',5'-cyclic GMP[c] + diphosphate[c]	4.6.1.1	Pc12g11480				c	Purine metabolism	SBO:0000176		Nucleotide	adenylate cyclase	R00434		hypothesized	manual blast/hmm approach	according to KEGG and the HMM model adenylate cyclase can perform this reaction as well. There are guanylate cyclases (4.6.1.2) but they seem to be only mammalian. Has guanylate cyclase domain as well
	r0340	1-(5-phospho-D-ribosyl)-5-amino-4-imidazolecarboxylate carboxy-lyase	1-(5-phospho-D-ribosyl)-5-amino-4-imidazolecarboxylate[c] <=> 5-amino-1-(5-phospho-D-ribosyl)imidazole[c] + CO2[c]	4.1.1.21	Pc22g04460				c	Purine metabolism	SBO:0000176		Nucleotide	phosphoribosylaminoimidazole carboxylase	R04209	9147448	A. oryzae model	bidirectional blast to template model	encoded by many proteins
	r0341	1-(5-phosphoribosyl)-5-amino-4-carboxyimidazole:L-aspartate ligase (ADP-forming)	(2S)-2-[5-amino-1-(5-phospho-beta-D-ribosyl)imidazole-4-carboxamido]succinic acid[c] + ADP[c] + phosphate[c] <=> 1-(5-phospho-D-ribosyl)-5-amino-4-imidazolecarboxylate[c] + ATP[c] + L-aspartate[c]	6.3.2.6	Pc20g07400				c	Purine metabolism	SBO:0000176		Nucleotide	phosphoribosylaminoimidazolesuccinocarboxamide synthase	R04591		A. oryzae model	bidirectional blast to template model
	r0342	1-(5'-phosphoribosyl)-5-amino-4-(N-succinocarboxamide)-imidazole AMP-lyase	(2S)-2-[5-amino-1-(5-phospho-beta-D-ribosyl)imidazole-4-carboxamido]succinic acid[c] <=> 5-amino-1-(5-phospho-D-ribosyl)imidazole-4-carboxamide[c] + fumarate[c]	4.3.2.2	Pc20g14240				c	Purine metabolism	SBO:0000176		Nucleotide	adenylosuccinate lyase	R04559	19156454	A. oryzae model	bidirectional blast to template model
	r0343	2-(formamido)-N1-(5-phosphoribosyl)acetamidine cyclo-ligase (ADP-forming)	2-formamido-N(1)-(5-phospho-D-ribosyl)acetamidine[c] + ATP[c] => 5-amino-1-(5-phospho-D-ribosyl)imidazole[c] + ADP[c] + phosphate[c]	6.3.3.1	Pc20g11650				c	Purine metabolism	SBO:0000176		Nucleotide	phosphoribosylformylglycinamidine cyclo-ligase	R04208		A. oryzae model	bidirectional blast to template model
	r0344	5'-phosphoribosylformylglycinamide:L-glutamine amido-ligase (ADP-forming)	ATP[c] + L-glutamine[c] + N(2)-formyl-N(1)-(5-phospho-D-ribosyl)glycinamide[c] + H2O[c] => 2-formamido-N(1)-(5-phospho-D-ribosyl)acetamidine[c] + ADP[c] + L-glutamate[c] + phosphate[c]	6.3.5.3	Pc21g18880				c	Purine metabolism	SBO:0000176		Nucleotide	phosphoribosylformylglycinamidine synthase	R04463		A. oryzae model	bidirectional blast to template model
	r0345	5-phospho-D-ribosylamine:glycine ligase (ADP-forming)	5-phospho-D-ribosylamine[c] + ATP[c] + glycine[c] <=> ADP[c] + N(1)-(5-phospho-D-ribosyl)glycinamide[c] + phosphate[c]	6.3.4.13	Pc20g11650				c	Purine metabolism	SBO:0000176		Nucleotide	phosphoribosylamine-glycine ligase	R04144	9147448	A. oryzae model	bidirectional blast to template model
	r0346	5-phosphoribosylamine:diphosphate phospho-alpha-D-ribosyltransferase (glutamate-amidating)	5-phospho-alpha-D-ribose 1-diphosphate[c] + L-glutamine[c] + H2O[c] => 5-phospho-D-ribosylamine[c] + L-glutamate[c] + diphosphate[c]	2.4.2.14	Pc20g13330				c	Purine metabolism	SBO:0000176		Nucleotide	amidophosphoribosyltransferase	R01072	9147448	A. oryzae model	bidirectional blast to template model
	r0347	10-formyltetrahydrofolate:5'-phosphoribosyl-5-amino-4-imidazolecarboxamide formyltransferase	5-formamido-1-(5-phospho-D-ribosyl)imidazole-4-carboxamide[c] + tetrahydrofolate[c] <=> 10-formyltetrahydrofolate[c] + 5-amino-1-(5-phospho-D-ribosyl)imidazole-4-carboxamide[c]	2.1.2.3	Pc22g19100				c	Purine metabolism	SBO:0000176		Nucleotide	phosphoribosylaminoimidazolecarboxamide formyltransferase	R04560		A. oryzae model	bidirectional blast to template model
	r0348	IMP 1,2-hydrolase (decyclizing)	5-formamido-1-(5-phospho-D-ribosyl)imidazole-4-carboxamide[c] <=> IMP[c] + H2O[c]	3.5.4.10	Pc22g19100				c	Purine metabolism	SBO:0000176		Nucleotide	IMP cyclohydrolase	R01127	9147448	A. oryzae model	bidirectional blast to template model	bifunctional enzyme. not sure about directionality
	r0349	IMP:L-aspartate ligase (GDP-forming)	GTP[c] + IMP[c] + L-aspartate[c] => GDP[c] + N6-(1,2-dicarboxyethyl)-AMP[c] + phosphate[c]	6.3.4.4	Pc06g01770				c	Purine metabolism	SBO:0000176		Nucleotide	adenylosuccinate synthase	R01135	19271269;18820685	A. oryzae model	bidirectional blast to template model
	r0350	N6-(1,2-dicarboxyethyl)AMP AMP-lyase (fumarate-forming)	AMP[c] + fumarate[c] <=> N6-(1,2-dicarboxyethyl)-AMP[c]	4.3.2.2	Pc20g14240				c	Purine metabolism	SBO:0000176		Nucleotide	adenylosuccinate lyase	R01083	19156454	A. oryzae model	bidirectional blast to template model
	r0351	xanthosine-5'-phosphate:L-glutamine amido-ligase (AMP-forming)	ATP[c] + L-glutamine[c] + xanthosine 5'-phosphate[c] + H2O[c] => AMP[c] + GMP[c] + L-glutamate[c] + diphosphate[c]	6.3.5.2	Pc12g16160;Pc21g05560				c	Purine metabolism	SBO:0000176		Nucleotide	GMP synthase (glutamine-hydrolysing)	R01231		A. oryzae model	bidirectional blast to template model
	r0352	AMP aminohydrolase	AMP[c] + H2O[c] => IMP[c] + NH3[c]	3.5.4.6	Pc16g01200				c	Purine metabolism	SBO:0000176		Nucleotide	AMP deaminase	R00181		A. oryzae model	bidirectional blast to template model
	r0353	adenosine 3',5'-phosphate 5'-nucleotidohydrolase	3',5'-cyclic AMP[c] + H2O[c] => AMP[c]	3.1.4.17	Pc16g10380;Pc16g13410				c	Purine metabolism	SBO:0000176		Nucleotide	3',5'-cyclic-nucleotide phosphodiesterase	R00191		A. oryzae model	bidirectional blast to template model
	r0354	35-cyclic nucleotide phosphodiesterase	3',5'-cyclic dAMP[c] + H2O[c] => dAMP[c]	3.1.4.17	Pc16g10380;Pc16g13410				c	Purine metabolism	SBO:0000176		Nucleotide	3',5'-cyclic-nucleotide phosphodiesterase			A. oryzae model	bidirectional blast to template model
	r0355	guanosine 3',5'-cyclic phosphate 5'-nucleotidohydrolase	3',5'-cyclic GMP[c] + H2O[c] => GMP[c]	3.1.4.17	Pc16g10380;Pc16g13410				c	Purine metabolism	SBO:0000176		Nucleotide	3',5'-cyclic-nucleotide phosphodiesterase	R01234		A. oryzae model	bidirectional blast to template model
	r0356	ADP-ribose ribophosphohydrolase	5-deoxy-D-ribofuranos-5-yl-ADP[c] + H2O[c] => AMP[c] + D-ribose 5-phosphate[c]	3.6.1.13	Pc22g02730;Pc22g16110				c	Purine metabolism	SBO:0000176		Nucleotide	ADP-ribose diphosphatase	R01054		A. oryzae model	bidirectional blast to template model
	r0357	guanine aminohydrolase	guanine[c] + H2O[c] => NH3[c] + xanthine[c]	3.5.4.3	Pc14g00380;Pc20g15520				c	Purine metabolism	SBO:0000176		Nucleotide	guanine deaminase	R01676		A. oryzae model	bidirectional blast to template model
	r0358	xanthine:NAD+ oxidoreductase	NAD(+)[p] + xanthine[p] => NADH[p] + urate[p]	1.17.1.4	Pc22g06330				p	Purine metabolism	SBO:0000176		Nucleotide	xanthine dehydrogenase	R02103	18569337;5793119	A. oryzae model	bidirectional blast to template model	multi-functional enzyme
	r0359	xanthine:oxygen oxidoreductase	O2[p] + xanthine[p] => H2O2[p] + urate[p]	1.17.3.2	Pc22g06330				p	Purine metabolism	SBO:0000176		Nucleotide	xanthine oxidase	R02107	5793119	A. oryzae model	bidirectional blast to template model	multi-functional enzyme
	r0360	urate:oxygen oxidoreductase	O2[p] + urate[p] => 5-hydroxyisourate[p] + H2O2[p]	1.7.3.3	Pc22g20960				p	Purine metabolism	SBO:0000176		Nucleotide	urate oxidase	R02106	19156454;5793119	A. oryzae model	bidirectional blast to template model
	r0361	IMP:NAD+ oxidoreductase	IMP[c] + NAD(+)[c] + H2O[c] => NADH[c] + xanthosine 5'-phosphate[c]	1.1.1.205	Pc13g07630;Pc18g05320				c	Purine metabolism	SBO:0000176		Nucleotide	IMP dehydrogenase	R01130	10799985	A. oryzae model	bidirectional blast to template model
	r0362	AMP:diphosphate phospho-D-ribosyltransferase	5-phospho-alpha-D-ribose 1-diphosphate[c] + adenine[c] => AMP[c] + diphosphate[c]	2.4.2.7	Pc21g11750				c	Purine metabolism	SBO:0000176		Nucleotide	adenine phosphoribosyltransferase	R00190		A. oryzae model	bidirectional blast to template model
	r0363	adenosine aminohydrolase	adenosine[c] + H2O[c] => NH3[c] + inosine[c]	3.5.4.4					c	Purine metabolism	SBO:0000176		Nucleotide	adenosine deaminase	R01560		A. oryzae model	unknown gene	can't differentiate between adenine and adenoside deaminase
	r0364	deoxyinosine:orthophosphate ribosyltransferase	2-deoxyribose 1-phosphate[c] + hypoxanthine[c] <=> deoxyinosine[c] + phosphate[c]	2.4.2.1	Pc12g04650				c	Purine metabolism	SBO:0000176		Nucleotide	purine-nucleoside phosphorylase	R02748		A. oryzae model	bidirectional blast to template model
	r0365	deoxyadenosine:orthophosphate ribosyltransferase	2-deoxyribose 1-phosphate[c] + adenine[c] <=> deoxyadenosine[c] + phosphate[c]	2.4.2.1	Pc12g04650				c	Purine metabolism	SBO:0000176		Nucleotide	purine-nucleoside phosphorylase	R02557		A. oryzae model	bidirectional blast to template model
	r0366	deoxyguanosine:orthophosphate ribosyltransferase	2-deoxyribose 1-phosphate[c] + guanine[c] <=> deoxyguanosine[c] + phosphate[c]	2.4.2.1	Pc12g04650				c	Purine metabolism	SBO:0000176		Nucleotide	purine-nucleoside phosphorylase	R01969		A. oryzae model	bidirectional blast to template model
	r0367	inosine:phosphate alpha-D-ribosyltransferase	D-ribose 1-phosphate[c] + hypoxanthine[c] <=> inosine[c] + phosphate[c]	2.4.2.1	Pc12g04650				c	Purine metabolism	SBO:0000176		Nucleotide	purine-nucleoside phosphorylase	R01863		A. oryzae model	bidirectional blast to template model
	r0368	adenosine:phosphate alpha-D-ribosyltransferase	D-ribose 1-phosphate[c] + adenine[c] <=> adenosine[c] + phosphate[c]	2.4.2.1	Pc12g04650				c	Purine metabolism	SBO:0000176		Nucleotide	purine-nucleoside phosphorylase	R01561		A. oryzae model	bidirectional blast to template model
	r0369	xanthosine:orthophosphate ribosyltransferase	D-ribose 1-phosphate[c] + xanthine[c] <=> phosphate[c] + xanthosine[c]	2.4.2.1	Pc12g04650				c	Purine metabolism	SBO:0000176		Nucleotide	purine-nucleoside phosphorylase	R02297		A. oryzae model	bidirectional blast to template model
	r0370	guanosine:orthophosphate ribosyltransferase	D-ribose 1-phosphate[c] + guanine[c] <=> guanosine[c] + phosphate[c]	2.4.2.1	Pc12g04650				c	Purine metabolism	SBO:0000176		Nucleotide	purine-nucleoside phosphorylase	R02147		A. oryzae model	bidirectional blast to template model
	r0371	nicotinate D-ribonucleoside:orthophosphate ribosyltransferase	D-ribose 1-phosphate[c] + nicotinate[c] <=> nicotinate D-ribonucleoside[c] + phosphate[c]	2.4.2.1	Pc12g04650				c	Purine metabolism	SBO:0000176		Nucleotide	purine-nucleoside phosphorylase	R02295		A. oryzae model	bidirectional blast to template model	function from KEGG
	r0372	XMP:pyrophosphate phosphoribosyltransferase	5-phospho-alpha-D-ribose 1-diphosphate[c] + xanthine[c] => diphosphate[c] + xanthosine 5'-phosphate[c]	2.4.2.22	Pc13g05890				c	Purine metabolism	SBO:0000176		Nucleotide	xanthine phosphoribosyltransferase	R02142		A. oryzae model	bidirectional blast to template model
	r0373	ATP:adenosine 5'-phosphotransferase	ATP[c] + adenosine[c] => ADP[c] + AMP[c]	2.7.1.20	Pc21g17460				c	Purine metabolism	SBO:0000176		Nucleotide	adenosine kinase	R00185		A. oryzae model	bidirectional blast to template model
	r0374	ATP:AMP phosphotransferase	2 ADP[c] <=> AMP[c] + ATP[c]	2.7.4.3	Pc12g05310				c	Purine metabolism	SBO:0000176		Nucleotide	adenylate kinase	R00127	18820685	A. oryzae model	bidirectional blast to template model
	r0375	adenylate kinase	ADP[c] + GDP[c] <=> AMP[c] + GTP[c]	2.7.4.3	Pc12g05310				c	Purine metabolism	SBO:0000176		Nucleotide	adenylate kinase		6499848	A. oryzae model	bidirectional blast to template model
	r0376	adenylate kinase	ADP[c] + IDP[c] <=> AMP[c] + ITP[c]	2.7.4.3	Pc12g05310				c	Purine metabolism	SBO:0000176		Nucleotide	adenylate kinase			A. oryzae model	bidirectional blast to template model
	r0377	adenylate kinase	2 ADP[m] <=> AMP[m] + ATP[m]	2.7.4.3	Pc13g03220				m	Purine metabolism	SBO:0000176		Nucleotide	adenylate kinase			A. oryzae model	bidirectional blast to template model
	r0378	adenylate kinase	ADP[m] + GDP[m] <=> AMP[m] + GTP[m]	2.7.4.3	Pc13g03220				m	Purine metabolism	SBO:0000176		Nucleotide	adenylate kinase			A. oryzae model	bidirectional blast to template model
	r0379	ATP:dAMP phosphotransferase	ADP[c] + dADP[c] <=> ATP[c] + dAMP[c]	2.7.4.11	Pc12g05310;Pc13g03220				c	Purine metabolism	SBO:0000176		Nucleotide	(deoxy)adenylate kinase	R01547		A. oryzae model	bidirectional blast to template model	doesn't seem to be correct ec. Genes for adenylate
	r0380	adenine aminohydrolase	adenine[c] + H2O[c] => NH3[c] + hypoxanthine[c]	3.5.4.2	Pc16g10530;Pc13g10630				c	Purine metabolism	SBO:0000176		Nucleotide	adenine deaminase	R01244		A. oryzae model	bidirectional blast to template model	can't differentiate between adenine and adenoside deaminase
	r0381	ATP:inosine 5'-phosphotransferase	ATP[c] + inosine[c] => ADP[c] + IMP[c]	2.7.1.73	Pc21g17460				c	Purine metabolism	SBO:0000176		Nucleotide	inosine kinase	R01131		A. oryzae model	bidirectional blast to template model	gene for adenosine
	r0382	ATP:guanosine 5'-phosphotransferase	ATP[c] + guanosine[c] => ADP[c] + GMP[c]	2.7.1.73	Pc21g17460				c	Purine metabolism	SBO:0000176		Nucleotide	inosine kinase	R01228		A. oryzae model	bidirectional blast to template model	gene for adenosine
	r0383	IMP:diphosphate phospho-D-ribosyltransferase	5-phospho-alpha-D-ribose 1-diphosphate[c] + hypoxanthine[c] => IMP[c] + diphosphate[c]	2.4.2.8	Pc13g05890				c	Purine metabolism	SBO:0000176		Nucleotide	hypoxanthine phosphoribosyltransferase	R01132		A. oryzae model	bidirectional blast to template model
	r0384	GMP:diphosphate 5-phospho-alpha-D-ribosyltransferase	5-phospho-alpha-D-ribose 1-diphosphate[c] + guanine[c] => GMP[c] + diphosphate[c]	2.4.2.8	Pc13g05890				c	Purine metabolism	SBO:0000176		Nucleotide	hypoxanthine phosphoribosyltransferase	R01229		A. oryzae model	bidirectional blast to template model
	r0385	2'-deoxyadenosine 5'-monophosphate phosphohydrolase	dAMP[c] + H2O[c] => deoxyadenosine[c] + phosphate[c]	3.1.3.5	Pc22g00320				c	Purine metabolism	SBO:0000176		Nucleotide	5'-nucleotidase	R02088		A. oryzae model	bidirectional blast to template model
	r0386	2'-deoxyguanosine 5'-monophosphate phosphohydrolase	dGMP[c] + H2O[c] => deoxyguanosine[c] + phosphate[c]	3.1.3.5	Pc22g00320				c	Purine metabolism	SBO:0000176		Nucleotide	5'-nucleotidase	R01968		A. oryzae model	bidirectional blast to template model
	r0387	adenosine 5'-monophosphate phosphohydrolase	AMP[c] + H2O[c] => adenosine[c] + phosphate[c]	3.1.3.5	Pc22g00320				c	Purine metabolism	SBO:0000176		Nucleotide	5'-nucleotidase	R00183		A. oryzae model	bidirectional blast to template model
	r0388	guanosine 5'-monophosphate phosphohydrolase	GMP[c] + H2O[c] => guanosine[c] + phosphate[c]	3.1.3.5	Pc22g00320				c	Purine metabolism	SBO:0000176		Nucleotide	5'-nucleotidase	R01227		A. oryzae model	bidirectional blast to template model
	r0389	Inosine 5'-monophosphate phosphohydrolase	IMP[c] + H2O[c] => inosine[c] + phosphate[c]	3.1.3.5	Pc22g00320				c	Purine metabolism	SBO:0000176		Nucleotide	5'-nucleotidase	R01126		A. oryzae model	bidirectional blast to template model
	r0390	xanthosine 5'-phosphate phosphohydrolase	xanthosine 5'-phosphate[c] + H2O[c] => phosphate[c] + xanthosine[c]	3.1.3.5	Pc22g00320				c	Purine metabolism	SBO:0000176		Nucleotide	5'-nucleotidase	R02719		A. oryzae model	bidirectional blast to template model
	r0391	2'-deoxyadenosine 5'-diphosphate:oxidized-thioredoxin 2'-oxidoreductase	ADP[c] + thioredoxin dithiol[c] => dADP[c] + thioredoxin disulfide[c] + H2O[c]	1.17.4.1	Pc22g17720				c	Purine metabolism	SBO:0000176		Nucleotide	ribonucleoside-diphosphate reductase	R02017		A. oryzae model	bidirectional blast to template model	not sure about directionality
	r0392	2'-deoxyguanosine 5'-diphosphate:oxidized-thioredoxin 2'-oxidoreductase	GDP[c] + thioredoxin dithiol[c] => dGDP[c] + thioredoxin disulfide[c] + H2O[c]	1.17.4.1	Pc22g17720				c	Purine metabolism	SBO:0000176		Nucleotide	ribonucleoside-diphosphate reductase	R02019		A. oryzae model	bidirectional blast to template model	not sure about directionality
	r0393	2'-deoxycytidine diphosphate:oxidized-thioredoxin 2'-oxidoreductase	CDP[c] + thioredoxin dithiol[c] => dCDP[c] + thioredoxin disulfide[c] + H2O[c]	1.17.4.1	Pc22g17720				c	Purine metabolism	SBO:0000176		Nucleotide	ribonucleoside-diphosphate reductase	R02024		A. oryzae model	bidirectional blast to template model	not sure about directionality
	r0394	2'-deoxyuridine 5'-diphosphate:oxidized-thioredoxin 2'-oxidoreductase	UDP[c] + thioredoxin dithiol[c] => dUDP[c] + thioredoxin disulfide[c] + H2O[c]	1.17.4.1	Pc22g17720				c	Purine metabolism	SBO:0000176		Nucleotide	ribonucleoside-diphosphate reductase	R02018		A. oryzae model	bidirectional blast to template model	not sure about directionality
	r0395	GDP phosphohydrolase	GDP[c] + H2O[c] => GMP[c] + phosphate[c]	3.6.1.6	Pc12g15040;Pc21g11060				c	Purine metabolism	SBO:0000176		Nucleotide	nucleoside-diphosphatase	R00328		A. oryzae model	bidirectional blast to template model	can't differentiate between phosphatase and pyrophosphatase
	r0396	deoxyadenosine aminohydrolase	deoxyadenosine[c] + H2O[c] => NH3[c] + deoxyinosine[c]	3.5.4.4	Pc13g10630				c	Purine metabolism	SBO:0000176		Nucleotide	adenosine deaminase	R02556		A. niger model	bidirectional blast to template model
	r0397	ATP:dGDP phosphotransferase	ATP[c] + dGDP[c] <=> ADP[c] + dGTP[c]	2.7.4.6	Pc21g15880				c	Purine metabolism	SBO:0000176		Nucleotide	nucleoside-diphosphate kinase	R01857	10799985;19156454;10099434	A. oryzae model	manual blast/hmm approach	low overlap, confirmed in UNIPROT
	r0398	ATP:dADP phosphotransferase	ATP[c] + dADP[c] <=> ADP[c] + dATP[c]	2.7.4.6	Pc21g15880				c	Purine metabolism	SBO:0000176		Nucleotide	nucleoside-diphosphate kinase	R01137	10799985;19156454;10099438	A. oryzae model	manual blast/hmm approach	low overlap, confirmed in UNIPROT
	r0399	ATP:GDP phosphotransferase	ATP[c] + GDP[c] <=> ADP[c] + GTP[c]	2.7.4.6	Pc21g15880				c	Purine metabolism	SBO:0000176		Nucleotide	nucleoside-diphosphate kinase	R00330	10799985;19156454;10099439	A. oryzae model	manual blast/hmm approach	low overlap, confirmed in UNIPROT
	r0400	ATP:IDP phosphotransferase	ATP[c] + IDP[c] <=> ADP[c] + ITP[c]	2.7.4.6	Pc21g15880				c	Purine metabolism	SBO:0000176		Nucleotide	nucleoside-diphosphate kinase	R00722	10799985;19156454;10099440	A. oryzae model	manual blast/hmm approach	low overlap, confirmed in UNIPROT
	r0401	ATP:GMP phosphotransferase	ATP[c] + GMP[c] <=> ADP[c] + GDP[c]	2.7.4.8	Pc16g01830;Pc16g01840				c	Purine metabolism	SBO:0000176		Nucleotide	guanylate kinase	R00332		A. oryzae model	bidirectional blast to template model
	r0402	ATP:dGMP phosphotransferase	ADP[c] + dGDP[c] <=> ATP[c] + dGMP[c]	2.7.4.8	Pc16g01830;Pc16g01840				c	Purine metabolism	SBO:0000176		Nucleotide	guanylate kinase	R02090		A. oryzae model	bidirectional blast to template model
	r0403	guanylate kinase	GDP[c] + dADP[c] <=> GMP[c] + dATP[c]	2.7.4.8	Pc16g01830;Pc16g01840				c	Purine metabolism	SBO:0000176		Nucleotide	guanylate kinase			A. oryzae model	bidirectional blast to template model
	r0404	allantoate amidinohydrolase	allantoate[c] + H2O[c] => (-)-ureidoglycolate[c] + urea[c]	3.5.3.4					c	Purine metabolism	SBO:0000176		Nucleotide	allantoicase	R02422	4960174;5793119	A. oryzae model	unknown gene	can't find any evidence by blast. Blasts to Penicillium marneffei but not to chrysogenum. Included based on literature. Localization was changed from peroxisomal (see ref two). The reference is for Candida	Subcellular location of the enzymes of purine breakdown in the yeast Candida famata grown on uric acid
	r0405	guanosine 3'-diphosphate 5'-triphosphate 5'-phosphohydrolase	guanosine 3'-diphosphate 5'-triphosphate[c] + H2O[c] => guanosine 3',5'-bis(diphosphate)[c] + phosphate[c]	3.6.1.11	Pc21g15970				c	Purine metabolism	SBO:0000176		Nucleotide	exopolyphosphatase	R03409	18820685	A. oryzae model	bidirectional blast to template model
	r0406	spontaneous conversion	5-hydroxyisourate[p] + H2O[p] => CO2[p] + allantoin[p]						c	Purine metabolism	SBO:0000176		Nucleotide	spontaneous conversion		5793119	A. oryzae model	no gene (diffusion, artificial reactions, or spontanous conversions)	changed from 3-hydroxyisobutyrate. Localization changed from cytosolic to allow for purine breakdown
	r0407	thymidine:phosphate deoxy-alpha-D-ribosyltransferase	2-deoxyribose 1-phosphate[c] + thymine[c] <=> phosphate[c] + thymidine[c]	2.4.2.4	Pc12g04650				c	Pyrimidine metabolism	SBO:0000176		Nucleotide	thymidine phosphorylase	R01570		A. nidulans model	bidirectional blast to template model	this specific enzyme may not exist in fungi. Use gene for purine-nucleoside
	r0408	nucleoside triphosphatase	dGTP[c] + 3 H2O[c] => deoxyguanosine[c] + 3 phosphate[c]	3.6.1.15	Pc20g13780				c	Pyrimidine metabolism	SBO:0000176		Nucleotide	nucleoside-triphosphatase			A. nidulans model	bidirectional blast to template model	lumped hydrolysation steps
	r0409	carbamoyl-phosphate:L-aspartate carbamoyltransferase	L-aspartate[c] + carbamoyl phosphate[c] => N-carbamoyl-L-aspartate[c] + phosphate[c]	2.1.3.2	Pc22g20150:Pc21g17970;Pc21g21940				c	Pyrimidine metabolism	SBO:0000176		Nucleotide	aspartate carbamoyltransferase	R01397	19271269	A. oryzae model	bidirectional blast to template model
	r0410	(S)-dihydroorotate amidohydrolase	(S)-dihydroorotate[c] + H2O[c] <=> N-carbamoyl-L-aspartate[c]	3.5.2.3	Pc06g00380				c	Pyrimidine metabolism	SBO:0000176		Nucleotide	dihydroorotase	R01993	19271269	A. oryzae model	bidirectional blast to template model
	r0411	(S)-dihydroorotate:oxygen oxidoreductase	(S)-dihydroorotate[m] + O2[m] <=> H2O2[m] + orotate[m]	1.3.3.1	Pc22g21410				m	Pyrimidine metabolism	SBO:0000176		Nucleotide	dihydroorotate oxidase	R01867	19271269	A. oryzae model	bidirectional blast to template model
	r0412	orotidine-5'-phosphate:diphosphate-phospho-alpha-D-ribosyl-transferase	5-phospho-alpha-D-ribose 1-diphosphate[c] + orotate[c] <=> diphosphate[c] + orotidine 5'-phosphate[c]	2.4.2.10	Pc15g00490				c	Pyrimidine metabolism	SBO:0000176		Nucleotide	orotate phosphoribosyltransferase	R01870	10799985;19271269	A. oryzae model	bidirectional blast to template model
	r0413	orotidine-5'-phosphate carboxy-lyase (UMP-forming)	orotidine 5'-phosphate[c] => CO2[c] + UMP[c]	4.1.1.23	Pc13g04420				c	Pyrimidine metabolism	SBO:0000176		Nucleotide	orotidine-5'-phosphate decarboxylase	R00965	10799985	A. oryzae model	bidirectional blast to template model
	r0414	ATP:UMP phosphotransferase	ADP[c] + UDP[c] <=> ATP[c] + UMP[c]	2.7.4.22	Pc21g04870				c	Pyrimidine metabolism	SBO:0000176		Nucleotide	UMP kinase	R00158		A. oryzae model	bidirectional blast to template model
	r0415	UMP:diphosphate phospho-alpha-D-ribosyltransferase	5-phospho-alpha-D-ribose 1-diphosphate[c] + uracil[c] => UMP[c] + diphosphate[c]	2.4.2.9	Pc21g01810				c	Pyrimidine metabolism	SBO:0000176		Nucleotide	uracil phosphoribosyltransferase	R00966	19271269	A. oryzae model	bidirectional blast to template model
	r0416	GTP:uridine 5'-phosphotransferase	GDP[c] + UMP[c] <=> GTP[c] + uridine[c]	2.7.1.48	Pc22g09180				c	Pyrimidine metabolism	SBO:0000176		Nucleotide	uridine kinase	R00968		A. oryzae model	bidirectional blast to template model
	r0417	GTP:cytidine 5'-phosphotransferase	GTP[c] + cytidine[c] => CMP[c] + GDP[c]	2.7.1.48	Pc22g09180				c	Pyrimidine metabolism	SBO:0000176		Nucleotide	uridine kinase	R00517		A. oryzae model	bidirectional blast to template model
	r0418	ATP:uridine 5'-phosphotransferase	ATP[c] + uridine[c] => ADP[c] + UMP[c]	2.7.1.48	Pc22g09180				c	Pyrimidine metabolism	SBO:0000176		Nucleotide	uridine kinase	R00964		A. oryzae model	bidirectional blast to template model
	r0419	NADPH:oxidized-thioredoxin oxidoreductase	NADPH[c] + thioredoxin disulfide[c] => NADP(+)[c] + thioredoxin dithiol[c]	1.8.1.9	Pc22g02940				c	Pyrimidine metabolism	SBO:0000176		Nucleotide	thioredoxin-disulfide reductase	R02016	8106340	A. oryzae model	bidirectional blast to template model
	r0420	5,10-methylenetetrahydrofolate:dUMP C-methyltransferase	5,10-methylenetetrahydrofolate[c] + dUMP[c] => dTMP[c] + dihydrofolate[c]	2.1.1.45	Pc13g06460				c	Pyrimidine metabolism	SBO:0000176		Nucleotide	thymidylate synthase	R02101		A. oryzae model	bidirectional blast to template model
	r0421	UTP:L-glutamine amido-ligase (ADP-forming)	ATP[c] + L-glutamine[c] + UTP[c] + H2O[c] => ADP[c] + CTP[c] + L-glutamate[c] + phosphate[c]	6.3.4.2	Pc20g12420;Pc13g07130				c	Pyrimidine metabolism	SBO:0000176		Nucleotide	CTP synthase	R00573		A. oryzae model	bidirectional blast to template model
	r0422	UTP:ammonia ligase (ADP-forming)	ATP[c] + NH3[c] + UTP[c] => ADP[c] + CTP[c] + phosphate[c]	6.3.4.2	Pc20g12420;Pc13g07130				c	Pyrimidine metabolism	SBO:0000176		Nucleotide	CTP synthase	R00571		A. oryzae model	bidirectional blast to template model
	r0423	uridine ribohydrolase	uridine[c] + H2O[c] => D-ribose[c] + uracil[c]	3.2.2.3	Pc18g02220				c	Pyrimidine metabolism	SBO:0000176		Nucleotide	uridine nucleosidase	R01080		A. oryzae model	manual blast/hmm approach
	r0424	uracil hydro-lyase (adding D-ribose 5-phosphate;pseudouridine-5'-phosphate-forming)	D-ribose 5-phosphate[c] + uracil[c] <=> pseudouridine 5'-phosphate[c] + H2O[c]	4.2.1.70	Pc21g07460;Pc13g14530				c	Pyrimidine metabolism	SBO:0000176		Nucleotide	pseudouridylate synthase	R01055		A. oryzae model	bidirectional blast to template model
	r0425	hydrogen-carbonate:L-glutamine amido-ligase (ADP-forming, carbamate-phosphorylating)	2 ATP[c] + CO2[c] + L-glutamine[c] + 2 H2O[c] => 2 ADP[c] + L-glutamate[c] + carbamoyl phosphate[c] + phosphate[c]	6.3.5.5	Pc21g21940				c	Pyrimidine metabolism	SBO:0000176		Nucleotide	carbamoyl-phosphate synthase (glutamine-hydrolysing)	R00575	19271269	A. oryzae model	bidirectional blast to template model	uses hco3 in kegg. Localization based on CELLO
	r0426	hydrogen-carbonate:L-glutamine amido-ligase (ADP-forming, carbamate-phosphorylating)	2 ATP[m] + CO2[m] + L-glutamine[m] + 2 H2O[m] => 2 ADP[m] + L-glutamate[m] + carbamoyl phosphate[m] + phosphate[m]	6.3.5.5	Pc21g17970:Pc22g20150				m	Pyrimidine metabolism	SBO:0000176		Nucleotide	carbamoyl-phosphate synthase (glutamine-hydrolysing)	R00575	19271269	A. oryzae model	bidirectional blast to template model	uses hco3 in kegg. Localization based on CELLO
	r0427	2'-deoxyuridine 5'-monophosphate phosphohydrolase	dUMP[c] + H2O[c] => deoxyuridine[c] + phosphate[c]	3.1.3.5	Pc22g00320				c	Pyrimidine metabolism	SBO:0000176		Nucleotide	5'-nucleotidase	R02102		A. oryzae model	bidirectional blast to template model
	r0428	thymidylate 5'-phosphohydrolase	dTMP[c] + H2O[c] => phosphate[c] + thymidine[c]	3.1.3.5	Pc22g00320				c	Pyrimidine metabolism	SBO:0000176		Nucleotide	5'-nucleotidase	R01569		A. oryzae model	bidirectional blast to template model
	r0429	2'-deoxycytidine 5'-monophosphate phosphohydrolase	dCMP[c] + H2O[c] => deoxycytidine[c] + phosphate[c]	3.1.3.5	Pc22g00320				c	Pyrimidine metabolism	SBO:0000176		Nucleotide	5'-nucleotidase	R01664		A. oryzae model	bidirectional blast to template model
	r0430	cytidine-5'-monophosphate phosphohydrolase	CMP[c] + H2O[c] => cytidine[c] + phosphate[c]	3.1.3.5	Pc22g00320				c	Pyrimidine metabolism	SBO:0000176		Nucleotide	5'-nucleotidase	R00511		A. oryzae model	bidirectional blast to template model
	r0431	uridine 5'-monophosphate phosphohydrolase	UMP[c] + H2O[c] => phosphate[c] + uridine[c]	3.1.3.5	Pc22g00320				c	Pyrimidine metabolism	SBO:0000176		Nucleotide	5'-nucleotidase	R00963		A. oryzae model	bidirectional blast to template model
	r0432	ribonucleoside-triphosphate reductase	ATP[c] + thioredoxin dithiol[c] => dATP[c] + thioredoxin disulfide[c] + H2O[c]	1.17.4.2	Pc21g07530				c	Pyrimidine metabolism	SBO:0000176		Nucleotide	ribonucleoside-triphosphate reductase			A. oryzae model	bidirectional blast to template model	can only find for diphosphate. This is ribonucleotide reductase. Same thing in A. oryzae. Not sure about directionality
	r0433	ribonucleoside-triphosphate reductase	GTP[c] + thioredoxin dithiol[c] => dGTP[c] + thioredoxin disulfide[c] + H2O[c]	1.17.4.2	Pc21g07530				c	Pyrimidine metabolism	SBO:0000176		Nucleotide	ribonucleoside-triphosphate reductase			A. oryzae model	bidirectional blast to template model	can only find for diphosphate. This is ribonucleotide reductase. Same thing in A. oryzae. Not sure about directionality
	r0434	ribonucleoside-triphosphate reductase	CTP[c] + thioredoxin dithiol[c] => dCTP[c] + thioredoxin disulfide[c] + H2O[c]	1.17.4.2	Pc21g07530				c	Pyrimidine metabolism	SBO:0000176		Nucleotide	ribonucleoside-triphosphate reductase			A. oryzae model	bidirectional blast to template model	can only find for diphosphate. This is ribonucleotide reductase. Same thing in A. oryzae. Not sure about directionality
	r0435	ribonucleoside-triphosphate reductase	UTP[c] + thioredoxin dithiol[c] => dUTP[c] + thioredoxin disulfide[c] + H2O[c]	1.17.4.2	Pc21g07530				c	Pyrimidine metabolism	SBO:0000176		Nucleotide	ribonucleoside-triphosphate reductase			A. oryzae model	bidirectional blast to template model	can only find for diphosphate. This is ribonucleotide reductase. Same thing in A. oryzae. Not sure about directionality
	r0436	UDP phosphohydrolase	UDP[c] + H2O[c] => UMP[c] + phosphate[c]	3.6.1.6	Pc12g15040;Pc21g11060				c	Pyrimidine metabolism	SBO:0000176		Nucleotide	nucleoside-diphosphatase	R00155	14953432	A. oryzae model	bidirectional blast to template model	can't differentiate between phosphatase and pyrophosphatase
	r0437	ATP:dTMP phosphotransferase	ADP[c] + dTDP[c] <=> ATP[c] + dTMP[c]	2.7.4.9	Pc21g15930				c	Pyrimidine metabolism	SBO:0000176		Nucleotide	dTMP kinase	R02094		A. oryzae model	bidirectional blast to template model
	r0438	ATP:dCMP phosphotransferase	ADP[c] + dCDP[c] <=> ATP[c] + dCMP[c]	2.7.4.14	Pc21g04870				c	Pyrimidine metabolism	SBO:0000176		Nucleotide	cytidylate kinase	R01665	10799985	A. oryzae model	bidirectional blast to template model
	r0439	uridylate kinase	ADP[c] + CDP[c] <=> ATP[c] + CMP[c]	2.7.4.14	Pc21g04870				c	Pyrimidine metabolism	SBO:0000176		Nucleotide	cytidylate kinase		10799985	A. oryzae model	bidirectional blast to template model
	r0440	cytidine-5'-monophosphate phosphoribohydrolase	CMP[c] + H2O[c] => D-ribose 5-phosphate[c] + cytosine[c]	3.2.2.10					c	Pyrimidine metabolism	SBO:0000176		Nucleotide	pyrimidine-5'-nucleotide nucleosidase	R00510		A. nidulans model	unknown gene	cannot find gene. Included for connectivity
	r0441	nucleoside triphosphatase	GTP[c] + 3 H2O[c] => guanosine[c] + 3 phosphate[c]	3.6.1.15	Pc20g13780				c	Pyrimidine metabolism	SBO:0000176		Nucleotide	nucleoside-triphosphatase			A. nidulans model	bidirectional blast to template model	lumped hydrolysation steps
	r0442	cytidine aminohydrolase	cytidine[c] + H2O[c] => uridine[c] + NH3[c]	3.5.4.5	Pc16g01040				c	Pyrimidine metabolism	SBO:0000176		Nucleotide	cytidine deaminase	R01878	19156454	literature	manual blast/hmm approach	added from HMM. Exists in A. oryzae but with no matching genes. Confirmed by BLAST
	r0443	ATP:UDP phosphotransferase	ADP[c] + UTP[c] <=> ATP[c] + UDP[c]	2.7.4.6	Pc21g15880				c	Pyrimidine metabolism	SBO:0000176		Nucleotide	nucleoside-diphosphate kinase	R00156	10799985;19156454;10099433	A. oryzae model	manual blast/hmm approach	low overlap, confirmed in UNIPROT
	r0444	ATP:CDP phosphotransferase	ADP[c] + CTP[c] <=> ATP[c] + CDP[c]	2.7.4.6	Pc21g15880				c	Pyrimidine metabolism	SBO:0000176		Nucleotide	nucleoside-diphosphate kinase	R00570	10799985;19156454;10099433	A. oryzae model	manual blast/hmm approach	low overlap, confirmed in UNIPROT
	r0445	ATP:dUDP phosphotransferase	ADP[c] + dUTP[c] <=> ATP[c] + dUDP[c]	2.7.4.6	Pc21g15880				c	Pyrimidine metabolism	SBO:0000176		Nucleotide	nucleoside-diphosphate kinase	R02331	10799985;19156454;10099435	A. oryzae model	manual blast/hmm approach	low overlap, confirmed in UNIPROT
	r0446	ATP:dCDP phosphotransferase	ADP[c] + dCTP[c] <=> ATP[c] + dCDP[c]	2.7.4.6	Pc21g15880				c	Pyrimidine metabolism	SBO:0000176		Nucleotide	nucleoside-diphosphate kinase	R02326	10799985;19156454;10099436	A. oryzae model	manual blast/hmm approach	low overlap, confirmed in UNIPROT
	r0447	nucleoside diphosphate kinase	ADP[c] + dTTP[c] <=> ATP[c] + dTDP[c]	2.7.4.6	Pc21g15880				c	Pyrimidine metabolism	SBO:0000176		Nucleotide	nucleoside-diphosphate kinase		10799985;19156454;10099437	A. oryzae model	manual blast/hmm approach	low overlap, confirmed in UNIPROT
	r0448	dUTP nucleotidohydrolase	dUTP[c] + H2O[c] => dUMP[c] + diphosphate[c]	3.6.1.23	Pc22g25560				c	Pyrimidine metabolism	SBO:0000176		Nucleotide	dUTP diphosphatase	R02100	18820685	A. oryzae model	bidirectional blast to template model	low overlap, confirmed in UNIPROT
	r0449	cytosine aminohydrolase	cytosine[c] + H2O[c] => NH3[c] + uracil[c]	3.5.4.1	Pc16g10090				c	Pyrimidine metabolism	SBO:0000176		Nucleotide	cytosine deaminase	R00974	18820685	A. oryzae model	bidirectional blast to template model	low overlap, confirmed in UNIPROT
	r0450	dihydroorotate dehydrogenase	(S)-dihydroorotate[c] + ubiquinone[m] => ubiquinol[m] + orotate[c]	1.3.5.2	Pc22g21410				m	Pyrimidine metabolism	SBO:0000176		Nucleotide	dihydroorotate dehydrogenase		10799985;10799980;19271269	A. niger model	bidirectional blast to template model	gene for dihydroorotate. Changed ec from 1.3.5.14
	r0451	nicotinamide amidohydrolase	NH3[c] + nicotinate[c] <=> nicotinamide[c] + H2O[c]	3.5.1.19	Pc18g05140				c	Nicotinate and nicotinamide metabolism	SBO:0000176		Co-factors and vitamins	nicotinamidase	R01268		A. niger model	bidirectional blast to template model	different directionality in A. oryzae and A. niger
	r0452	NADPH:NAD+ oxidoreductase	NADH[m] + NADP(+)[m] => NAD(+)[m] + NADPH[m]	1.6.1.2	Pc21g18800				m	Nicotinate and nicotinamide metabolism	SBO:0000176		Co-factors and vitamins	NAD(P)+ transhydrogenase (B-specific)	R00112		A. oryzae model	bidirectional blast to template model	there are two version of which one is a complex. Only the other version found in PC. Changed to be irreversible due to thermodynamics
	r0453	ATP:NADH 2'-phosphotransferase	ATP[m] + NADH[m] => ADP[m] + NADPH[m]	2.7.1.86	Pc20g00980				m	Nicotinate and nicotinamide metabolism	SBO:0000176		Co-factors and vitamins	NADH kinase	R00105		A. oryzae model	bidirectional blast to template model
	r0454	NAD+ phosphohydrolase	NAD(+)[m] + H2O[m] => AMP[m] + nicotinamide mononucleotide[m]	3.6.1.22	Pc21g16050				m	Nicotinate and nicotinamide metabolism	SBO:0000176		Co-factors and vitamins	NAD+ diphosphatase	R00103		A. oryzae model	bidirectional blast to template model
	r0455	ATP:nicotinamide-nucleotide adenylyltransferase	ATP[c] + nicotinate D-ribonucleotide[c] => deamido-NAD(+)[c] + diphosphate[c]	2.7.7.1	Pc12g08660				c	Nicotinate and nicotinamide metabolism	SBO:0000176		Co-factors and vitamins	nicotinamide-nucleotide adenylyltransferase	R03005		A. oryzae model	bidirectional blast to template model
	r0456	deamido-NAD+:L-glutamine amido-ligase (AMP-forming)	ATP[c] + L-glutamine[c] + deamido-NAD(+)[c] + H2O[c] => AMP[c] + L-glutamate[c] + NAD(+)[c] + diphosphate[c]	6.3.5.1	Pc21g16060				c	Nicotinate and nicotinamide metabolism	SBO:0000176		Co-factors and vitamins	NAD+ synthase (glutamine-hydrolysing)	R00257		A. oryzae model	bidirectional blast to template model
	r0457	nicotinate-nucleotide pyrophosphorylase	5-phospho-alpha-D-ribose 1-diphosphate[c] + quinolinate[c] => CO2[c] + diphosphate[c] + nicotinate D-ribonucleotide[c]	2.4.2.19	Pc20g08420				c	Nicotinate and nicotinamide metabolism	SBO:0000176		Co-factors and vitamins	nicotinate-nucleotide diphosphorylase (carboxylating)	R03348		A. oryzae model	bidirectional blast to template model
	r0458	ATP:NAD+ 2'-phosphotransferase	ATP[c] + NAD(+)[c] => ADP[c] + NADP(+)[c]	2.7.1.23	Pc20g05800;Pc21g08600				c	Nicotinate and nicotinamide metabolism	SBO:0000176		Co-factors and vitamins	NAD+ kinase	R00104	18820685	A. oryzae model	bidirectional blast to template model
	r0459	ribosylnicotinate kinase	nicotinate D-ribonucleoside[c] + ATP[c] => nicotinate D-ribonucleotide[c] + ADP[c]	2.7.1.22	Pc22g06910				c	Nicotinate and nicotinamide metabolism	SBO:0000176		Co-factors and vitamins	ribosylnicotinamide kinase	R03347		literature	manual blast/hmm approach	inferred from KEGG
	r0460	spontaneous conversion	2-amino-3-carboxymuconate semialdehyde[c] => quinolinate[c] + H2O[c]						c	Nicotinate and nicotinamide metabolism	SBO:0000176		Co-factors and vitamins	spontaneous conversion			A. oryzae model	no gene (diffusion, artificial reactions, or spontanous conversions)
	r0461	5,10-methylenetetrahydrofolate:3-methyl-2-oxobutanoate hydroxymethyltransferase	3-methyl-2-oxobutanoate[m] + 5,10-methylenetetrahydrofolate[m] + H2O[m] => 2-dehydropantoate[m] + tetrahydrofolate[m]	2.1.2.11	Pc12g08040;Pc16g10000				m	Pantothenate and CoA biosynthesis	SBO:0000176		Co-factors and vitamins	3-methyl-2-oxobutanoate hydroxymethyltransferase	R01226		A. oryzae model	bidirectional blast to template model
	r0462	(R)-pantoate:NADP+ 2-oxidoreductase	2-dehydropantoate[c] + NADPH[c] => (R)-pantoate[c] + NADP(+)[c]	1.1.1.169	Pc20g07610;Pc16g08640				c	Pantothenate and CoA biosynthesis	SBO:0000176		Co-factors and vitamins	2-dehydropantoate 2-reductase	R02472	18820685	A. oryzae model	bidirectional blast to template model
	r0463	ATP:pantothenate 4'-phosphotransferase	(R)-pantothenate[c] + ATP[c] => (R)-4'-phosphopantothenate[c] + ADP[c]	2.7.1.33	Pc20g02220				c	Pantothenate and CoA biosynthesis	SBO:0000176		Co-factors and vitamins	pantothenate kinase	R03018		A. oryzae model	bidirectional blast to template model
	r0464	ATP:dephospho-CoA 3'-phosphotransferase	ATP[c] + dephospho-CoA[c] => ADP[c] + coenzyme A[c]	2.7.1.24	Pc21g14640				c	Pantothenate and CoA biosynthesis	SBO:0000176		Co-factors and vitamins	dephospho-CoA kinase	R00130		A. oryzae model	bidirectional blast to template model
	r0465	pyruvate:pyruvate acetaldehydetransferase (decarboxylating)	2 pyruvate[m] => 2-acetolactate[m] + CO2[m]	2.2.1.6	Pc13g10120:Pc22g18410;Pc20g11440;Pc22g23110				m	Pantothenate and CoA biosynthesis	SBO:0000176		Co-factors and vitamins	acetolactate synthase	R00006	18820685;12626680	A. niger model	bidirectional blast to template model	TPP enzyme, complex
	r0466	(R)-pantoate:beta-alanine ligase (AMP-forming)	(R)-pantoate[c] + ATP[c] + beta-alanine[c] => (R)-pantothenate[c] + AMP[c] + diphosphate[c]	6.3.2.1					c	Pantothenate and CoA biosynthesis	SBO:0000176		Co-factors and vitamins	pantoate-beta-alanine ligase	R02473	19156454	A. oryzae model	unknown gene	cannot find genes. Probably doesn't exist. Included for connectivity
	r0467	ATP:pantetheine-4'-phosphate adenylyltransferase	pantetheine 4'-phosphate[c] + ATP[c] => dephospho-CoA[c] + diphosphate[c]	2.7.7.3	Pc16g07680				c	Pantothenate and CoA biosynthesis	SBO:0000176		Co-factors and vitamins	pantetheine-phosphate adenylyltransferase	R03035	19156454;1009943	A. oryzae model	manual blast/hmm approach	no gene in original mode. Inferred from Penicillium marneffei through BLAST
	r0468	(R)-4'-Phosphopantothenate:L-cysteine ligase	(R)-4'-phosphopantothenate[c] + CTP[c] + L-cysteine[c] => CMP[c] + N-((R)-4'-phosphopantothenoyl)-L-cysteine[c] + diphosphate[c]	6.3.2.5	Pc20g02180				c	Pantothenate and CoA biosynthesis	SBO:0000176		Co-factors and vitamins	phosphopantothenate-cysteine ligase	R04231	18820685	A. oryzae model	manual blast/hmm approach
	r0469	N-[(R)-4'-phosphopantothenoyl]-L-cysteine carboxy-lyase	N-((R)-4'-phosphopantothenoyl)-L-cysteine[c] => CO2[c] + pantetheine 4'-phosphate[c]	4.1.1.36	Pc20g02180				c	Pantothenate and CoA biosynthesis	SBO:0000176		Co-factors and vitamins	phosphopantothenoylcysteine decarboxylase	R03269		A. oryzae model	manual blast/hmm approach
	r0470	proline dehydrogenase	L-proline[m] + NAD(+)[m] => (S)-1-pyrroline-5-carboxylate[m] + NADH[m]	1.5.99.8	Pc13g01340;Pc21g19930				m	Porphyrin and chlorophyll metabolism	SBO:0000176		Co-factors and vitamins	proline dehydrogenase			A. niger model	bidirectional blast to template model	not certain about co-factor
	r0471	succinyl-CoA:glycine C-succinyltransferase (decarboxylating)	glycine[m] + succinyl-CoA[m] => 5-aminolevulinate[m] + CO2[m] + coenzyme A[m]	2.3.1.37	Pc22g13500				m	Porphyrin and chlorophyll metabolism	SBO:0000176		Co-factors and vitamins	5-aminolevulinate synthase	R00830	19156454	A. oryzae model	bidirectional blast to template model
	r0472	5-aminolevulinate hydro-lyase (adding 5-aminolevulinate and cyclizing; porphobilinogen-forming)	2 5-aminolevulinate[c] => porphobilinogen[c] + 2 H2O[c]	4.2.1.24	Pc16g01700				c	Porphyrin and chlorophyll metabolism	SBO:0000176		Co-factors and vitamins	porphobilinogen synthase	R00036		A. oryzae model	bidirectional blast to template model
	r0473	porphobilinogen:(4-[2-carboxyethyl]-3-[carboxymethyl]pyrrol-2-yl)methyltransferase (hydrolysing)	4 porphobilinogen[c] + H2O[c] => 4 NH3[c] + hydroxymethylbilane[c]	2.5.1.61	Pc21g06870;Pc22g16690				c	Porphyrin and chlorophyll metabolism	SBO:0000176		Co-factors and vitamins	hydroxymethylbilane synthase	R00084		A. oryzae model	bidirectional blast to template model
	r0474	hydroxymethylbilane hydro-lyase(cyclizing)	hydroxymethylbilane[c] => uroporphyrinogen III[c] + H2O[c]	4.2.1.75	Pc22g01660				c	Porphyrin and chlorophyll metabolism	SBO:0000176		Co-factors and vitamins	uroporphyrinogen-III synthase	R03165		A. oryzae model	bidirectional blast to template model
	r0475	uroporphyrinogen-III carboxy-lyase	uroporphyrinogen III[c] => 4 CO2[c] + coproporphyrinogen III[c]	4.1.1.37	Pc16g10100				c	Porphyrin and chlorophyll metabolism	SBO:0000176		Co-factors and vitamins	uroporphyrinogen decarboxylase	R03197		A. oryzae model	bidirectional blast to template model
	r0476	coproporphyrinogen:oxygen oxidoreductase(decarboxylating)	coproporphyrinogen III[m] + O2[m] => 2 CO2[m] + protoporphyrinogen[c] + 2 H2O[c]	1.3.3.3	Pc12g05380				m	Porphyrin and chlorophyll metabolism	SBO:0000176		Co-factors and vitamins	coproporphyrinogen oxidase	R03220		A. oryzae model	bidirectional blast to template model
	r0477	protoporphyrinogen-IX:oxygen oxidoreductase	3 O2[m] + 2 protoporphyrinogen[c] => 2 protoporphyrin[m] + 6 H2O[m]	1.3.3.4	Pc22g13300				m	Porphyrin and chlorophyll metabolism	SBO:0000176		Co-factors and vitamins	protoporphyrinogen oxidase	R03222		A. oryzae model	bidirectional blast to template model	changed stoichiometry for balancing. Checked in KEGG
	r0478	protoheme ferro-lyase (protoporphyrin-forming)	protoporphyrin[m] => heme b[m]	4.99.1.1	Pc22g15520				m	Porphyrin and chlorophyll metabolism	SBO:0000176		Co-factors and vitamins	ferrochelatase	R00310		A. oryzae model	bidirectional blast to template model	uses iron, but iron is not in the model
	r0479	heme A farnesyltransferase	heme b[m] => heme o[m]	2.5.1.-	Pc13g08110				m	Porphyrin and chlorophyll metabolism	SBO:0000176		Co-factors and vitamins	heme A farnesyltransferase	R07411		A. oryzae model	bidirectional blast to template model
	r0480	cytochrome oxidase assembly factor COX15	heme o[m] => heme a[m]		Pc12g09270				m	Porphyrin and chlorophyll metabolism	SBO:0000176		Co-factors and vitamins	cytochrome oxidase assembly factor COX15			A. oryzae model	bidirectional blast to template model
	r0481	S-adenosyl-L-methionine:uroporphyrinogen-III C-methyltransferase	S-adenosyl-L-methionine[c] + uroporphyrinogen III[c] => S-adenosyl-L-homocysteine[c] + precorrins[c]	2.1.1.107	Pc20g03160;Pc20g01650				c	Porphyrin and chlorophyll metabolism	SBO:0000176		Co-factors and vitamins	uroporphyrinogen-III C-methyltransferase	R07237		A. oryzae model	bidirectional blast to template model	part of multi-step reaction
	r0482	S-adenosyl-L-methionine:uroporphyrin-III C-methyltransferase	NAD(+)[c] + precorrins[c] => NADH[c] + sirohydrochlorin[c]	1.3.1.76	Pc20g01650				c	Porphyrin and chlorophyll metabolism	SBO:0000176		Co-factors and vitamins	precorrin-2 dehydrogenase	R03947	19156454	A. oryzae model	bidirectional blast to template model	trifunctional enzyme
	r0483	S-adenosyl-L-methionine:uroporphyrin-III C-methyltransferase	sirohydrochlorin[c] => siroheme[c]	4.99.1.4	Pc20g01650				c	Porphyrin and chlorophyll metabolism	SBO:0000176		Co-factors and vitamins	sirohydrochlorin ferrochelatase	R02864	19156454	A. oryzae model	bidirectional blast to template model	very complicated reaction involving many complexes and reactions
	r0484	L-glutamate-semialdehyde: NADP+ oxidoreductase (L-glutamyl-tRNA(Glu)-forming)	L-glutamyl-tRNA(Glu)[c] + NADPH[c] => (S)-4-amino-5-oxopentanoate[c] + transfer RNA[c] + NADP(+)[c]	1.2.1.70					c	Porphyrin and chlorophyll metabolism	SBO:0000176		Co-factors and vitamins	glutamyl-tRNA reductase	R04109		A. oryzae model	unknown gene	cannot find evidence. included for connectivity
	r0485	(S)-4-amino-5-oxopentanoate 4,5-aminomutase	(S)-4-amino-5-oxopentanoate[c] => 5-aminolevulinate[c]	5.4.3.8	Pc13g13140				c	Porphyrin and chlorophyll metabolism	SBO:0000176		Co-factors and vitamins	glutamate-1-semialdehyde 2,1-aminomutase	R02272		A. oryzae model	bidirectional blast to template model
	r0486	biotin synthase	biotin[c] <=> dethiobiotin[c] + sulfur[c]	2.8.1.6	Pc20g13470				c	Biotin metabolism	SBO:0000176		Co-factors and vitamins	biotin synthase			A. niger model	bidirectional blast to template model	incomplete reaction. See R01078. Keeps correct version for now but it is not working
	r0487	6-carboxyhexanoyl-CoA:L-alanine C-carboxyhexanoyltransferase (decarboxylating)	L-alanine[c] + pimeloyl-CoA[c] => 8-amino-7-oxononanoate[c] + CO2[c] + coenzyme A[c]	2.3.1.47	Pc20g13410;Pc13g12580				c	Biotin metabolism	SBO:0000176		Co-factors and vitamins	8-amino-7-oxononanoate synthase	R03210		A. oryzae model	bidirectional blast to template model
	r0488	S-adenosyl-L-methionine:8-amino-7-oxononanoate aminotransferase	8-amino-7-oxononanoate[c] + S-adenosyl-L-methionine[c] => 7,8-diaminononanoate[c] + S-adenosyl-4-methylthio-2-oxobutanoate[c]	2.6.1.62	Pc21g23440;Pc22g12630				c	Biotin metabolism	SBO:0000176		Co-factors and vitamins	adenosylmethionine-8-amino-7-oxononanoate transaminase	R03231		A. oryzae model	bidirectional blast to template model
	r0489	spontaneous conversion	S-adenosyl-4-methylthio-2-oxobutanoate[c] => 5'-S-methyl-5'-thioadenosine[c] + 2-oxy-but-3-enoate[c]						c	Biotin metabolism	SBO:0000176		Co-factors and vitamins	spontaneous conversion		1092681	literature	no gene (diffusion, artificial reactions, or spontanous conversions)
	r0490	7,8-diaminononanoate:carbon-dioxide cyclo-ligase	7,8-diaminononanoate[c] + ATP[c] + CO2[c] => ADP[c] + dethiobiotin[c] + phosphate[c]	6.3.3.3					c	Biotin metabolism	SBO:0000176		Co-factors and vitamins	dethiobiotin synthase	R03182		A. oryzae model	unknown gene	cannot find evidence. It could be that PC cannot synthesize biotin. Included for connectivity
	r0491	biotin synthase	2 S-adenosyl-L-methionine[c] + dethiobiotin[c] + sulfur[c] => 2 L-methionine[c] + biotin[c] + 2 deoxyadenosine[c]	2.8.1.6	Pc21g23070				c	Biotin metabolism	SBO:0000176		Co-factors and vitamins	biotin synthase			A. oryzae model	bidirectional blast to template model	probably incorrect/incomplete reaction. See R01078. Gene is for biotin synthase
	r0492	6-carboxyhyxanoate:CoA ligase (AMP-forming)	ATP[c] + coenzyme A[c] + pimelate[c] => AMP[c] + diphosphate[c] + pimeloyl-CoA[c]	6.2.1.14					c	Biotin metabolism	SBO:0000176		Co-factors and vitamins	6-carboxyhexanoate-CoA ligase	R03209		A. oryzae model	unknown gene	cannot find evidence. It could be that PC cannot synthesize biotin. Included for connectivity
	r0493	ATP:biotin adenylyltransferase	ATP[c] + biotin[c] => biotinyl-5'-AMP[c] + diphosphate[c]	6.3.4.9;6.3.4.10;6.3.4.11;6.3.4.15					c	Biotin metabolism	SBO:0000176		Co-factors and vitamins	biotin-apo-[carboxylase] ligase (AMP-forming)	R01074	18820685	A. oryzae model	unknown gene	cannot find evidence. It could be that PC cannot synthesize biotin. Included for connectivity
	r0494	biotinyl-5'-AMP:apo-[carboxylase] ligase (AMP-forming)	apo-[carboxylase][c] + biotinyl-5'-AMP[c] => holo-[carboxylase][c] + AMP[c]	6.3.4.9;6.3.4.10;6.3.4.11;6.3.4.15					c	Biotin metabolism	SBO:0000176		Co-factors and vitamins	biotin-apo-[carboxylase] ligase (AMP-forming)	R05145	18820685	A. oryzae model	unknown gene	cannot find evidence. It could be that PC cannot synthesize biotin. Included for connectivity
	r0495	spontaneous conversion	holo-[carboxylase][c] + H2O[c] => apo-[carboxylase][c] + biotin[c]						c	Biotin metabolism	SBO:0000176		Co-factors and vitamins	artificial reaction			hypothesized	no gene (diffusion, artificial reactions, or spontanous conversions)	not a real reaction, included for balancing purposes. Requires apo-carboxylase as an external metabolite. Should maybe be removed
	r0496	pyridoxal 5-phosphate synthase	D-glyceraldehyde 3-phosphate[c] + D-ribulose 5-phosphate[c] + L-glutamine[c] => pyridoxal 5'-phosphate[c] + phosphate[c] + L-glutamate[c] + 3 H2O[c]	4.-.-.-;2.6.-.-	Pc22g15930;Pc13g04060				c	Vitamin B6 metabolism	SBO:0000176		Co-factors and vitamins	pyridoxal 5-phosphate synthase;glutamine amidotransferase	R07456		A. oryzae model	bidirectional blast to template model	second gene is second ec. Added glutamine/glutamate which was missing in template model
	r0497	ATP:pyridoxal 5'-phosphotransferase	ATP[c] + pyridoxamine[c] => ADP[c] + pyridoxamine 5'-phosphate[c]	2.7.1.35	Pc22g25550				c	Vitamin B6 metabolism	SBO:0000176		Co-factors and vitamins	pyridoxal kinase	R02493		A. oryzae model	bidirectional blast to template model
	r0498	ATP:pyridoxal 5'-phosphotransferase	ATP[c] + pyridoxal[c] => ADP[c] + pyridoxal 5'-phosphate[c]	2.7.1.35	Pc22g25550				c	Vitamin B6 metabolism	SBO:0000176		Co-factors and vitamins	pyridoxal kinase	R00174		A. oryzae model	bidirectional blast to template model
	r0499	pyridoxamine-5'-phosphate:oxygen oxidoreductase (deaminating)	O2[c] + pyridoxamine 5'-phosphate[c] + H2O[c] => NH3[c] + H2O2[c] + pyridoxal 5'-phosphate[c]	1.4.3.5	Pc21g10250;Pc20g03080				c	Vitamin B6 metabolism	SBO:0000176		Co-factors and vitamins	pyridoxal 5'-phosphate synthase	R00277		A. oryzae model	bidirectional blast to template model
	r0500	ATP:pyridoxine 5'-phosphotransferase	ATP[c] + pyridoxine[c] => ADP[c] + pyridoxine 5'-phosphate[c]	2.7.1.35	Pc22g25550				c	Vitamin B6 metabolism	SBO:0000176		Co-factors and vitamins	pyridoxal kinase	R01909		A. oryzae model	bidirectional blast to template model
	r0501	pyridoxine 5-phosphate:oxygen oxidoreductase	O2[c] + pyridoxine 5'-phosphate[c] => H2O2[c] + pyridoxal 5'-phosphate[c]	1.4.3.5	Pc21g10250;Pc20g03080				c	Vitamin B6 metabolism	SBO:0000176		Co-factors and vitamins	pyridoxal 5'-phosphate synthase	R00278		A. oryzae model	bidirectional blast to template model
	r0502	pyridoxine:oxygen oxidoreductase (deaminating)	H2O2[c] + pyridoxal[c] <=> O2[c] + pyridoxine[c]	1.4.3.5	Pc21g10250;Pc20g03080				c	Vitamin B6 metabolism	SBO:0000176		Co-factors and vitamins	pyridoxal 5'-phosphate synthase	R01711		A. oryzae model	bidirectional blast to template model
	r0503	pyridoxamine:oxygen oxidoreductase (deaminating)	NH3[c] + H2O2[c] + pyridoxal[c] <=> O2[c] + pyridoxamine[c] + H2O[c]	1.4.3.5	Pc21g10250;Pc20g03080				c	Vitamin B6 metabolism	SBO:0000176		Co-factors and vitamins	pyridoxal 5'-phosphate synthase	R01710		A. oryzae model	bidirectional blast to template model
	r0504	pyridoxal-5'-phosphate phosphohydrolase	pyridoxal 5'-phosphate[c] + H2O[c] => pyridoxal[c] + phosphate[c]	3.1.3.74					c	Vitamin B6 metabolism	SBO:0000176		Co-factors and vitamins	pyridoxal phosphatase	R00173		hypothesized	unknown gene	cannot find genes. Included for connectivity
	r0505	chorismate pyruvate-lyase (4-hydroxybenzoate-forming)	chorismate[c] => 4-hydroxybenzoate[c] + pyruvate[c]	4.1.3.40					c	Ubiquinone and other terpenoid-quinone biosynthesis	SBO:0000176		Co-factors and vitamins	chorismate--pyruvate lyase	R01302	11583838	literature	unknown gene	it is known that fungi can synthesize 4-hydroxybenzoate from chorismate, but it is not known if this is the correct reaction
	r0506	polyisopentenylpyrolinate:4-hydroxybenzoate nonaprenyltransferase	all-trans-polyprenyl diphosphate[c] + 4-hydroxybenzoate[c] => 4-hydroxy-3-polyprenylbenzoate[c] + diphosphate[c]	2.5.1.39	Pc20g00240				c	Ubiquinone and other terpenoid-quinone biosynthesis	SBO:0000177		Co-factors and vitamins	4-hydroxybenzoate octaprenyltransferase	R05000	11583838	literature	manual blast/hmm approach
	r0507	uncharacterized enzyme	4-hydroxy-3-polyprenylbenzoate[c] + O2[c] => 3-polyprenyl-4,5-dihydroxybenzoate[c]						c	Ubiquinone and other terpenoid-quinone biosynthesis	SBO:0000178		Co-factors and vitamins	uncharacterized enzyme	R08770	11583838	literature	unknown gene	uncharacterized enzyme
	r0508	S-adenosyl-L-methionine:3-polyprenyl-4,5-dihydroxylate 5-O-methyltransferase	3-polyprenyl-4,5-dihydroxybenzoate[c] + S-adenosyl-L-methionine[c] => 3-polyprenyl-4-hydroxy-5-methoxybenzoate[c] + S-adenosyl-L-homocysteine[c]	2.1.1.114					c	Ubiquinone and other terpenoid-quinone biosynthesis	SBO:0000179		Co-factors and vitamins	hexaprenyldihydroxybenzoate methyltransferase	R08771	11583838	literature	unknown gene
	r0509	3-polyprenyl-4-hydroxy-5-methoxybenzoate carboxy-lyase (2-polyprenyl-6-methoxyphenol-forming)	3-polyprenyl-4-hydroxy-5-methoxybenzoate[c] => 2-polyprenyl-6-methoxyphenol[c] + CO2[c]	4.1.1.-					c	Ubiquinone and other terpenoid-quinone biosynthesis	SBO:0000180		Co-factors and vitamins	carbon-carbon lyases	R08772	11583838	literature	unknown gene	uncharacterized enzyme
	r0510	2-octaprenyl-6-methoxyphenol hydroxylase	2-polyprenyl-6-methoxyphenol[c] + O2[c] => 2-polyprenyl-6-methoxy-1,4-benzoquinone[c] + H2O[c]	1.14.13.-	Pc22g02890				c	Ubiquinone and other terpenoid-quinone biosynthesis	SBO:0000181		Co-factors and vitamins	2-octaprenyl-6-methoxyphenol hydroxylase	R08773	11583838	literature	manual blast/hmm approach
	r0511	ubiquinone biosynthesis methyltransferase	2-polyprenyl-6-methoxy-1,4-benzoquinone[c] + S-adenosyl-L-methionine[c] => 2-polyprenyl-3-methyl-6-methoxy-1,4-benzoquinone[c] + S-adenosyl-L-homocysteine[c]	2.1.1.201	Pc12g08680				c	Ubiquinone and other terpenoid-quinone biosynthesis	SBO:0000182		Co-factors and vitamins	ubiquinone biosynthesis methyltransferase	R08774	11583838	literature	manual blast/hmm approach
	r0512	2-octaprenyl-3-methyl-6-methoxy-1,4-benzoquinol hydroxylase	2-polyprenyl-3-methyl-6-methoxy-1,4-benzoquinone[c] + O2[c] + NADPH[c] => 2-polyprenyl-3-methyl-5-hydroxy-6-methoxy-1,4-benzoquinone[c] + NADP(+)[c] + H2O[c]	1.14.13.-	Pc20g05040				c	Ubiquinone and other terpenoid-quinone biosynthesis	SBO:0000183		Co-factors and vitamins	2-octaprenyl-3-methyl-6-methoxy-1,4-benzoquinol hydroxylase	R08775	11583838	literature	manual blast/hmm approach
	r0513	hexaprenyldihydroxybenzoate methyltransferase	2-polyprenyl-3-methyl-5-hydroxy-6-methoxy-1,4-benzoquinone[c] + S-adenosyl-L-methionine[c] => ubiquinone[c] + S-adenosyl-L-homocysteine[c]	2.1.1.114					c	Ubiquinone and other terpenoid-quinone biosynthesis	SBO:0000184		Co-factors and vitamins	hexaprenyldihydroxybenzoate methyltransferase	R08781	10768477	literature	unknown gene	cannot find the gene, but it is known that ubiquinol is synthesized
	r0514	L-cysteine:[ThiI] sulfurtransferase	L-cysteine[m] + cysteine-[enzyme][m] => L-alanine[m] + S-sulfanylcysteine-[enzyme][m]	2.8.1.7	Pc13g15700				m	Thiamine metabolism	SBO:0000176		Co-factors and vitamins	cysteine desulfurase	R07460		A. oryzae model	bidirectional blast to template model
	r0515	ATP:4-amino-2-methyl-5-phosphomethylpyrimidine phosphotransferase	4-amino-2-methyl-5-phosphomethylpyrimidine[c] + ATP[c] => 4-amino-2-methyl-5-diphosphomethylpyrimidine[c] + ADP[c]	2.7.4.7	Pc22g21020				c	Thiamine metabolism	SBO:0000176		Co-factors and vitamins	phosphomethylpyrimidine kinase	R04509		A. oryzae model	bidirectional blast to template model
	r0516	ATP:4-methyl-5-(2-hydroxyethyl)-thiazole 2-phosphotransferase	5-(2-hydroxyethyl)-4-methylthiazole[c] + ATP[c] => 4-methyl-5-(2-phosphonooxyethyl)thiazole[c] + ADP[c]	2.7.1.50	Pc13g03600				c	Thiamine metabolism	SBO:0000176		Co-factors and vitamins	hydroxyethylthiazole kinase	R04448		A. oryzae model	bidirectional blast to template model
	r0517	2-methyl-4-amino-5-hydroxymethylpyrimidine-diphosphate:4-methyl-5-(2-phosphoethyl)-thiazole 2-methyl-4-aminopyridine-5-methenyltransferase	4-amino-2-methyl-5-diphosphomethylpyrimidine[c] + 4-methyl-5-(2-phosphonooxyethyl)thiazole[c] => diphosphate[c] + thiamin monophosphate[c]	2.5.1.3	Pc13g03600				c	Thiamine metabolism	SBO:0000176		Co-factors and vitamins	thiamine-phosphate diphosphorylase	R03223		A. oryzae model	bidirectional blast to template model
	r0518	thiamin diphosphate phosphohydrolase	thiamin diphosphate[c] + H2O[c] => phosphate[c] + thiamin monophosphate[c]	3.6.1.15	Pc20g00590				c	Thiamine metabolism	SBO:0000176		Co-factors and vitamins	nucleoside-triphosphatase			hypothesized	manual blast/hmm approach	this is a inosine triphosphatase but according to KEGG and HMM model it should also have this function
	r0519	thiamin monophosphate phosphohydrolase	thiamin monophosphate[c] + H2O[c] => thiamin[c] + phosphate[c]	3.1.3.-	Pc20g07100				c	Thiamine metabolism	SBO:0000176		Co-factors and vitamins	thiamin monophosphate phosphohydrolase	R02135	18067979	literature	manual blast/hmm approach	in eukaryots the monophosphate has to be converted to thiamin before diphosphorylation. I found this gene blasting against a A. clavatus mentioned in the reference
	r0520	ATP:thiamine diphosphotransferase	ATP[c] + thiamin[c] => AMP[c] + thiamin diphosphate[c]	2.7.6.2	Pc21g06070;Pc12g06110				c	Thiamine metabolism	SBO:0000176		Co-factors and vitamins	thiamine diphosphokinase	R00619		A. oryzae model	bidirectional blast to template model	second gene added from HMM
	r0521	GTP 7,8-8,9-dihydrolase (diphosphate-forming)	GTP[c] => 2,5-diamino-6-hydroxy-4-(5'-phosphoribosylamino)-pyrimidine[c] + diphosphate[c] + formate[c]	3.5.4.25	Pc13g12000				c	Riboflavin metabolism	SBO:0000176		Co-factors and vitamins	GTP cyclohydrolase II	R00425		A. oryzae model	bidirectional blast to template model
	r0522	2,5-diamino-6-hydroxy-4-(5-phosphoribosylamino)-pyrimidine 2-aminohydrolase	2,5-diamino-6-hydroxy-4-(5'-phosphoribosylamino)-pyrimidine[c] + H2O[c] => 5-amino-6-(5-phosphoribosylamino)uracil[c] + NH3[c]	3.5.4.26					c	Riboflavin metabolism	SBO:0000176		Co-factors and vitamins	diaminohydroxyphosphoribosylaminopyrimidine deaminase	R03459		A. oryzae model	bidirectional blast to template model	infered to allow for riboflavin synthesis. Could be a dual function for the 1.1.1.193 enzyme
	r0523	5-amino-6-(5-phosphoribitylamino)uracil:NADP+ 1'-oxidoreductase	5-amino-6-(5-phosphoribosylamino)uracil[c] + NADPH[c] => 5-amino-6-(5'-phosphoribitylamino)uracil[c] + NADP(+)[c]	1.1.1.193	Pc12g01420;Pc13g05670				c	Riboflavin metabolism	SBO:0000176		Co-factors and vitamins	5-amino-6-(5-phosphoribosylamino)uracil reductase	R03458	19269344	A. oryzae model	bidirectional blast to template model
	r0524	phosphoric monoester hydrolase	5-amino-6-(5'-phosphoribitylamino)uracil[c] + H2O[c] => 5-amino-6-(D-ribitylamino)uracil[c] + phosphate[c]	3.1.3.-					c	Riboflavin metabolism	SBO:0000176		Co-factors and vitamins	phosphoric monoester hydrolases	R07280		A. oryzae model	bidirectional blast to template model	infered to allow for riboflavin synthesis
	r0525	D-ribulose 5-phosphate formate-lyase (L-3,4-dihydroxybutan-2-one-4-phosphate-forming)	D-ribulose 5-phosphate[c] => 2-hydroxy-3-oxobutyl phosphate[c] + formate[c]	4.1.99.12	Pc22g02310				c	Riboflavin metabolism	SBO:0000176		Co-factors and vitamins	3,4-dihydroxy-2-butanone-4-phosphate synthase	R07281		A. oryzae model	bidirectional blast to template model
	r0526	6,7-dimethyl-8-ribityllumazine synthase	2-hydroxy-3-oxobutyl phosphate[c] + 5-amino-6-(D-ribitylamino)uracil[c] => 6,7-dimethyl-8-(1-D-ribityl)lumazine[c] + phosphate[c] + 2 H2O[c]	2.5.1.-	Pc14g01130				c	Riboflavin metabolism	SBO:0000176		Co-factors and vitamins	riboflavin synthase beta chain	R04457		A. oryzae model	bidirectional blast to template model
	r0527	6,7-dimethyl-8-(1-D-ribityl)lumazine:6,7-dimethyl-8-(1-D-ribityl)lumazine 2,3-butanediyltransferase	2 6,7-dimethyl-8-(1-D-ribityl)lumazine[c] => 5-amino-6-(D-ribitylamino)uracil[c] + riboflavin[c]	2.5.1.9	Pc14g01130				c	Riboflavin metabolism	SBO:0000176		Co-factors and vitamins	riboflavin synthase	R00066		A. oryzae model	bidirectional blast to template model	changed to fit with KEGG. Bad metabolite in template model
	r0528	ATP:riboflavin 5'-phosphotransferase	ATP[c] + riboflavin[c] => ADP[c] + FMN[c]	2.7.1.26	Pc22g08590				c	Riboflavin metabolism	SBO:0000176		Co-factors and vitamins	riboflavin kinase	R00549		A. oryzae model	bidirectional blast to template model	there is a big controversy whether this occurs in the cytosol or mithochondria. Since the genes are assignes as non-mitochondria in CELLO I let them be cytosolic and include a reversible transport reaction (the directionality is unknown)
	r0529	ATP:FMN adenylyltransferase	ATP[c] + FMN[c] => FAD[c] + diphosphate[c]	2.7.7.2	Pc21g20930				c	Riboflavin metabolism	SBO:0000176		Co-factors and vitamins	FAD synthetase	R00161		A. oryzae model	bidirectional blast to template model	there is controversy whether this occurs in the cytosol or mithochondria. Since the genes are assignes as non-mitochondria in CELLO I let them be cytosolic and include a reversible transport reaction (the directionality is unknown)
	r0530	riboflavin-5-phosphate phosphohydrolase (acid optimum)	FMN[c] + H2O[c] => phosphate[c] + riboflavin[c]	3.1.3.2	Pc22g10070				c	Riboflavin metabolism	SBO:0000176		Co-factors and vitamins	acid phosphatase	R00548	1909579;10772156;1909579;1563629;7945393;9023952;7628710	A. oryzae model	bidirectional blast to template model
	r0531	1D-myo-inositol-3-phosphate lyase (isomerizing)	alpha-D-glucose 6-phosphate[c] => 1D-myo-inositol 3-phosphate[c]	5.5.1.4	Pc22g25050				c	Inositol phosphate metabolism	SBO:0000176		Carbohydrate	inositol-3-phosphate synthase	R07324		A. oryzae model	bidirectional blast to template model
	r0532	1D-myo-inositol 3-phosphate phosphohydrolase	1D-myo-inositol 3-phosphate[c] + H2O[c] => myo-inositol[c] + phosphate[c]	3.1.3.25	Pc14g00790;Pc13g08390				c	Inositol phosphate metabolism	SBO:0000176		Carbohydrate	inositol-phosphate phosphatase	R01187	10799985	A. oryzae model	bidirectional blast to template model
	r0533	myo-Inositol:oxygen oxidoreductase	myo-inositol[c] + O2[c] => D-glucuronate[c] + H2O[c]	1.13.99.1	Pc22g20330				c	Inositol phosphate metabolism	SBO:0000176		Carbohydrate	inositol oxygenase	R01184		A. oryzae model	bidirectional blast to template model
	r0534	myo-Inositol-hexakisphosphate 3-phosphohydrolase	myo-inositol hexakisphosphate[c] => myo-inositol[c] + 6 phosphate[c]	3.1.3.8	Pc06g00190;Pc22g07610;Pc16g07700				c	Inositol phosphate metabolism	SBO:0000176		Carbohydrate	3-phytase	R03371	7945393	A. oryzae model	bidirectional blast to template model
	r0535	myo-inositol 2-dehydrogenase	NAD(+)[c] + myo-inositol[c] => 2-inosose[c] + NADH[c]	1.1.1.18	Pc21g07750				c	Inositol phosphate metabolism	SBO:0000176		Carbohydrate	inositol 2-dehydrogenase			A. oryzae model	bidirectional blast to template model
	r0536	1D-myo-inositol 1-phosphate phosphohydrolase	1D-myo-inositol 1-phosphate[c] + H2O[c] => myo-inositol[c] + phosphate[c]	3.1.3.25	Pc14g00790;Pc13g08390				c	Inositol phosphate metabolism	SBO:0000176		Carbohydrate	inositol-phosphate phosphatase	R01185	10799985	literature	manual blast/hmm approach
	r0537	phosphatidylinositol 4-kinase	ATP[c] + 1-phosphatidyl-1D-myo-inositols[c] => ADP[c] + 1-phosphatidyl-1D-myo-inositol 4-phosphate[c]	2.7.1.67	Pc20g09090				c	Inositol phosphate metabolism	SBO:0000176		Carbohydrate	1-phosphatidylinositol 4-kinase	R03361		hypothesized	manual blast/hmm approach	included based on HMM model and manual blast
	r0538	ATP:1-phosphatidyl-1D-myo-inositol-4-phosphate 5-phosphotransferase	ATP[c] + 1-phosphatidyl-1D-myo-inositol 4-phosphate[c] => ADP[c] + 1-phosphatidyl-D-myo-inositol 4,5-bisphosphate[c]	2.7.1.68	Pc20g07880				c	Inositol phosphate metabolism	SBO:0000176		Carbohydrate	1-phosphatidylinositol-4-phosphate 5-kinase	R03469		hypothesized	manual blast/hmm approach	included based on HMM model and manual blast
	r0539	ATP:1-phosphatidyl-1D-myo-inositol 3-phosphotransferase	ATP[c] + 1-phosphatidyl-1D-myo-inositols[c] => ADP[c] + 1-phosphatidyl-1D-myo-inositol 3-phosphate[c]	2.7.1.137	Pc21g00590				c	Inositol phosphate metabolism	SBO:0000176		Carbohydrate	phosphatidylinositol 3-kinase	R03362		hypothesized	manual blast/hmm approach
	r0540	L-aspartate:2-oxoglutarate aminotransferase	2-oxoglutarate[m] + L-aspartate[m] <=> L-glutamate[m] + oxaloacetate[m]	2.6.1.1	Pc22g13130;Pc22g19440;Pc22g00210				m	Alanine, aspartate and glutamate metabolism	SBO:0000176		Amino acid	aspartate transaminase	R00355	18820685;19156454	A. oryzae model	bidirectional blast to template model
	r0541	L-aspartate:2-oxoglutarate aminotransferase	2-oxoglutarate[c] + L-aspartate[c] <=> L-glutamate[c] + oxaloacetate[c]	2.6.1.1	Pc22g23100;Pc22g23830;Pc22g05940				c	Alanine, aspartate and glutamate metabolism	SBO:0000176		Amino acid	aspartate transaminase	R00355	18820685;19156454	A. oryzae model	bidirectional blast to template model
	r0542	L-alanine:2-oxoglutarate aminotransferase	2-oxoglutarate[c] + L-alanine[c] <=> L-glutamate[c] + pyruvate[c]	2.6.1.2	Pc12g09430				c	Alanine, aspartate and glutamate metabolism	SBO:0000176		Amino acid	alanine transaminase	R00258	19156454	A. oryzae model	bidirectional blast to template model
	r0543	L-asparagine amidohydrolase	L-asparagine[c] + H2O[c] => L-aspartate[c] + NH3[c]	3.5.1.1	Pc20g04710;Pc12g09000;Pc21g06440				c	Alanine, aspartate and glutamate metabolism	SBO:0000176		Amino acid	asparaginase	R00485		A. oryzae model	bidirectional blast to template model
	r0544	L-aspartate:L-glutamine amido-ligase (AMP-forming)	ATP[c] + L-aspartate[c] + L-glutamine[c] + H2O[c] => AMP[c] + L-asparagine[c] + L-glutamate[c] + diphosphate[c]	6.3.5.4	Pc22g17940;Pc21g12620				c	Alanine, aspartate and glutamate metabolism	SBO:0000176		Amino acid	asparagine synthase (glutamine-hydrolysing)	R00578		A. oryzae model	bidirectional blast to template model
	r0545	L-aspartate:ammonia ligase (AMP-forming)	ATP[c] + L-aspartate[c] + NH3[c] => AMP[c] + L-asparagine[c] + diphosphate[c]	6.3.1.1	Pc22g05660				c	Alanine, aspartate and glutamate metabolism	SBO:0000176		Amino acid	aspartate-ammonia ligase	R00483		A. oryzae model	bidirectional blast to template model
	r0546	L-aspartate-4-semialdehyde:NADP+ oxidoreductase (phosphorylating)	4-phospho-L-aspartate[c] + NADPH[c] => L-aspartate 4-semialdehyde[c] + NADP(+)[c] + phosphate[c]	1.2.1.11	Pc20g02910				c	Alanine, aspartate and glutamate metabolism	SBO:0000176		Amino acid	aspartate-semialdehyde dehydrogenase	R02291	18820685	A. oryzae model	bidirectional blast to template model
	r0547	ATP:L-aspartate 4-phosphotransferase	ATP[c] + L-aspartate[c] => 4-phospho-L-aspartate[c] + ADP[c]	2.7.2.4	Pc20g00640				c	Alanine, aspartate and glutamate metabolism	SBO:0000176		Amino acid	aspartate kinase	R00480	18820685	A. oryzae model	bidirectional blast to template model
	r0548	L-aspartic acid:oxygen oxidoreductase (deaminating)	L-aspartate[c] + O2[c] + H2O[c] => NH3[c] + H2O2[c] + oxaloacetate[c]	1.4.3.2	Pc20g15180;Pc16g06420				c	Alanine, aspartate and glutamate metabolism	SBO:0000176		Amino acid	L-amino-acid oxidase	R00357	18820685	A. oryzae model	bidirectional blast to template model
	r0549	L-glutamate 1-carboxy-lyase (4-aminobutanoate-forming)	L-glutamate[c] => CO2[c] + gamma-aminobutyrate[c]	4.1.1.15	Pc16g00770;Pc22g00970;Pc13g09350				c	Alanine, aspartate and glutamate metabolism	SBO:0000176		Amino acid	glutamate decarboxylase	R00261	19156454	A. oryzae model	bidirectional blast to template model
	r0550	L-glutamate:NADP+ oxidoreductase (transaminating)	2-oxoglutarate[c] + L-glutamine[c] + NADPH[c] => 2 L-glutamate[c] + NADP(+)[c]	1.4.1.13	Pc22g11310				c	Alanine, aspartate and glutamate metabolism	SBO:0000176		Amino acid	glutamate synthase (NADPH)	R00114		A. oryzae model	bidirectional blast to template model
	r0551	L-glutamate:NAD+ oxidoreductase (deaminating)	L-glutamate[c] + NAD(+)[c] + H2O[c] => 2-oxoglutarate[c] + NADH[c] + NH3[c]	1.4.1.2	Pc22g08300				c	Alanine, aspartate and glutamate metabolism	SBO:0000176		Amino acid	glutamate dehydrogenase	R00243	2904479;9421924;8914269;18375816;10499259;19167440;19156454	A. oryzae model	bidirectional blast to template model
	r0552	L-glutamate:NAD+ oxidoreductase (deaminating)	L-glutamate[m] + NAD(+)[m] + H2O[m] => 2-oxoglutarate[m] + NADH[m] + NH3[m]	1.4.1.2	Pc22g08300				m	Alanine, aspartate and glutamate metabolism	SBO:0000176		Amino acid	glutamate dehydrogenase	R00243	2904479;9421924;8914269;18375816;10499259;19167440	A. oryzae model	bidirectional blast to template model
	r0553	L-glutamate:NADP+ oxidoreductase (deaminating)	2-oxoglutarate[c] + NADPH[c] + NH3[c] => L-glutamate[c] + NADP(+)[c] + H2O[c]	1.4.1.4	Pc22g17560				c	Alanine, aspartate and glutamate metabolism	SBO:0000176		Amino acid	glutamate dehydrogenase (NADP+)	R00248	8914269;18375816;19167440;8914269;18375816	A. oryzae model	bidirectional blast to template model	this enzymes functions in the opposite direction compared to the NADH dependent version
	r0554	4-aminobutanoate:2-oxoglutarate aminotransferase	2-oxoglutarate[m] + gamma-aminobutyrate[m] => L-glutamate[m] + succinate semialdehyde[m]	2.6.1.19	Pc21g17880				m	Alanine, aspartate and glutamate metabolism	SBO:0000176		Amino acid	4-aminobutyrate transaminase	R01648		A. oryzae model	bidirectional blast to template model
	r0555	L-glutamate:ammonia ligase (ADP-forming)	ATP[c] + L-glutamate[c] + NH3[c] => ADP[c] + L-glutamine[c] + phosphate[c]	6.3.1.2	Pc22g03070;Pc12g14940;Pc20g13560				c	Alanine, aspartate and glutamate metabolism	SBO:0000176		Amino acid	glutamate-ammonia ligase	R00253		A. oryzae model	bidirectional blast to template model
	r0556	L-glutamine amidohydrolase	L-glutamine[c] + H2O[c] => L-glutamate[c] + NH3[c]	3.5.1.2	Pc18g00850				c	Alanine, aspartate and glutamate metabolism	SBO:0000176		Amino acid	glutaminase	R00256		A. oryzae model	bidirectional blast to template model		J. Al. Sci. 6;1389-1395 (2006)
	r0557	glucosamine-fructose-6-phosphate aminotransferase	L-glutamine[c] + beta-D-fructofuranose 6-phosphate[c] => D-glucosamine 6-phosphate[c] + L-glutamate[c]	2.6.1.16	Pc14g01120				c	Alanine, aspartate and glutamate metabolism	SBO:0000176		Amino acid	glutamine-fructose-6-phosphate transaminase (isomerizing)	R00768	13827775	A. oryzae model	bidirectional blast to template model
	r0558	L-alanine:glyoxylate aminotransferase	L-alanine[p] + glyoxylate[p] <=> glycine[p] + pyruvate[p]	2.6.1.44	Pc16g02790				p	Alanine, aspartate and glutamate metabolism	SBO:0000176		Amino acid	alanine-glyoxylate transaminase	R00369	1368054;16807032	A. oryzae model	bidirectional blast to template model	the localization of this enzyme is difficult to determine and changes a lot between species. In humans it has been proven to localize to mitochondria or peroxisome based on diet. I put it in peroxisome for connectivity. Sveral iso-enzymes in A. oryzae in cytoplasm and mitochondria
	r0559	L-serine:pyruvate aminotransferase	L-serine[c] + pyruvate[c] => 3-hydroxypyruvate[c] + L-alanine[c]	2.6.1.44	Pc16g02790				c	Alanine, aspartate and glutamate metabolism	SBO:0000176		Amino acid	serine---pyruvate transaminase	R00585	1368054;16807032	A. oryzae model	bidirectional blast to template model	the localization of this enzyme is difficult to determine and changes a lot between species. In humans it has been proven to localize to mitochondria or peroxisome based on diet. Hovever, I put it in cytosol in this reaction for connectivity. Sveral iso-enzymes in A. oryzae in cytoplasm and mitochondria. KEGG indicates that the enzyme also has this capability
	r0560	N-acetyl-gamma-glutamyl-phosphate reductase (EC 1.2.1.38) and acetylglutamate kinase (EC 2.7.2.8)	N-acetyl-L-gamma-glutamyl phosphate[m] + NADPH[m] => N-acetyl-L-glutamate 5-semialdehyde[m] + NADP(+)[m] + phosphate[m]	1.2.1.38	Pc22g23250				m	Arginine and proline metabolism	SBO:0000176		Amino acid	N-acetyl-gamma-glutamyl-phosphate reductase			A. niger model	bidirectional blast to template model
	r0561	S-adenosylmethioninamine:putrescine 3-aminopropyltransferase	S-adenosylmethioninamine[c] + putrescine[c] => 5'-S-methyl-5'-thioadenosine[c] + spermidine[c]	2.5.1.16	Pc13g12400				c	Arginine and proline metabolism	SBO:0000176		Amino acid	spermidine synthase	R01920		A. nidulans model	bidirectional blast to template model
	r0562	urea:carbon-dioxide ligase (ADP-forming)	ATP[c] + CO2[c] + urea[c] + H2O[c] => ADP[c] + phosphate[c] + urea-1-carboxylate[c]	6.3.4.6	Pc20g09590				c	Arginine and proline metabolism	SBO:0000176		Amino acid	urea carboxylase	R00774		A. oryzae model	bidirectional blast to template model	seems to be a multifunctional enzyme, at least in yeast. Localization confirmed in cello
	r0563	urea-1-carboxylate amidohydrolase	urea-1-carboxylate[c] + H2O[c] => 2 CO2[c] + 2 NH3[c]	3.5.1.54	Pc20g09590				c	Arginine and proline metabolism	SBO:0000176		Amino acid	allophanate hydrolase	R00005		A. niger model	manual blast/hmm approach	seems to be a multifunctional enzyme, at least in yeast. Localization confirmed in cello
	r0564	S-adenosyl-L-methionine carboxy-lyase [(5-deoxy-5-adenosyl)(3-aminopropyl)methylsulfonium-forming]	S-adenosyl-L-methionine[c] => CO2[c] + S-adenosylmethioninamine[c]	4.1.1.50	Pc21g01250				c	Arginine and proline metabolism	SBO:0000176		Amino acid	adenosylmethionine decarboxylase	R00178		A. oryzae model	bidirectional blast to template model
	r0565	spermidine:(acceptor) oxidoreductase	spermidine[c] + O2[c] + H2O[c] => trimethylenediamine[c] + 4-aminobutanal[c] + H2O2[c]	1.5.99.6	Pc21g14310				c	Arginine and proline metabolism	SBO:0000176		Amino acid	spermidine dehydrogenase	R01914		A. oryzae model	bidirectional blast to template model	changed from using ubiquinol as co-factor and added 4-propanal (unbalanced in template)
	r0566	acetyl-CoA:L-glutamate N-acetyltransferase	L-glutamate[m] + acetyl-CoA[m] => N-acetyl-L-glutamate[m] + coenzyme A[m]	2.3.1.1	Pc22g15960;Pc15g00060				m	Arginine and proline metabolism	SBO:0000176		Amino acid	amino-acid N-acetyltransferase	R00259		A. oryzae model	bidirectional blast to template model
	r0567	ATP:N-acetyl-L-glutamate 5-phosphotransferase	ATP[m] + N-acetyl-L-glutamate[m] => ADP[m] + N-acetyl-L-gamma-glutamyl phosphate[m]	2.7.2.8	Pc22g23250				m	Arginine and proline metabolism	SBO:0000176		Amino acid	acetylglutamate kinase	R02649	19156454	A. oryzae model	bidirectional blast to template model
	r0568	N2-acetyl-L-ornithine:2-oxoglutarate aminotransferase	L-glutamate[m] + N-acetyl-L-glutamate 5-semialdehyde[m] => 2-oxoglutarate[m] + N2-acetyl-L-ornithine[m]	2.6.1.11	Pc20g14810				m	Arginine and proline metabolism	SBO:0000176		Amino acid	acetylornithine transaminase	R02283		A. oryzae model	bidirectional blast to template model
	r0569	N2-acetyl-L-ornithine amidohydrolase	N2-acetyl-L-ornithine[c] + H2O[c] => acetate[c] + L-ornithine[c]	3.5.1.16	Pc14g01770				c	Arginine and proline metabolism	SBO:0000176		Amino acid	acetylornithine deacetylase	R00669		hypothesized	manual blast/hmm approach
	r0570	L-citrulline:L-aspartate ligase (AMP-forming)	AMP[c] + N-(L-arginino)succinate[c] + diphosphate[c] <=> ATP[c] + L-aspartate[c] + L-citrulline[c]	6.3.4.5	Pc12g11190				c	Arginine and proline metabolism	SBO:0000176		Amino acid	argininosuccinate synthase	R01954	19271269	A. oryzae model	bidirectional blast to template model
	r0571	2-(Nomega-L-arginino)succinate arginine-lyase (fumarate-forming)	L-arginine[c] + fumarate[c] <=> N-(L-arginino)succinate[c]	4.3.2.1	Pc20g06010				c	Arginine and proline metabolism	SBO:0000176		Amino acid	argininosuccinate lyase	R01086	19271269	A. oryzae model	bidirectional blast to template model
	r0572	L-arginine amidinohydrolase	L-arginine[c] + H2O[c] => L-ornithine[c] + urea[c]	3.5.3.1	Pc13g09710				c	Arginine and proline metabolism	SBO:0000176		Amino acid	arginase	R00551		A. oryzae model	bidirectional blast to template model
	r0573	agmatine amidinohydrolase	agmatine[c] + H2O[c] => putrescine[c] + urea[c]	3.5.3.11	Pc16g13170;Pc22g09020				c	Arginine and proline metabolism	SBO:0000176		Amino acid	agmatinase	R01157	18820685	A. oryzae model	bidirectional blast to template model	complex in template model but changed here
	r0574	gamma-glutamyl phosphate reductase	D-alpha-glutamyl phosphate[c] + NADPH[c] => L-glutamate 5-semialdehyde[c] + NADP(+)[c] + phosphate[c]	1.2.1.41	Pc13g05550				c	Arginine and proline metabolism	SBO:0000176		Amino acid	glutamate-5-semialdehyde dehydrogenase			A. oryzae model	bidirectional blast to template model
	r0575	proline dehydrogenase	FAD[m] + L-proline[m] => (S)-1-pyrroline-5-carboxylate[m] + FADH2[m]	1.5.99.8	Pc12g08870				m	Arginine and proline metabolism	SBO:0000176		Amino acid	proline dehydrogenase			A. oryzae model	bidirectional blast to template model	not certain about co-factor
	r0576	L-proline,2-oxoglutarate:oxygen oxidoreductase (4-hydroxylating)	2-oxoglutarate[c] + L-proline[c] + O2[c] => CO2[c] + succinate[c] + trans-4-hydroxy-L-proline[c]	1.14.11.2	Pc18g00410				c	Arginine and proline metabolism	SBO:0000176		Amino acid	procollagen-proline dioxygenase	R01252		A. oryzae model	bidirectional blast to template model	putative gene assignment
	r0577	delta-1-pyrroline-5-carboxylate dehydrogenase	NAD(+)[m] + trans-4-hydroxy-L-proline[m] => L-1-pyrroline-3-hydroxy-5-carboxylate[m] + NADH[m]	1.5.1.12	Pc12g08900;Pc13g01370;Pc21g19920				m	Arginine and proline metabolism	SBO:0000176		Amino acid	1-pyrroline-5-carboxylate dehydrogenase		10799985;9147448;18623271	A. oryzae model	bidirectional blast to template model
	r0578	delta-1-pyrroline-5-carboxylate dehydrogenase	L-glutamate 5-semialdehyde[m] + NADP(+)[m] + H2O[m] => L-glutamate[m] + NADPH[m]	1.5.1.12	Pc12g08900;Pc13g01370;Pc21g19920				m	Arginine and proline metabolism	SBO:0000176		Amino acid	1-pyrroline-5-carboxylate dehydrogenase		10799985;9147448;18623271	A. oryzae model	bidirectional blast to template model
	r0579	L-proline:NADP+ 5-oxidoreductase	(S)-1-pyrroline-5-carboxylate[c] + NADPH[c] => L-proline[c] + NADP(+)[c]	1.5.1.2	Pc12g13680;Pc16g08760;Pc22g23710				c	Arginine and proline metabolism	SBO:0000176		Amino acid	pyrroline-5-carboxylate reductase	R01251	18820685;19156454	A. oryzae model	bidirectional blast to template model
	r0580	pyrroline-5-carboxylate reductase	L-1-pyrroline-3-hydroxy-5-carboxylate[c] + NADPH[c] => NADP(+)[c] + trans-4-hydroxy-L-proline[c]	1.5.1.2	Pc12g13680;Pc16g08760;Pc22g23710				c	Arginine and proline metabolism	SBO:0000176		Amino acid	pyrroline-5-carboxylate reductase		18820685;19156454	A. oryzae model	bidirectional blast to template model
	r0581	trans-4-hydroxy-L-proline:NAD+ 5-oxidoreductase	L-1-pyrroline-3-hydroxy-5-carboxylate[c] + NADH[c] => NAD(+)[c] + trans-4-hydroxy-L-proline[c]	1.5.1.2	Pc12g13680;Pc16g08760;Pc22g23710				c	Arginine and proline metabolism	SBO:0000176		Amino acid	pyrroline-5-carboxylate reductase	R03291	18820685;19156454	A. oryzae model	bidirectional blast to template model
	r0582	proline racemase	L-proline[c] => D-proline[c]	5.1.1.4	Pc13g02220				c	Arginine and proline metabolism	SBO:0000176		Amino acid	proline racemase	R01255	18375816;5117525;6615128	A. oryzae model	bidirectional blast to template model
	r0583	N2-acetyl-L-ornithine:L-glutamate N-acetyltransferase	L-glutamate[m] + N2-acetyl-L-ornithine[m] => L-ornithine[m] + N-acetyl-L-glutamate[m]	2.3.1.35	Pc22g15960				m	Arginine and proline metabolism	SBO:0000176		Amino acid	glutamate N-acetyltransferase	R02282		A. oryzae model	bidirectional blast to template model
	r0584	L-ornithine:2-oxo-acid aminotransferase	2-oxoglutarate[c] + L-ornithine[c] => L-glutamate 5-semialdehyde[c] + L-glutamate[c]	2.6.1.13	Pc18g03600				c	Arginine and proline metabolism	SBO:0000176		Amino acid	ornithine aminotransferase	R00667		A. oryzae model	bidirectional blast to template model
	r0585	L-ornithine carboxy-lyase (putrescine-forming)	L-ornithine[c] => CO2[c] + putrescine[c]	4.1.1.17	Pc13g07510;Pc21g18390				c	Arginine and proline metabolism	SBO:0000176		Amino acid	ornithine decarboxylase	R00670		A. oryzae model	bidirectional blast to template model
	r0586	S-adenosylmethioninamine:spermidine 3-aminopropyltransferase	S-adenosylmethioninamine[c] + spermidine[c] => 5'-S-methyl-5'-thioadenosine[c] + spermine[c]	2.5.1.22	Pc13g12400				c	Arginine and proline metabolism	SBO:0000176		Amino acid	spermine synthase	R02869		A. nidulans model	bidirectional blast to template model
	r0587	carbamoyl-phosphate:L-ornithine carbamoyltransferase	L-ornithine[m] + carbamoyl phosphate[m] => L-citrulline[m] + phosphate[m]	2.1.3.3					m	Arginine and proline metabolism	SBO:0000176		Amino acid	ornithine carbamoyltransferase	R01398	19271269	A. oryzae model	unknown gene	cannot find genes. Exists for all related species. Sequencing issue?
	r0588	spontaneous conversion	H2O[m] + (S)-1-pyrroline-5-carboxylate[m] <=> L-glutamate 5-semialdehyde[m]						m	Arginine and proline metabolism	SBO:0000176		Amino acid	spontaneous conversion	R03314		A. oryzae model	no gene (diffusion, artificial reactions, or spontanous conversions)
	r0589	spontaneous conversion	H2O[c] + (S)-1-pyrroline-5-carboxylate[c] <=> L-glutamate 5-semialdehyde[c]						c	Arginine and proline metabolism	SBO:0000176		Amino acid	spontaneous conversion	R03314		A. oryzae model	no gene (diffusion, artificial reactions, or spontanous conversions)
	r0590	sulfhydryl oxidase (Sox)	2 L-cysteine[c] + O2[c] => L-cystine[c] + H2O2[c]	1.8.3.3	Pc12g03690;Pc22g22810				c	Cysteine and methionine metabolism	SBO:0000176		Amino acid	glutathione oxidase			A. niger model	bidirectional blast to template model
	r0591	S-adenosyl-L-methionine:L-homocysteine S-methyltransferase	L-homocysteine[c] + S-adenosyl-L-methionine[c] => L-methionine[c] + S-adenosyl-L-homocysteine[c]	2.1.1.10	Pc22g15090				c	Cysteine and methionine metabolism	SBO:0000176		Amino acid	homocysteine S-methyltransferase	R00650		A. niger model	bidirectional blast to template model
	r0592	ATP:L-methionine S-adenosyltransferase	ATP[c] + L-methionine[c] + H2O[c] => S-adenosyl-L-methionine[c] + diphosphate[c] + phosphate[c]	2.5.1.6	Pc21g14980:Pc16g04380				c	Cysteine and methionine metabolism	SBO:0000176		Amino acid	methionine adenosyltransferase	R00177		A. niger model	bidirectional blast to template model
	r0593	acetyl-CoA:L-serine O-acetyltransferase	L-serine[c] + acetyl-CoA[c] => O-acetyl-L-serine[c] + coenzyme A[c]	2.3.1.30	Pc22g16570				c	Cysteine and methionine metabolism	SBO:0000176		Amino acid	serine O-acetyltransferase	R00586	10799985	A. oryzae model	bidirectional blast to template model
	r0594	O3-acetyl-L-serine:hydrogen-sulfide	H2S[m] + O-acetyl-L-serine[m] => L-cysteine[m] + acetate[m]	2.5.1.47	Pc20g10940;Pc21g14890				m	Cysteine and methionine metabolism	SBO:0000176		Amino acid	cysteine synthase	R00897	10799985;18623271;14734176;19156454	A. oryzae model	bidirectional blast to template model
	r0595	O3-acetyl-L-serine:hydrogen-sulfide	H2S[c] + O-acetyl-L-serine[c] => L-cysteine[c] + acetate[c]	2.5.1.47	Pc13g05990				c	Cysteine and methionine metabolism	SBO:0000176		Amino acid	cysteine synthase	R00897	10799985;18623271;14734176;19156454	A. oryzae model	bidirectional blast to template model
	r0596	L-cystathionine L-homocysteine-lyase (deaminating; pyruvate-forming)	L-cystathionine[c] + H2O[c] => L-homocysteine[c] + NH3[c] + pyruvate[c]	4.4.1.8	Pc13g06020				c	Cysteine and methionine metabolism	SBO:0000176		Amino acid	cystathionine beta-lyase	R01286	17419769;19269344	A. oryzae model	bidirectional blast to template model
	r0597	5-methyltetrahydropteroyltri-L-glutamate:L-homocysteine S-methyltransferase	5-methyltetrahydropteroyltri-L-glutamate[c] + L-homocysteine[c] => L-methionine[c] + tetrahydropteroyltri-L-glutamate[c]	2.1.1.14	Pc18g00310;Pc22g18630				c	Cysteine and methionine metabolism	SBO:0000176		Amino acid	5-methyltetrahydropteroyltriglutamate-homocysteine S-methyltransferase	R04405		A. oryzae model	bidirectional blast to template model
	r0598	5-methyltetrahydrofolate:L-homocysteine S-methyltransferase	5-methyltetrahydrofolate[c] + L-homocysteine[c] => L-methionine[c] + tetrahydrofolate[c]	2.1.1.13	Pc18g00310;Pc22g18630				c	Cysteine and methionine metabolism	SBO:0000176		Amino acid	methionine synthase	R00946	10799985;9147448	A. oryzae model	bidirectional blast to template model
	r0599	S-adenosyl-L-homocysteine hydrolase	S-adenosyl-L-homocysteine[c] + H2O[c] => L-homocysteine[c] + adenosine[c]	3.3.1.1	Pc16g05080				c	Cysteine and methionine metabolism	SBO:0000176		Amino acid	adenosylhomocysteinase	R00192		A. oryzae model	bidirectional blast to template model
	r0600	acetyl-CoA:L-homoserine O-acetyltransferase	L-homoserine[c] + acetyl-CoA[c] <=> O-acetyl-L-homoserine[c] + coenzyme A[c]	2.3.1.31	Pc06g01250;Pc22g16570;Pc21g18210				c	Cysteine and methionine metabolism	SBO:0000176		Amino acid	homoserine O-acetyltransferase	R01776	10799985;1569032	A. oryzae model	bidirectional blast to template model
	r0601	O-acetyl-L-homoserine:hydrogen sulfide S-(3-amino-3-carboxypropyl)transferase	H2S[c] + O-acetyl-L-homoserine[c] => L-homocysteine[c] + acetate[c]	2.5.1.49	Pc23g00630;Pc12g05420				c	Cysteine and methionine metabolism	SBO:0000176		Amino acid	O-acetylhomoserine aminocarboxypropyltransferase	R01287	18820685;19156454	A. oryzae model	bidirectional blast to template model
	r0602	O-succinyl-L-homoserine succinate-lyase (adding cysteine)	L-cysteine[c] + O-succinyl-L-homoserine[c] => L-cystathionine[c] + succinate[c]	2.5.1.48	Pc20g08350				c	Cysteine and methionine metabolism	SBO:0000176		Amino acid	cystathionine gamma-synthase	R03260	10799985	A. oryzae model	bidirectional blast to template model	Expanded functionality based on KEGG. These reactions are dead-ends since fungi lack homoserine O-succinyltransferase
	r0603	O-succinyl-L-homoserine succinate-lyase (deaminating; 2-oxobutanoate-forming)	O-succinyl-L-homoserine[c] + H2O[c] => 2-oxobutanoate[c] + succinate[c] + NH3[c]	2.5.1.48	Pc20g08350				c	Cysteine and methionine metabolism	SBO:0000176		Amino acid	cystathionine gamma-synthase	R00999		hypothesized	bidirectional blast to template model	Expanded functionality based on KEGG. These reactions are dead-ends since fungi lack homoserine O-succinyltransferase
	r0604	O-succinyl-L-homoserine succinate-lyase (adding hydrogen sulfide)	O-succinyl-L-homoserine[c] + H2S[c] => L-homocysteine[c] + succinate[c]	2.5.1.48	Pc20g08350				c	Cysteine and methionine metabolism	SBO:0000176		Amino acid	cystathionine gamma-synthase	R01288		hypothesized	bidirectional blast to template model	Expanded functionality based on KEGG. These reactions are dead-ends since fungi lack homoserine O-succinyltransferase
	r0605	O-acetyl-L-homoserine succinate-lyase (adding cysteine)	O-acetyl-L-homoserine[c] + L-cysteine[c] => L-cystathionine[c] + acetate[c]	2.5.1.48	Pc20g08350				c	Cysteine and methionine metabolism	SBO:0000176		Amino acid	cystathionine gamma-synthase	R03217		hypothesized	bidirectional blast to template model	Expanded functionality based on KEGG
	r0606	L-cystathionine cysteine-lyase (deaminating; 2-oxobutanoate-forming)	L-cystathionine[c] + H2O[c] => 2-oxobutanoate[c] + L-cysteine[c] + NH3[c]	4.4.1.1	Pc21g13430;Pc21g05430;Pc16g12440				c	Cysteine and methionine metabolism	SBO:0000176		Amino acid	cystathionine gamma-lyase	R01001	19156454	A. oryzae model	bidirectional blast to template model	two-step reaction where the second step is spontaneous
	r0607	S-methyl-5'-thioadenosine:phosphate-S-methyl-5-thio-alpha-D-ribosyl-transferase	5'-S-methyl-5'-thioadenosine[c] + phosphate[c] <=> S-methyl-5-thio-D-ribose 1-phosphate[c] + adenine[c]	2.4.2.28	Pc12g08930				c	Cysteine and methionine metabolism	SBO:0000176		Amino acid	S-methyl-5'-thioadenosine phosphorylase	R01402		A. oryzae model	bidirectional blast to template model
	r0608	S-methyl-5-thio-D-ribulose-1-phosphate hydro-lyase	S-methyl-5-thio-D-ribose 1-phosphate[c] => 5-(methylsulfanyl)-2,3-dioxopentyl phosphate[c] + H2O[c]	4.2.1.109	Pc22g02780				c	Cysteine and methionine metabolism	SBO:0000176		Amino acid	methylthioribulose-1-phosphate dehydratase	R07392	18625006	literature	manual blast/hmm approach	gene inferred by homology to yeast
	r0609	5-(methylthio)-2,3-dioxopentyl-phosphate phosphohydrolase (isomerizing)	5-(methylsulfanyl)-2,3-dioxopentyl phosphate[c] + H2O[c] => 1,2-dihydroxy-5-(methylthio)pent-1-en-3-one[c] + phosphate[c]	3.1.3.77					c	Cysteine and methionine metabolism	SBO:0000176		Amino acid	E-1 enolase-phosphatase	R07395	18625006	literature	manual blast/hmm approach	no gene could be identified but the pathway as a whole should exist. According to KEGG it is probably spontaneous
	r0610	1,2-dihydroxy-5-(methylthio)pent-1-en-3-one:oxygen oxidoreductase (formate-forming)	1,2-dihydroxy-5-(methylthio)pent-1-en-3-one[c] + O2[c] => 4-methylthio-2-oxobutanoate[c] + formate[c]	1.13.11.54	Pc20g12170				c	Cysteine and methionine metabolism	SBO:0000176		Amino acid	1,2-dihydroxy-3-keto-5-methylthiopentene dioxygenase	R07364	18625006	literature	manual blast/hmm approach	gene inferred by homology to yeast
	r0611	aromatic-amino-acid transaminase	4-methylthio-2-oxobutanoate[c] + L-glutamate[c] => L-methionine[c] + 2-oxoglutarate[c]	2.6.1.57	Pc12g11860;Pc22g05940				c	Cysteine and methionine metabolism	SBO:0000176		Amino acid	aromatic-amino-acid transaminase	R07396	18625006	literature	manual blast/hmm approach	gene inferred by homology to yeast
	r0612	aldehyde dehydrogenase (NAD+)	NAD(+)[c] + propanal[c] + H2O[c] <=> NADH[c] + propionate[c]	1.2.1.3	Pc06g00180;Pc12g13660;Pc14g01040;Pc14g01080;Pc16g05830;Pc20g02350;Pc21g22810				c	Cysteine and methionine metabolism	SBO:0000176		Amino acid	aldehyde dehydrogenase (NAD+)			A. niger model	manual blast/hmm approach	aldehyde dehydrogenases are notoriously difficult to differentiate with respect to substrate specificity. Some of the assigned genes might be incorrect
	r0613	sulfhydryl oxidase	4 L-cysteine[c] + O2[c] => 2 L-cystine[c] + 2 H2O[c]	1.8.3.2	Pc21g09160				c	Cysteine and methionine metabolism	SBO:0000176		Amino acid	thiol oxidase		18820685	A. oryzae model	bidirectional blast to template model
	r0614	L-cysteine:oxygen oxidoreductase	L-cysteine[c] + O2[c] => 3-sulfino-L-alanine[c]	1.13.11.20	Pc18g02180;Pc21g04760				c	Cysteine and methionine metabolism	SBO:0000176		Amino acid	cysteine dioxygenase	R00893	18820685	A. oryzae model	manual blast/hmm approach	no similarity to A. oryzae gene, but high similarity to other genes with this function (from literature). Probably error in template model. Confirmed by blast
	r0615	ATP:(R)-glycerate 3-phosphotransferase	ATP[c] + D-glycerate[c] => 3-phospho-D-glycerate[c] + ADP[c]	2.7.1.31	Pc21g20370				c	Glycine, serine and threonine metabolism	SBO:0000176		Amino acid	glycerate kinase	R01514	18623271	A. nidulans model	bidirectional blast to template model
	r0616	threonine dehydrogenase	L-threonine[c] + NAD(+)[c] + H2O[c] => NADH[c] + acetate[c] + glycine[c]	1.1.1.103	Pc16g08460				c	Glycine, serine and threonine metabolism	SBO:0000176		Amino acid	L-threonine 3-dehydrogenase			A. niger model	bidirectional blast to template model
	r0617	L-serine ammonia-lyase	L-serine[c] => NH3[c] + pyruvate[c]	4.3.1.17	Pc13g07300;Pc16g03260				c	Glycine, serine and threonine metabolism	SBO:0000176		Amino acid	L-serine ammonia-lyase	R00220		A. oryzae model	bidirectional blast to template model
	r0618	3-phospho-D-glycerate:NAD+ 2-oxidoreductase	3-phospho-D-glycerate[c] + NAD(+)[c] => 3-phosphonooxypyruvate[c] + NADH[c]	1.1.1.95	Pc20g00530				c	Glycine, serine and threonine metabolism	SBO:0000176		Amino acid	phosphoglycerate dehydrogenase	R01513	10799985;9147448;18820685	A. oryzae model	bidirectional blast to template model
	r0619	3-phosphoserine:2-oxoglutarate aminotransferase	3-phosphonooxypyruvate[c] + L-glutamate[c] => 2-oxoglutarate[c] + O-phospho-L-serine[c]	2.6.1.52	Pc12g04370				c	Glycine, serine and threonine metabolism	SBO:0000176		Amino acid	phosphoserine transaminase	R04173	10799985;9147448;18820685;19156454	A. oryzae model	bidirectional blast to template model
	r0620	O-phospho-L-serine phosphohydrolase	O-phospho-L-serine[c] + H2O[c] => L-serine[c] + phosphate[c]	3.1.3.3	Pc22g02600;Pc20g03210				c	Glycine, serine and threonine metabolism	SBO:0000176		Amino acid	phosphoserine phosphatase	R00582	18820685	A. oryzae model	bidirectional blast to template model
	r0621	L-homoserine:NADP+ oxidoreductase	L-aspartate 4-semialdehyde[c] + NADPH[c] => L-homoserine[c] + NADP(+)[c]	1.1.1.3	Pc13g08990				c	Glycine, serine and threonine metabolism	SBO:0000176		Amino acid	homoserine dehydrogenase	R01775	18820685	A. oryzae model	bidirectional blast to template model
	r0622	L-homoserine:NAD+ oxidoreductase	L-aspartate 4-semialdehyde[c] + NADH[c] => L-homoserine[c] + NAD(+)[c]	1.1.1.3	Pc13g08990				c	Glycine, serine and threonine metabolism	SBO:0000176		Amino acid	homoserine dehydrogenase	R01773	18820685	A. oryzae model	bidirectional blast to template model
	r0623	ATP:L-homoserine O-phosphotransferase	ATP[c] + L-homoserine[c] => ADP[c] + O-phospho-L-homoserine[c]	2.7.1.39	Pc20g00870				c	Glycine, serine and threonine metabolism	SBO:0000176		Amino acid	homoserine kinase	R01771	10799985;9147448	A. oryzae model	bidirectional blast to template model
	r0624	O-phospho-L-homoserine phosphate-lyase (adding water;L-threonine-forming)	O-phospho-L-homoserine[c] + H2O[c] => L-threonine[c] + phosphate[c]	4.2.3.1	Pc20g04020				c	Glycine, serine and threonine metabolism	SBO:0000176		Amino acid	threonine synthase	R01466		A. oryzae model	bidirectional blast to template model
	r0625	L-threonine acetaldehyde-lyase (glycine-forming)	L-threonine[c] <=> acetaldehyde[c] + glycine[c]	4.1.2.5	Pc12g01020				c	Glycine, serine and threonine metabolism	SBO:0000176		Amino acid	threonine aldolase	R00751	10799990	A. oryzae model	bidirectional blast to template model	maybe (also?) L-allo-threonine aldolase
	r0626	L-threonine:NAD+ oxidoreductase	L-threonine[c] + NAD(+)[c] => L-2-amino-3-oxobutanoate[c] + NADH[c]	1.1.1.103	Pc23g00940;Pc21g01400				c	Glycine, serine and threonine metabolism	SBO:0000176		Amino acid	L-threonine 3-dehydrogenase	R01465		A. oryzae model	bidirectional blast to template model
	r0627	aminoacetone:oxygen oxidoreductase(deaminating)	aminoacetone[c] + O2[c] + H2O[c] => NH3[c] + H2O2[c] + methylglyoxal[c]	1.4.3.4;1.4.3.21	Pc13g03350;Pc13g15940;Pc16g11200;Pc21g04560;Pc22g14860;Pc22g17240				c	Glycine, serine and threonine metabolism	SBO:0000176		Amino acid	monoamine oxidase;primary-amine oxidase	R02529	19156454	A. oryzae model	bidirectional blast to template model	it is possible that this function is present in other compartments as well but it's difficult to differentiate between gene functions
	r0628	choline dehydrogenase	FAD[m] + choline[c] => FADH2[m] + betaine aldehyde[c]	1.1.99.1	Pc13g13730;Pc22g07790;Pc22g09460				m	Glycine, serine and threonine metabolism	SBO:0000176		Amino acid	choline dehydrogenase			A. oryzae model	bidirectional blast to template model	might not be correct localization
	r0629	p-cumic alcohol:NAD+ oxidoreductase	NAD(+)[c] + betaine aldehyde[c] => NADH[c] + glycine betaine[c]	1.2.1.8	Pc22g10030;Pc20g13310				c	Glycine, serine and threonine metabolism	SBO:0000176		Amino acid	betaine-aldehyde dehydrogenase	R02565	19156454	A. oryzae model	bidirectional blast to template model
	r0630	N,N-dimethylglycine oxidase	FAD[m] + N,N-dimethylglycine[m] + H2O[m] => FADH2[m] + formaldehyde[m] + sarcosine[m]	1.5.99.2	Pc13g04270				m	Glycine, serine and threonine metabolism	SBO:0000176		Amino acid	dimethylglycine dehydrogenase			A. oryzae model	bidirectional blast to template model	more co-factors are needed
	r0631	sarcosine:oxygen oxidoreductase (demethylating)	O2[c] + sarcosine[c] + H2O[c] => formaldehyde[c] + glycine[c] + H2O2[c]	1.5.3.1	Pc20g10700;Pc18g03220:Pc13g10660				c	Glycine, serine and threonine metabolism	SBO:0000176		Amino acid	sarcosine oxidase	R00610	11717275;19156454	A. oryzae model	bidirectional blast to template model
	r0632	L-serine hydro-lyase (adding homocysteine; L-cystathionine-forming)	L-homocysteine[c] + L-serine[c] => L-cystathionine[c] + H2O[c]	4.2.1.22	Pc13g05320				c	Glycine, serine and threonine metabolism	SBO:0000176		Amino acid	cystathionine beta-synthase	R01290	10799985;15280651	A. oryzae model	bidirectional blast to template model
	r0633	L-threonine ammonia-lyase (2-oxobutanoate-forming)	L-threonine[m] => 2-oxobutanoate[m] + NH3[m]	4.3.1.19	Pc13g07730;Pc13g03320;Pc06g01410;Pc13g15800				m	Glycine, serine and threonine metabolism	SBO:0000176		Amino acid	threonine ammonia-lyase	R00996	10799985;9147448;12626680;12626680	A. oryzae model	bidirectional blast to template model
	r0634	glycine:lipoylprotein oxidoreductase (decarboxylating and acceptor-aminomethylating)	glycine[m] + lipoyllysine-[H-protein][m] => CO2[m] + S-aminomethyldihydrolipoyllysine-[H-protein][m]	1.4.4.2	Pc14g00390				m	Glycine, serine and threonine metabolism	SBO:0000176		Amino acid	glycine dehydrogenase (decarboxylating)	R03425	8126432	literature	manual blast/hmm approach	expanded glycine synthase
	r0635	S-aminomethyldihydrolipoylprotein:(6S)-tetrahydrofolate aminomethyltransferase (ammonia-forming)	S-aminomethyldihydrolipoyllysine-[H-protein][m] + tetrahydrofolate[m] => dihydrolipoyllysine-[H-protein][m] + 5,10-methylenetetrahydrofolate[m] + NH3[m]	2.1.2.10	Pc16g07470				m	Glycine, serine and threonine metabolism	SBO:0000176		Amino acid	aminomethyltransferase	R04125	10799985	literature	manual blast/hmm approach	expanded glycine synthase
	r0636	dihydrolipoylprotein:NAD+ oxidoreductase	NAD(+)[m] + dihydrolipoyllysine-[H-protein][m] => NADH[m] + lipoyllysine-[H-protein][m]	1.8.1.4	Pc20g04720				m	Glycine, serine and threonine metabolism	SBO:0000176		Amino acid	dihydrolipoyl dehydrogenase	R03815		hypothesized	manual blast/hmm approach	expanded glycine synthase
	r0637	spontaneous conversion	L-2-amino-3-oxobutanoate[c] => CO2[c] + aminoacetone[c]						c	Glycine, serine and threonine metabolism	SBO:0000176		Amino acid	spontaneous conversion			A. oryzae model	no gene (diffusion, artificial reactions, or spontanous conversions)
	r0638	phosphoribosyl-ATP pyrophosphohydrolase	1-(5-phospho-D-ribosyl)-ATP[c] + H2O[c] => diphosphate[c] + phosphoribosyl-AMP[c]	3.6.1.31	Pc16g14140				c	Histidine metabolism	SBO:0000176		Amino acid	phosphoribosyl-ATP diphosphatase	R04035		A. niger model	bidirectional blast to template model
	r0639	1-(5-phospho-D-ribosyl)-AMP 1,6-hydrolase	phosphoribosyl-AMP[c] + H2O[c] => 1-(5-phospho-D-ribosyl)-5-[(5-phospho-D-ribosylamino)methylideneamino]imidazole-4-carboxamide[c]	3.5.4.19	Pc16g14140				c	Histidine metabolism	SBO:0000176		Amino acid	phosphoribosyl-AMP cyclohydrolase	R04037		A. niger model	bidirectional blast to template model
	r0640	glutamine amidotransferase cyclase	5-[(5-phospho-1-deoxy-D-ribulos-1-ylamino)methylideneamino]-1-(5-phospho-D-ribosyl)imidazole-4-carboxamide[c] + L-glutamine[c] => 5-amino-1-(5-phospho-D-ribosyl)imidazole-4-carboxamide[c] + D-erythro-1-(imidazol-4-yl)glycerol 3-phosphate[c] + L-glutamate[c]	2.4.2.-	Pc21g11360				c	Histidine metabolism	SBO:0000176		Amino acid	glutamine amidotransferase cyclase	R04558		A. oryzae model	bidirectional blast to template model
	r0641	S-adenosyl-L-methionine:L-histidine N-methyltransferase	L-histidine[c] + S-adenosyl-L-methionine[c] => N(pi)-methyl-L-histidine[c] + S-adenosyl-L-homocysteine[c]	2.1.1.-	Pc13g02720;Pc13g09980;Pc21g07220				c	Histidine metabolism	SBO:0000176		Amino acid	HNRNP arginine N-methyltransferase	R01159		A. oryzae model	bidirectional blast to template model	exist both as complex and not. The last gene is the catalytic unit in a complex but I can't find the other one
	r0642	N-(5'-phospho-D-ribosylformimino)-5-amino-1-(5''-phospho-D-ribosyl)-4-imidazolecarboxamide ketol-isomerase	1-(5-phospho-D-ribosyl)-5-[(5-phospho-D-ribosylamino)methylideneamino]imidazole-4-carboxamide[c] => 5-[(5-phospho-1-deoxy-D-ribulos-1-ylamino)methylideneamino]-1-(5-phospho-D-ribosyl)imidazole-4-carboxamide[c]	5.3.1.16	Pc12g06840				c	Histidine metabolism	SBO:0000176		Amino acid	1-(5-phosphoribosyl)-5-[(5-phosphoribosylamino)methylideneamino]imidazole-4-carboxamide isomerase	R04640		A. oryzae model	bidirectional blast to template model
	r0643	D-erythro-1-(Imidazol-4-yl)glycerol 3-phosphate hydro-lyase	D-erythro-1-(imidazol-4-yl)glycerol 3-phosphate[c] => 3-(imidazol-4-yl)-2-oxopropyl phosphate[c] + H2O[c]	4.2.1.19	Pc20g11690				c	Histidine metabolism	SBO:0000176		Amino acid	imidazoleglycerol-phosphate dehydratase	R03457		A. oryzae model	bidirectional blast to template model
	r0644	5-amino-2-oxopentanoate:2-oxoglutarate aminotransferase	3-(imidazol-4-yl)-2-oxopropyl phosphate[c] + L-glutamate[c] => 2-oxoglutarate[c] + L-histidinol phosphate[c]	2.6.1.9	Pc16g12660				c	Histidine metabolism	SBO:0000176		Amino acid	histidinol-phosphate transaminase	R03243		A. oryzae model	bidirectional blast to template model
	r0645	L-histidinol-phosphate phosphohydrolase	L-histidinol phosphate[c] + H2O[c] => L-histidinol[c] + phosphate[c]	3.1.3.15	Pc13g06120				c	Histidine metabolism	SBO:0000176		Amino acid	histidinol-phosphatase	R03013		A. oryzae model	bidirectional blast to template model
	r0646	1-(5-phospho-D-ribosyl)-ATP:diphosphate phospho-alpha-D-ribosyl-transferase	5-phospho-alpha-D-ribose 1-diphosphate[c] + ATP[c] => 1-(5-phospho-D-ribosyl)-ATP[c] + diphosphate[c]	2.4.2.17					c	Histidine metabolism	SBO:0000176		Amino acid	ATP phosphoribosyltransferase	R01071		A. oryzae model	unknown gene	can't find any evidence. Blasts to Penicillium marneffei but not to chrysogenum. MAybe not present in PC. Included for connectivity
	r0647	L-histidinol:NAD+ oxidoreductase	L-histidinol[c] + 2 NAD(+)[c] + H2O[c] => L-histidine[c] + 2 NADH[c]	1.1.1.23	Pc16g14140				c	Histidine metabolism	SBO:0000176		Amino acid	histidinol dehydrogenase	R01158		A. oryzae model	bidirectional blast to template model	two-step reaction
	r0648	L-valine:2-oxoglutarate aminotransferase	3-methyl-2-oxobutanoate[m] + L-glutamate[m] <=> 2-oxoglutarate[m] + L-valine[m]	2.6.1.42	Pc12g12060;Pc22g16780;Pc22g20630;Pc21g10820;Pc22g22510				m	Valine, leucine and isoleucine biosynthesis	SBO:0000176		Amino acid	branched-chain-amino-acid transaminase	R01214	10799985;12626680	A. oryzae model	bidirectional blast to template model	complex in template models
	r0649	spontaneous conversion	(2S)-2-isopropyl-3-oxosuccinate[c] => 4-methyl-2-oxopentanoate[c] + CO2[c]						c	Valine, leucine and isoleucine biosynthesis	SBO:0000176		Amino acid	spontaneous conversion	R01652	12626680	literature	no gene (diffusion, artificial reactions, or spontanous conversions)	localized to cytosol as in reference
	r0650	branched chain amino acid aminotransferase	4-methyl-2-oxopentanoate[c] + L-glutamate[c] <=> 2-oxoglutarate[c] + L-leucine[c]	2.6.1.42	Pc12g12060;Pc22g16780;Pc22g20630;Pc21g10820;Pc22g22510				c	Valine, leucine and isoleucine biosynthesis	SBO:0000176		Amino acid	branched-chain-amino-acid transaminase		10799985;12626680	A. oryzae model	bidirectional blast to template model	very hard to differentiate between functions. Moved to cytosolic, see 12626680. changed to allow for spontaneous decarboxylation of (2S)-2-isopropyl-3-oxosuccinate
	r0651	pyruvate:2-oxobutanoate acetaldehydetransferase (decarboxylating)	2-oxobutanoate[m] + pyruvate[m] => CO2[m] + acetohydroxybutyrate[m]	2.2.1.6	Pc13g10120:Pc22g18410;Pc20g11440;Pc22g23110				m	Valine, leucine and isoleucine biosynthesis	SBO:0000176		Amino acid	acetolactate synthase	R08648	18820685;12626680	A. oryzae model	bidirectional blast to template model	complex
	r0652	(S)-2-acetolactate methylmutase	2-acetolactate[m] => (R)-3-hydroxy-3-methyl-2-oxobutanoate[m]	1.1.1.86	Pc13g15810				m	Valine, leucine and isoleucine biosynthesis	SBO:0000176		Amino acid	ketol-acid reductoisomerase	R05071	18820685;12626680	A. oryzae model	bidirectional blast to template model	changed substrate due to error in template
	r0653	(R)-2,3-dihydroxy-3-methylbutanoate:NADP+ oxidoreductase (isomerizing)	(R)-3-hydroxy-3-methyl-2-oxobutanoate[m] + NADPH[m] => (R)-2,3-dihydroxy-3-methylbutanoate[m] + NADP(+)[m]	1.1.1.86	Pc13g15810				m	Valine, leucine and isoleucine biosynthesis	SBO:0000176		Amino acid	ketol-acid reductoisomerase	R04440	18820685;12626680	A. oryzae model	bidirectional blast to template model	changed substrate due to error in template
	r0654	(S)-2-aceto-2-hydroxybutanoate:NADP+ oxidoreductase (isomerizing)	NADPH[m] + acetohydroxybutyrate[m] => (R)-3-hydroxy-3-methyl-2-oxopentanoate[m] + NADP(+)[m]	1.1.1.86	Pc13g15810				m	Valine, leucine and isoleucine biosynthesis	SBO:0000176		Amino acid	ketol-acid reductoisomerase	R05069	18820685;12626680	A. oryzae model	bidirectional blast to template model	changed substrate due to error in template
	r0655	(R)-2,3-dihydroxy-3-methylpentanoate:NADP+ oxidoreductase (isomerizing)	(R)-3-hydroxy-3-methyl-2-oxopentanoate[m] + NADPH[m] => (2R,3R)-2,3-dihydroxy-3-methylpentanoate[m] + NADP(+)[m]	1.1.1.86	Pc13g15810				m	Valine, leucine and isoleucine biosynthesis	SBO:0000176		Amino acid	ketol-acid reductoisomerase	R05068	18820685;12626680	A. oryzae model	bidirectional blast to template model	changed substrate due to error in template
	r0656	(R)-2,3-dihydroxy-3-methylbutanoate hydro-lyase	(R)-2,3-dihydroxy-3-methylbutanoate[m] => 3-methyl-2-oxobutanoate[m] + H2O[m]	4.2.1.9	Pc22g11360;Pc13g02430;Pc22g22710				m	Valine, leucine and isoleucine biosynthesis	SBO:0000176		Amino acid	dihydroxy-acid dehydratase	R04441	18820685;12626680	A. oryzae model	bidirectional blast to template model
	r0657	(R)-2,3-dihydroxy-3-methylpentanoate:NADP+ oxidoreductase (isomerizing)	(2R,3R)-2,3-dihydroxy-3-methylpentanoate[m] => 3-methyl-2-oxopentanoate[m] + H2O[m]	4.2.1.9	Pc22g11360;Pc13g02430;Pc22g22710				m	Valine, leucine and isoleucine biosynthesis	SBO:0000176		Amino acid	dihydroxy-acid dehydratase	R05068	18820685;12626680	A. oryzae model	bidirectional blast to template model
	r0658	acetyl-CoA:3-methyl-2-oxobutanoate C-acetyltransferase (thioester-hydrolysing, carboxymethyl-forming)	3-methyl-2-oxobutanoate[m] + acetyl-CoA[m] + H2O[m] => 2-isopropylmalate[m] + coenzyme A[m]	2.3.3.13	Pc21g23240				m	Valine, leucine and isoleucine biosynthesis	SBO:0000176		Amino acid	2-isopropylmalate synthase	R01213	10799985;10799990;12626680	A. oryzae model	bidirectional blast to template model
	r0659	3-isopropylmalate hydro-lyase	3-isopropylmalate[c] <=> 2-isopropylmaleate[c] + H2O[c]	4.2.1.33	Pc15g00510				c	Valine, leucine and isoleucine biosynthesis	SBO:0000176		Amino acid	3-isopropylmalate dehydratase	R04001	18820685;12626680	A. oryzae model	bidirectional blast to template model
	r0660	2-isopropylmalate hydro-lyase	2-isopropylmalate[c] <=> 2-isopropylmaleate[c] + H2O[c]	4.2.1.33	Pc15g00510				c	Valine, leucine and isoleucine biosynthesis	SBO:0000176		Amino acid	3-isopropylmalate dehydratase	R03968	18820685;12626680	A. oryzae model	bidirectional blast to template model
	r0661	3-isopropylmalate dehydrogenase	3-isopropylmalate[c] + NAD(+)[c] <=> (2S)-2-isopropyl-3-oxosuccinate[c] + NADH[c]	1.1.1.85	Pc16g13350;Pc22g00840				c	Valine, leucine and isoleucine biosynthesis	SBO:0000176		Amino acid	3-isopropylmalate dehydrogenase		10799985;12626680	A. oryzae model	bidirectional blast to template model	Moved to cytosolic, see 12626680
	r0662	3-methyl-2-oxobutanoate:[dihydrolipoyllysine-residue (2-methylpropanoyl)transferase] lipoyllysine 2-oxidoreductase (decarboxylating, acceptor-2-methylpropanoylating)	3-methyl-2-oxobutanoate[m] + lipoamide-[enzyme][m] => S-(2-methylpropionyl)-dihydrolipoamide-[enzyme][m] + CO2[m]	1.2.4.4	Pc12g11200;Pc12g08790				m	Valine, leucine and isoleucine degradation	SBO:0000176		Amino acid	3-methyl-2-oxobutanoate dehydrogenase (2-methylpropanoyl-transferring)	R01701		hypothesized	manual blast/hmm approach	expanded 2-oxoisovalerate dehydrogenase complex. Moved to mitochondria based on connectivity and homology to known mitochondrial genes
	r0663	(S)-3-methyl-2-oxopentanoate:[dihydrolipoyllysine-residue (2-methylpropanoyl)transferase] lipoyllysine 2-oxidoreductase (decarboxylating, acceptor-2-methylpropanoylating)	3-methyl-2-oxopentanoate[m] + lipoamide-[enzyme][m] => S-(2-methylbutanoyl)-dihydrolipoamide-[enzyme][m] + CO2[m]	1.2.4.4	Pc12g11200;Pc12g08790				m	Valine, leucine and isoleucine degradation	SBO:0000176		Amino acid	3-methyl-2-oxobutanoate dehydrogenase (2-methylpropanoyl-transferring)	R04225		hypothesized	manual blast/hmm approach	expanded 2-oxoisovalerate dehydrogenase complex. Moved to mitochondria based on connectivity and homology to known mitochondrial genes
	r0664	4-methyl-2-oxopentanoate:[dihydrolipoyllysine-residue (2-methylpropanoyl)transferase] lipoyllysine 2-oxidoreductase (decarboxylating, acceptor-2-methylpropanoylating)	4-methyl-2-oxopentanoate[m] + lipoamide-[enzyme][m] => S-(3-methylbutanoyl)-dihydrolipoamide-[enzyme][m] + CO2[m]	1.2.4.4	Pc12g11200;Pc12g08790				m	Valine, leucine and isoleucine degradation	SBO:0000176		Amino acid	3-methyl-2-oxobutanoate dehydrogenase (2-methylpropanoyl-transferring)	R01702		hypothesized	manual blast/hmm approach	expanded 2-oxoisovalerate dehydrogenase complex. Moved to mitochondria based on connectivity and homology to known mitochondrial genes
	r0665	2-methylpropanoyl-CoA:enzyme N6-(dihydrolipoyl)lysine S-(2-methylpropanoyl)transferase	S-(2-methylpropionyl)-dihydrolipoamide-[enzyme][m] + coenzyme A[m] => isobutyryl-CoA[m] + dihydrolipoamide-[enzyme][m]	2.3.1.168	Pc22g05180				m	Valine, leucine and isoleucine degradation	SBO:0000176		Amino acid	dihydrolipoyllysine-residue (2-methylpropanoyl)transferase	R02662		hypothesized	manual blast/hmm approach	expanded 2-oxoisovalerate dehydrogenase complex. Moved to mitochondria based on connectivity and homology to known mitochondrial genes
	r0666	(S)-2-methylbutanoyl-CoA:enzyme N6-(dihydrolipoyl)lysine S-(2-methylbutanoyl)transferase	S-(2-methylbutanoyl)-dihydrolipoamide-[enzyme][m] + coenzyme A[m] => 2-methylbutanoyl-CoA[m] + dihydrolipoamide-[enzyme][m]	2.3.1.168	Pc22g05180				m	Valine, leucine and isoleucine degradation	SBO:0000176		Amino acid	dihydrolipoyllysine-residue (2-methylpropanoyl)transferase	R03174		hypothesized	manual blast/hmm approach	expanded 2-oxoisovalerate dehydrogenase complex. Moved to mitochondria based on connectivity and homology to known mitochondrial genes
	r0667	3-methylbutanoyl-CoA:enzyme N6-(dihydrolipoyl)lysine S-(3-methylbutanoyl)transferase	S-(3-methylbutanoyl)-dihydrolipoamide-[enzyme][m] + coenzyme A[m] => 3-isovaleryl-CoA[m] + dihydrolipoamide-[enzyme][m]	2.3.1.168	Pc22g05180				m	Valine, leucine and isoleucine degradation	SBO:0000176		Amino acid	dihydrolipoyllysine-residue (2-methylpropanoyl)transferase	R04097		hypothesized	manual blast/hmm approach	expanded 2-oxoisovalerate dehydrogenase complex. Moved to mitochondria based on connectivity and homology to known mitochondrial genes
	r0668	enzyme N6-(dihydrolipoyl)lysine:NAD+ oxidoreductase	NAD(+)[m] + dihydrolipoamide-[enzyme][m] => lipoamide-[enzyme][m] + NADH[m]	1.8.1.4	Pc20g04720				m	Valine, leucine and isoleucine degradation	SBO:0000176		Amino acid	dihydrolipoyl dehydrogenase	R07618		hypothesized	manual blast/hmm approach	expanded 2-oxoisovalerate dehydrogenase complex. Moved to mitochondria based on connectivity and homology to known mitochondrial genes
	r0669	2-methylpropanoyl-CoA:(acceptor) 2,3-oxidoreductase	FAD[m] + isobutyryl-CoA[m] => methacrylyl-CoA[m] + FADH2[m]	1.3.99.2	Pc16g13490				m	Valine, leucine and isoleucine degradation	SBO:0000176		Amino acid	butyryl-CoA dehydrogenase	R02661		A. oryzae model	bidirectional blast to template model
	r0670	(S)-3-hydroxyisobutyryl-CoA hydro-lyase	methacrylyl-CoA[m] + H2O[m] => (S)-3-hydroxyisobutyryl-CoA[m]	4.2.1.17	Pc22g20370;Pc22g20810				m	Valine, leucine and isoleucine degradation	SBO:0000176		Amino acid	enoyl-CoA hydratase	R04224	16978390;18820685;19156454	A. oryzae model	bidirectional blast to template model
	r0671	(S)-2-methylbutanoyl-CoA:acceptor 2,3-oxidoreductase	2-methylbutanoyl-CoA[m] + FAD[m] => 2-methylcrotonoyl-CoA[m] + FADH2[m]	1.3.99.2	Pc16g13490				m	Valine, leucine and isoleucine degradation	SBO:0000176		Amino acid	butyryl-CoA dehydrogenase	R03172	19156454	A. oryzae model	bidirectional blast to template model	Moved to mitochondrial
	r0672	(2S,3S)-3-hydroxy-2-methylbutanoyl-CoA hydro-liase	2-methylcrotonoyl-CoA[m] + H2O[m] => (S)-3-hydroxy-2-methylbutyryl-CoA[m]	4.2.1.17	Pc22g20370;Pc22g20810				m	Valine, leucine and isoleucine degradation	SBO:0000176		Amino acid	enoyl-CoA hydratase	R04204	16978390;18820685	A. oryzae model	bidirectional blast to template model	Moved to mitochondrial. Incorrect product in original model
	r0673	(2S,3S)-3-hydroxy-2-methylbutanoyl-CoA:NAD+ oxidoreductase	(S)-3-hydroxy-2-methylbutyryl-CoA[m] + NAD(+)[m] <=> 2-methylacetoacetyl-CoA[m] + NADH[m]	1.1.1.35	Pc19g00500;Pc13g10010;Pc21g05290;Pc22g09670:Pc13g12440:Pc19g00460:Pc19g00500;Pc13g10010;Pc21g05290;Pc22g09670:Pc22g00240				m	Valine, leucine and isoleucine degradation	SBO:0000176		Amino acid	3-hydroxyacyl-CoA dehydrogenase	R04203	19271269	A. oryzae model	bidirectional blast to template model	Moved to mitochondrial. It could be that not all genes are able to carry out this function
	r0674	acetyl-CoA:propanoyl-CoA 2-C-acetyltransferase; 2-methylacetoacetyl-CoA thiolase	2-methylacetoacetyl-CoA[m] + coenzyme A[m] => acetyl-CoA[m] + propionyl-CoA[m]	2.3.1.16	Pc13g12930;Pc21g04680				m	Valine, leucine and isoleucine degradation	SBO:0000176		Amino acid	acetyl-CoA C-acyltransferase	R00927	2120195;5867654;18820685;19156454	A. oryzae model	bidirectional blast to template model	Moved to mitochondrial
	r0675	L-isoleucine:2-oxoglutarate aminotransferase	3-methyl-2-oxopentanoate[m] + L-glutamate[m] <=> 2-oxoglutarate[m] + L-isoleucine[m]	2.6.1.42	Pc12g12060;Pc22g16780;Pc22g20630;Pc21g10820;Pc22g22510				m	Valine, leucine and isoleucine degradation	SBO:0000176		Amino acid	branched-chain-amino-acid transaminase	R02199	10799985;12626680	A. oryzae model	bidirectional blast to template model	complex in template models
	r0676	isovaleryl-CoA dehydrogenase	3-isovaleryl-CoA[m] + FAD[m] => 3-methylbut-2-enoyl-CoA[m] + FADH2[m]	1.3.99.10	Pc21g01100				m	Valine, leucine and isoleucine degradation	SBO:0000176		Amino acid	isovaleryl-CoA dehydrogenase	R04095		A. oryzae model	bidirectional blast to template model	wrong product in original model
	r0677	3-methylcrotonoyl-CoA:carbon-dioxide ligase (ADP-forming)	3-methylbut-2-enoyl-CoA[m] + ATP[m] + CO2[m] + H2O[m] => ADP[m] + phosphate[m] + trans-3-methylglutaconyl-CoA[m]	6.4.1.4	Pc21g01060:Pc21g01110				m	Valine, leucine and isoleucine degradation	SBO:0000176		Amino acid	methylcrotonoyl-CoA carboxylase	R04138		A. oryzae model	bidirectional blast to template model	complex
	r0678	(S)-3-hydroxy-3-methylglutaryl-CoA hydro-lyase (trans-3-methylglutaconyl-CoA-forming)	(S)-3-hydroxy-3-methylglutaryl-CoA[m] <=> trans-3-methylglutaconyl-CoA[m] + H2O[m]	4.2.1.18	Pc13g09810				m	Valine, leucine and isoleucine degradation	SBO:0000176		Amino acid	methylglutaconyl-CoA hydratase	R02085		A. oryzae model	bidirectional blast to template model	wrong gene in A. oryzae model
	r0679	(S)-3-hydroxy-3-methylglutaryl-CoA acetoacetate-lyase (acetyl-CoA-forming)	(S)-3-hydroxy-3-methylglutaryl-CoA[m] => acetoacetate[m] + acetyl-CoA[m]	4.1.3.4	Pc20g14670;Pc21g09480				m	Valine, leucine and isoleucine degradation	SBO:0000176		Amino acid	hydroxymethylglutaryl-CoA lyase	R01360		A. oryzae model	bidirectional blast to template model
	r0680	3-hydroxy-2-methylpropanoyl-CoA hydrolase	(S)-3-hydroxyisobutyryl-CoA[m] + H2O[m] => 3-hydroxy-2-methylpropanoate[m] + coenzyme A[m]	3.1.2.4	Pc21g08400				m	Valine, leucine and isoleucine degradation	SBO:0000176		Amino acid	3-hydroxyisobutyryl-CoA hydrolase	R03352		A. oryzae model	bidirectional blast to template model
	r0681	3-hydroxy-2-methylpropanoate:NAD+ oxidoreductase	3-hydroxy-2-methylpropanoate[m] + NAD(+)[m] <=> 3-oxo-2-methylpropanoate[m] + NADH[m]	1.1.1.31;1.1.1.35	Pc21g20910;Pc19g00460				m	Valine, leucine and isoleucine degradation	SBO:0000176		Amino acid	3-hydroxyisobutyrate dehydrogenase	R02047		A. oryzae model	bidirectional blast to template model
	r0682	2-methyl-3-oxopropanoate:NAD+ oxidoreductase (CoA-propanoylating)	3-oxo-2-methylpropanoate[m] + NAD(+)[m] + coenzyme A[m] => CO2[m] + NADH[m] + propionyl-CoA[m]	1.2.1.27	Pc20g11520;Pc22g02810				m	Valine, leucine and isoleucine degradation	SBO:0000176		Amino acid	methylmalonate-semialdehyde dehydrogenase (acylating)	R00922		A. oryzae model	bidirectional blast to template model
	r0683	acetyl-CoA:2-oxoglutarate C-acetyltransferase (thioester-hydrolysing, carboxymethyl forming)	2-oxoglutarate[m] + acetyl-CoA[m] + H2O[m] => coenzyme A[m] + homocitrate[m]	2.3.3.14	Pc22g13190				m	Lysine metabolism	SBO:0000176		Amino acid	homocitrate synthase	R00271	10714900;1131560;4212095;6777369;9889317;2115771;10952007;11810244;4853060;10799990;1815263;10952007;3096965;6777369;9889317;2115771;11810244	literature	manual blast/hmm approach
	r0684	methylcitrate dehydratase	but-1-ene-1,2,4-tricarboxylate[m] + H2O[m] <=> homocitrate[m]	4.2.1.79;4.2.1.36	Pc20g13350				m	Lysine metabolism	SBO:0000176		Amino acid	2-methylcitrate dehydratase		10714900;18820685	A. oryzae model	bidirectional blast to template model
	r0685	homoisocitrate hydro-lyase	but-1-ene-1,2,4-tricarboxylate[m] + H2O[m] <=> homoisocitrate[m]	4.2.1.36	Pc16g06870				m	Lysine metabolism	SBO:0000176		Amino acid	homoaconitate hydratase	R04371	10714900;18820685	A. oryzae model	bidirectional blast to template model
	r0686	alpha-aminoadipate reductase	ATP[c] + L-2-aminoadipate[c] + NADPH[c] => AMP[c] + L-2-aminoadipate 6-semialdehyde[c] + NADP(+)[c] + diphosphate[c]	1.2.1.31	Pc22g06310				c	Lysine metabolism	SBO:0000176		Amino acid	L-aminoadipate-semialdehyde dehydrogenase		10714900;9790587;12509419;9973344;11254122;12111157;12509419;1458368;2501148	A. oryzae model	bidirectional blast to template model	grouped linear reaction. gene is large sub-unit
	r0687	N6-(L-1,3-dicarboxypropyl)-L-lysine:NADP+ oxidoreductase	L-2-aminoadipate 6-semialdehyde[c] + L-glutamate[c] + NADPH[c] <=> L-saccharopine[c] + NADP(+)[c] + H2O[c]	1.5.1.10	Pc22g05800				c	Lysine metabolism	SBO:0000176		Amino acid	saccharopine dehydrogenase (NADP+, L-glutamate-forming)	R02315	10714900;14766586;11717275;8031073	A. oryzae model	bidirectional blast to template model
	r0688	(1R,2S)-1-hydroxybutane-1,2,4-tricarboxylate:NAD+ oxidoreductase (decarboxylating)	NAD(+)[m] + homoisocitrate[m] => 2-oxoadipate[m] + CO2[m] + NADH[m]	1.1.1.87	Pc18g05890				m	Lysine metabolism	SBO:0000176		Amino acid	homoisocitrate dehydrogenase	R01934	10714900	A. niger model	manual blast/hmm approach	two step reaction. Oxaloglutarate is intermediate
	r0689	L-2-aminoadipate:2-oxoglutarate aminotransferase	2-oxoadipate[m] + L-glutamate[m] <=> 2-oxoglutarate[m] + L-2-aminoadipate[m]	2.6.1.39	Pc16g13110;Pc12g12140				m	Lysine metabolism	SBO:0000176		Amino acid	2-aminoadipate transaminase	R01939	10714900	A. niger model	manual blast/hmm approach
	r0690	N6-(L-1,3-dicarboxypropyl)-L-lysine:NAD+ oxidoreductase (L-lysine-forming)	2-oxoglutarate[c] + L-lysine[c] + NADH[c] <=> L-saccharopine[c] + NAD(+)[c] + H2O[c]	1.5.1.7	Pc18g01240;Pc22g05800				c	Lysine metabolism	SBO:0000176		Amino acid	saccharopine dehydrogenase (NAD+, L-lysine-forming)	R00715	11717275;18820685	A. oryzae model	bidirectional blast to template model
	r0691	L-aspartate-4-semialdehyde hydro-lyase (adding pyruvate and cyclizing)	L-aspartate 4-semialdehyde[c] + pyruvate[c] => (S)-2,3-dihydrodipicolinate[c] + 2 H2O[c]	4.2.1.52	Pc21g18900				c	Lysine metabolism	SBO:0000176		Amino acid	dihydrodipicolinate synthase	R02292		A. oryzae model	bidirectional blast to template model
	r0692	L-2-aminoadipate-6-semialdehyde:NADP+ 6-oxidoreductase	L-2-aminoadipate 6-semialdehyde[c] + NADP(+)[c] + H2O[c] => L-2-aminoadipate[c] + NADPH[c]	1.2.1.31	Pc22g06310				c	Lysine metabolism	SBO:0000176		Amino acid	L-aminoadipate-semialdehyde dehydrogenase	R03103	10714900;9790587;12509419;9973344;11254122;12111157;12509419;1458368;2501148	A. nidulans model	manual blast/hmm approach	present in mitochindria in A. niger. gene is large subunit
	r0693	phosphoenolpyruvate:D-erythrose-4-phosphate C-(1-carboxyvinyl)transferase (phosphate hydrolysing, 2-carboxy-2-oxoethyl-forming)	D-erythrose 4-phosphate[c] + phosphoenolpyruvate[c] + H2O[c] => 2-dehydro-3-deoxy-D-arabino-heptonate 7-phosphate[c] + phosphate[c]	2.5.1.54	Pc21g04710;Pc22g22180;Pc18g02920				c	Phenylalanine, tyrosine and tryptophan biosynthesis	SBO:0000176		Amino acid	3-deoxy-7-phosphoheptulonate synthase	R01826	10799985;9147448	A. oryzae model	bidirectional blast to template model
	r0694	2-dehydro-3-deoxy-D-arabino-heptonate 7-phosphate phosphate-lyase (cyclyzing)	2-dehydro-3-deoxy-D-arabino-heptonate 7-phosphate[c] => 3-dehydroquinate[c] + phosphate[c]	4.2.3.4	Pc16g12160				c	Phenylalanine, tyrosine and tryptophan biosynthesis	SBO:0000176		Amino acid	3-dehydroquinate synthase	R03083		A. oryzae model	bidirectional blast to template model
	r0695	3-dehydroquinate hydro-lyase	3-dehydroquinate[c] => 3-dehydroshikimate[c] + H2O[c]	4.2.1.10	Pc16g12160				c	Phenylalanine, tyrosine and tryptophan biosynthesis	SBO:0000176		Amino acid	3-dehydroquinate dehydratase	R03084	9147448	A. oryzae model	bidirectional blast to template model
	r0696	shikimate:NADP+ 3-oxidoreductase	3-dehydroshikimate[c] + NADPH[c] => NADP(+)[c] + shikimate[c]	1.1.1.25	Pc16g12160				c	Phenylalanine, tyrosine and tryptophan biosynthesis	SBO:0000176		Amino acid	shikimate dehydrogenase	R02413	9147448	A. oryzae model	bidirectional blast to template model	multi-functional enzyme
	r0697	L-quinate:NAD+ 3-oxidoreductase	3-dehydroquinate[c] + NADH[c] <=> NAD(+)[c] + quinate[c]	1.1.1.24	Pc13g08380				c	Phenylalanine, tyrosine and tryptophan biosynthesis	SBO:0000176		Amino acid	quinate dehydrogenase	R01872		A. oryzae model	bidirectional blast to template model
	r0698	ATP:shikimate 3-phosphotransferase	ATP[c] + shikimate[c] => ADP[c] + shikimate 3-phosphate[c]	2.7.1.71	Pc16g12160				c	Phenylalanine, tyrosine and tryptophan biosynthesis	SBO:0000176		Amino acid	shikimate kinase	R02412	10799985	A. oryzae model	bidirectional blast to template model	pentafunctional enzyme
	r0699	phosphoenolpyruvate:3-phosphoshikimate 5-O-(1-carboxyvinyl)-transferase	phosphoenolpyruvate[c] + shikimate 3-phosphate[c] => 5-O-(1-carboxyvinyl)-3-phosphoshikimate[c] + phosphate[c]	2.5.1.19	Pc16g12160				c	Phenylalanine, tyrosine and tryptophan biosynthesis	SBO:0000176		Amino acid	3-phosphoshikimate 1-carboxyvinyltransferase	R03460	9147448	A. oryzae model	bidirectional blast to template model
	r0700	5-O-(1-carboxyvinyl)-3-phosphoshikimate phosphate-lyase (chorismate-forming)	5-O-(1-carboxyvinyl)-3-phosphoshikimate[c] => chorismate[c] + phosphate[c]	4.2.3.5	Pc14g02010				c	Phenylalanine, tyrosine and tryptophan biosynthesis	SBO:0000176		Amino acid	chorismate synthase	R01714		A. oryzae model	bidirectional blast to template model
	r0701	chorismate pyruvate-lyase (amino-accepting)	L-glutamine[c] + chorismate[c] => L-glutamate[c] + anthranilate[c] + pyruvate[c]	4.1.3.27	Pc22g04380:Pc13g12290				c	Phenylalanine, tyrosine and tryptophan biosynthesis	SBO:0000176		Amino acid	anthranilate synthase	R00986	9147448	A. oryzae model	bidirectional blast to template model
	r0702	N-(5-phospho-D-ribosyl)anthranilate:pyrophosphate phosphoribosyl-transferase	5-phospho-alpha-D-ribose 1-diphosphate[c] + anthranilate[c] => N-(5-phospho-D-ribosyl)anthranilate[c] + diphosphate[c]	2.4.2.18	Pc22g05130;Pc22g04380:Pc13g12290				c	Phenylalanine, tyrosine and tryptophan biosynthesis	SBO:0000176		Amino acid	anthranilate phosphoribosyltransferase	R01073	9147448;19156454	A. oryzae model	bidirectional blast to template model
	r0703	N-(5-phospho-beta-D-ribosyl)anthranilate ketol-isomerase	N-(5-phospho-D-ribosyl)anthranilate[c] => 1-(2-carboxyphenylamino)-1-deoxy-D-ribulose 5-phosphate[c]	5.3.1.24	Pc13g12290				c	Phenylalanine, tyrosine and tryptophan biosynthesis	SBO:0000176		Amino acid	phosphoribosylanthranilate isomerase	R03509	9147448;2433566	A. oryzae model	bidirectional blast to template model	part of complex in some organisms
	r0704	1-(2-carboxyphenylamino)-1-deoxy-D-ribulose-5-phosphate carboxy-lyase(cyclizing)	1-(2-carboxyphenylamino)-1-deoxy-D-ribulose 5-phosphate[c] => 1-(indol-3-yl)glycerol 3-phosphate[c] + CO2[c] + H2O[c]	4.1.1.48	Pc13g12290				c	Phenylalanine, tyrosine and tryptophan biosynthesis	SBO:0000176		Amino acid	indole-3-glycerol-phosphate synthase	R03508	9147448	A. oryzae model	bidirectional blast to template model
	r0705	L-serine hydro-lyase [adding 1-C-(indol-3-yl)glycerol 3-phosphate; L-tryptophan and glyceraldehyde-3-phosphate-forming]	1-(indol-3-yl)glycerol 3-phosphate[c] + L-serine[c] => D-glyceraldehyde 3-phosphate[c] + L-tryptophan[c] + H2O[c]	4.2.1.20	Pc21g03590:Pc22g00910;Pc22g13470;Pc22g04380:Pc13g12290				c	Phenylalanine, tyrosine and tryptophan biosynthesis	SBO:0000176		Amino acid	tryptophan synthase	R02722	10799985;9147448	A. oryzae model	bidirectional blast to template model	two different complexes and one single gene can do this
	r0706	L-tryptophan:oxygen 2,3-oxidoreductase (decyclizing)	L-tryptophan[c] + O2[c] => L-formylkynurenine[c]	1.13.11.11	Pc13g15680;Pc22g11860;Pc21g12230				c	Phenylalanine, tyrosine and tryptophan biosynthesis	SBO:0000176		Amino acid	tryptophan 2,3-dioxygenase	R00678	18820685	A. oryzae model	bidirectional blast to template model
	r0707	L-tryptophan decarboxy-lyase	L-tryptophan[c] => CO2[c] + tryptamine[c]	4.1.1.28	Pc14g00240				c	Phenylalanine, tyrosine and tryptophan biosynthesis	SBO:0000176		Amino acid	aromatic-L-amino-acid decarboxylase	R00685		A. oryzae model	bidirectional blast to template model
	r0708	N-formyl-L-kynurenine amidohydrolase	L-formylkynurenine[c] + H2O[c] => L-kynurenine[c] + formate[c]	3.5.1.9	Pc20g04820				c	Phenylalanine, tyrosine and tryptophan biosynthesis	SBO:0000176		Amino acid	arylformamidase	R01959		A. oryzae model	bidirectional blast to template model
	r0709	L-kynurenine hydrolase	L-kynurenine[c] + H2O[c] => L-alanine[c] + anthranilate[c]	3.7.1.3	Pc22g11870;Pc22g20570				c	Phenylalanine, tyrosine and tryptophan biosynthesis	SBO:0000176		Amino acid	kynureninase	R00987		A. oryzae model	bidirectional blast to template model
	r0710	L-kynurenine,NADPH:oxygen oxidoreductase (3-hydroxylating)	L-kynurenine[m] + NADPH[m] + O2[m] => 3-hydroxykynurenine[m] + NADP(+)[m] + H2O[m]	1.14.13.9	Pc18g05760				m	Phenylalanine, tyrosine and tryptophan biosynthesis	SBO:0000176		Amino acid	kynurenine 3-monooxygenase	R01960		A. oryzae model	bidirectional blast to template model
	r0711	3-hydroxy-L-kynurenine hydrolase	3-hydroxykynurenine[c] + H2O[c] => 3-hydroxyanthranilate[c] + L-alanine[c]	3.7.1.3	Pc22g11870;Pc22g20570				c	Phenylalanine, tyrosine and tryptophan biosynthesis	SBO:0000176		Amino acid	kynureninase	R02668		A. oryzae model	bidirectional blast to template model
	r0712	2-amino-3-carboxymuconate semialdehyde carboxy-lyase	2-amino-3-carboxymuconate semialdehyde[c] => 2-aminomuconic 6-semialdehyde[c] + CO2[c]	4.1.1.45	Pc21g07690;Pc20g02360				c	Phenylalanine, tyrosine and tryptophan biosynthesis	SBO:0000176		Amino acid	aminocarboxymuconate-semialdehyde decarboxylase	R04323		A. oryzae model	bidirectional blast to template model
	r0713	chorismate pyruvatemutase	chorismate[c] => prephenate[c]	5.4.99.5	Pc21g08250				c	Phenylalanine, tyrosine and tryptophan biosynthesis	SBO:0000176		Amino acid	chorismate mutase	R01715	9147448;4267751	A. oryzae model	bidirectional blast to template model
	r0714	prephenate:NAD+ oxidoreductase(decarboxylating)	NAD(+)[c] + prephenate[c] => 3-(4-hydroxyphenyl)pyruvate[c] + CO2[c] + NADH[c]	1.3.1.12	Pc22g20660				c	Phenylalanine, tyrosine and tryptophan biosynthesis	SBO:0000176		Amino acid	prephenate dehydrogenase	R01728		A. oryzae model	bidirectional blast to template model	this gene is for NADP. Can't find NAD version
	r0715	prephenate:NADP+ oxidoreductase(decarboxylating)	NADP(+)[c] + prephenate[c] => 3-(4-hydroxyphenyl)pyruvate[c] + CO2[c] + NADPH[c]	1.3.1.13	Pc22g20660				c	Phenylalanine, tyrosine and tryptophan biosynthesis	SBO:0000176		Amino acid	prephenate dehydrogenase (NADP+)	R01730	9147448	A. oryzae model	bidirectional blast to template model
	r0716	prephenate hydro-lyase (decarboxylating; phenylpyruvate-forming)	prephenate[c] => CO2[c] + keto-phenylpyruvate[c] + H2O[c]	4.2.1.51	Pc20g00720				c	Phenylalanine, tyrosine and tryptophan biosynthesis	SBO:0000176		Amino acid	prephenate dehydratase	R01373	9147448	A. oryzae model	bidirectional blast to template model
	r0717	L-phenylalanine:2-oxoglutarate aminotransferase	2-oxoglutarate[c] + L-phenylalanine[c] <=> L-glutamate[c] + keto-phenylpyruvate[c]	2.6.1.57	Pc12g11860;Pc22g05940				c	Phenylalanine, tyrosine and tryptophan biosynthesis	SBO:0000176		Amino acid	aromatic-amino-acid transaminase	R00694	18820685;19156454	A. oryzae model	bidirectional blast to template model
	r0718	L-tyrosine:2-oxoglutarate aminotransferase	2-oxoglutarate[c] + L-tyrosine[c] <=> 3-(4-hydroxyphenyl)pyruvate[c] + L-glutamate[c]	2.6.1.5	Pc22g05940				c	Phenylalanine, tyrosine and tryptophan biosynthesis	SBO:0000176		Amino acid	tyrosine transaminase	R00734	18820685;19156454	A. oryzae model	bidirectional blast to template model	changed ec-number from 2.6.1.1
	r0719	4-hydroxyphenylpyruvate:oxygen oxidoreductase (hydroxylating,decarboxylating)	3-(4-hydroxyphenyl)pyruvate[c] + O2[c] => CO2[c] + homogentisate[c]	1.13.11.27	Pc12g13180;Pc13g08330;Pc12g09060;Pc22g07130				c	Phenylalanine, tyrosine and tryptophan biosynthesis	SBO:0000176		Amino acid	4-hydroxyphenylpyruvate dioxygenase	R02521		A. oryzae model	bidirectional blast to template model
	r0720	homogentisate:oxygen 1,2-oxidoreductase (decyclizing)	homogentisate[c] + O2[c] => 4-maleylacetoacetate[c]	1.13.11.5	Pc12g09040;Pc21g22500				c	Phenylalanine, tyrosine and tryptophan biosynthesis	SBO:0000176		Amino acid	homogentisate 1,2-dioxygenase	R02519	19203396;18820685	A. oryzae model	bidirectional blast to template model
	r0721	maleylacetoacetate isomerase	4-maleylacetoacetate[c] <=> 4-fumarylacetoacetate[c]	5.2.1.2	Pc12g09020				c	Phenylalanine, tyrosine and tryptophan biosynthesis	SBO:0000176		Amino acid	maleylacetoacetate isomerase	R03181		A. oryzae model	bidirectional blast to template model
	r0722	4-fumarylacetoacetate fumarylhydrolase	4-fumarylacetoacetate[c] + H2O[c] => acetoacetate[c] + fumarate[c]	3.7.1.2	Pc12g09030;Pc12g14070				c	Phenylalanine, tyrosine and tryptophan biosynthesis	SBO:0000176		Amino acid	fumarylacetoacetase	R01364	18820685	A. oryzae model	bidirectional blast to template model
	r0723	phenylalanine ammonia-lyase	L-phenylalanine[c] => NH3[c] + cinnamate[c]	4.3.1.25	Pc16g03670				c	Phenylalanine, tyrosine and tryptophan biosynthesis	SBO:0000176		Amino acid	phenylalanine ammonia-lyase		9199331	A. oryzae model	bidirectional blast to template model	gene primarily for trans-cinnamate. Should work
	r0724	L-phenylalanine:oxygen oxidoreductase (decarboxylating)	L-phenylalanine[c] + O2[c] => 2-phenylacetamide[c] + CO2[c] + H2O[c]	1.11.1.7	Pc12g13740				c	Phenylalanine, tyrosine and tryptophan biosynthesis	SBO:0000176		Amino acid	peroxidase	R00698	10193580;9296459;13522763;14376104;7917065	A. oryzae model	bidirectional blast to template model	changed to use O2 instead of H2O2 for balancing. Checked in KEGG. Still problems with CO-factor though. Changed localization to cytosolic. About equal CELLO scores in mit/cyt and no connectivity in mitochondria
	r0725	2-phenylacetamide amidohydrolase	2-phenylacetamide[c] + H2O[c] => NH3[c] + phenylacetate[c]	3.5.1.4	Pc20g11140;Pc20g03630;Pc16g14240;Pc16g07590;Pc21g17090;Pc21g00910;Pc12g09880;Pc12g04430;Pc21g13220				c	Phenylalanine, tyrosine and tryptophan biosynthesis	SBO:0000176		Amino acid	amidase	R02540	9634750;10772156;10932155;9451830;18636459;1848214;2829713;3025146;11759685;2111228;3131191;3131026;8925921;4971722;5867654;8344300	A. oryzae model	bidirectional blast to template model
	r0726	Indole-3-acetamide amidohydrolase	indole-3-acetamide[c] + H2O[c] => NH3[c] + indole-3-acetate[c]	3.5.1.4	Pc20g11140;Pc20g03630;Pc16g14240;Pc16g07590;Pc21g17090;Pc21g00910;Pc12g09880;Pc12g04430;Pc21g13220				c	Phenylalanine, tyrosine and tryptophan biosynthesis	SBO:0000176		Amino acid	amidase	R03096	9634750;10772156;10932155;9451830;18636459;1848214;2829713;3025146;11759685;2111228;3131191;3131026;8925921;4971722;5867654;8344300	A. oryzae model	bidirectional blast to template model
	r0727	diamine transaminase	acetyl-CoA[c] + spermidine[c] => N1-acetylspermidine[c] + coenzyme A[c]	2.6.1.29	Pc22g13650				c	Phenylalanine, tyrosine and tryptophan biosynthesis	SBO:0000176		Amino acid	diamine transaminase			A. oryzae model	bidirectional blast to template model
	r0728	polyamine oxidase	N1-acetylspermidine[c] + O2[c] + H2O[c] => 3-aminopropanal[c] + N-acetylputrescine[c] + H2O2[c]	1.5.3.11	Pc12g08750;Pc18g02250				c	Phenylalanine, tyrosine and tryptophan biosynthesis	SBO:0000176		Amino acid	polyamine oxidase			A. oryzae model	bidirectional blast to template model
	r0729	polyamine oxidase	N-acetylputrescine[c] + O2[c] => 3-aminopropanal[c] + 4-aminobutanal[c] + H2O2[c]	1.5.3.11	Pc12g08750;Pc18g02250				c	Phenylalanine, tyrosine and tryptophan biosynthesis	SBO:0000176		Amino acid	polyamine oxidase			A. oryzae model	bidirectional blast to template model
	r0730	L-kynurenine:2-oxoglutarate aminotransferase	2-oxoglutarate[c] + L-kynurenine[c] => 4-(2-Aminophenyl)-2,4-dioxobutanoate[c] + L-glutamate[c]	2.6.1.7	Pc22g06360				c	Phenylalanine, tyrosine and tryptophan biosynthesis	SBO:0000176		Amino acid	kynurenine-oxoglutarate transaminase	R01956		A. oryzae model	bidirectional blast to template model
	r0731	phenylethylalcohol:NAD+ oxidoreductase	2-phenylethanol[c] + NAD(+)[c] <=> NADH[c] + phenylacetaldehyde[c]	1.1.1.90	Pc21g09380;Pc22g23540				c	Phenylalanine, tyrosine and tryptophan biosynthesis	SBO:0000176		Amino acid	aryl-alcohol dehydrogenase	R02611		A. oryzae model	bidirectional blast to template model
	r0732	phenylethylalcohol:NAD+ oxidoreductase	2-phenylethanol[m] + NAD(+)[m] <=> NADH[m] + phenylacetaldehyde[m]	1.1.1.90	Pc21g09380				m	Phenylalanine, tyrosine and tryptophan biosynthesis	SBO:0000176		Amino acid	aryl-alcohol dehydrogenase	R02611		A. oryzae model	bidirectional blast to template model
	r0733	hydrogen-peroxide:hydrogen-peroxide oxidoreductase	2 H2O2[p] => O2[p] + 2 H2O[p]	1.11.1.6	Pc20g06360;Pc16g07060;Pc16g11860;Pc22g21240;Pc13g06280				p	Phenylalanine, tyrosine and tryptophan biosynthesis	SBO:0000176		Amino acid	catalase	R00009	12705326;9296459;3116021;1639925;4707946;13522763;12793202;10193580;15275666;15546411	A. oryzae model	bidirectional blast to template model
	r0734	hydrogen-peroxide:hydrogen-peroxide oxidoreductase	2 H2O2[m] => O2[m] + 2 H2O[m]	1.11.1.6	Pc20g06360;Pc16g11860;Pc13g06280				m	Phenylalanine, tyrosine and tryptophan biosynthesis	SBO:0000176		Amino acid	catalase	R00009	12705326;9296459;3116021;1639925;4707946;13522763;12793202;10193580;15275666;15546411	A. oryzae model	bidirectional blast to template model	maybe not correct localization
	r0735	hydrogen-peroxide:hydrogen-peroxide oxidoreductase	2 H2O2[c] => O2[c] + 2 H2O[c]	1.11.1.6	Pc20g06360;Pc16g11860;Pc13g06280				c	Phenylalanine, tyrosine and tryptophan biosynthesis	SBO:0000176		Amino acid	catalase	R00009	12705326;9296459;3116021;1639925;4707946;13522763;12793202;10193580;15275666;15546411	A. oryzae model	bidirectional blast to template model
	r0736	hydrogen-peroxide:hydrogen-peroxide oxidoreductase	2 H2O2[e] => O2[e] + 2 H2O[e]	1.11.1.6	Pc20g06360;Pc16g11860;Pc13g06280				e	Phenylalanine, tyrosine and tryptophan biosynthesis	SBO:0000176		Amino acid	catalase	R00009	12705326;9296459;3116021;1639925;4707946;13522763;12793202;10193580;15275666;15546411	A. oryzae model	bidirectional blast to template model	maybe not correct localization
	r0737	glutaryl-CoA:dihydrolipoamide S-succinyltransferase	S-glutaryldihydrolipoamide-[enzyme][m] + coenzyme A[m] => glutaryl-CoA[m] + dihydrolipoamide-[enzyme][m]	2.3.1.61	Pc20g08570				m	Phenylalanine, tyrosine and tryptophan biosynthesis	SBO:0000176		Amino acid	dihydrolipoyllysine-residue succinyltransferase	R02571		hypothesized	manual blast/hmm approach	expanded oxoglutarate dehydrogenase (succinyl-transferring)
	r0738	2-oxoadipate:lipoamde 2-oxidoreductase(decarboxylating and acceptor-succinylating)	2-oxoadipate[m] + lipoamide-[enzyme][m] => CO2[m] + S-glutaryldihydrolipoamide-[enzyme][m]	1.2.4.2	Pc22g04770				m	Phenylalanine, tyrosine and tryptophan biosynthesis	SBO:0000176		Amino acid	oxoglutarate dehydrogenase (succinyl-transferring)	R01940		hypothesized	manual blast/hmm approach	expanded oxoglutarate dehydrogenase (succinyl-transferring)
	r0739	glutaryl-CoA:(acceptor) 2,3-oxidoreductase (decarboxylating)	FAD[m] + glutaryl-CoA[m] => CO2[m] + FADH2[m] + crotonoyl-CoA[m]	1.3.99.7	Pc20g07920				m	Phenylalanine, tyrosine and tryptophan biosynthesis	SBO:0000176		Amino acid	glutaryl-CoA dehydrogenase	R02487	19271269;19156454	A. oryzae model	bidirectional blast to template model
	r0740	(S)-3-hydroxybutanoyl-CoA hydro-lyase	crotonoyl-CoA[m] + H2O[m] => 3-hydroxybutyryl-CoA[m]	4.2.1.17	Pc22g21270;Pc22g20810				m	Phenylalanine, tyrosine and tryptophan biosynthesis	SBO:0000176		Amino acid	enoyl-CoA hydratase			reconstructed based on template models	manual blast/hmm approach
	r0741	tyrosinase	L-tyrosine[e] + O2[e] => L-dopaquinone[e] + H2O[e]	1.14.18.1	Pc22g18500				e	Tyrosine metabolism	SBO:0000176		Amino acid	monophenol monooxygenase		19156454	A. oryzae model	bidirectional blast to template model	lacks co-factors
	r0742	tyrosinase	L-tyrosine[c] + O2[c] => L-dopaquinone[c] + H2O[c]	1.14.18.1	Pc15g00990				c	Tyrosine metabolism	SBO:0000176		Amino acid	monophenol monooxygenase		19156454	A. oryzae model	bidirectional blast to template model	lacks co-factors
	r0743	3-sulfo-L-alanine carboxy-lyase (taurine-forming)	L-cysteate[c] => CO2[c] + taurine[c]	4.1.1.15	Pc16g00770;Pc22g00970;Pc13g09350				c	Taurine and hypotaurine metabolism	SBO:0000176		Other amino acid	glutamate decarboxylase	R01682	19156454	A. oryzae model	bidirectional blast to template model
	r0744	taurine, 2-oxoglutarate:O2 oxidoreductase (sulfite-forming)	2-oxoglutarate[c] + O2[c] + taurine[c] => CO2[c] + sulfite[c] + aminoacetaldehyde[c] + succinate[c]	1.14.11.17	Pc21g06600;Pc20g01290;Pc20g06210				c	Taurine and hypotaurine metabolism	SBO:0000176		Other amino acid	taurine dioxygenase	R05320		A. oryzae model	bidirectional blast to template model	changed from h2S to sulfite
	r0745	spontaneous conversion	3-sulfino-L-alanine[c] => L-cysteate[c]						c	Taurine and hypotaurine metabolism	SBO:0000176		Other amino acid	spontaneous conversion			A. oryzae model	no gene (diffusion, artificial reactions, or spontanous conversions)
	r0746	phenylacetaldehyde:NAD+ oxidoreductase	NAD(+)[c] + phenylacetaldehyde[c] + H2O[c] <=> NADH[c] + phenylacetate[c]	1.2.1.5	Pc22g03630				c	Phenylalanine metabolism	SBO:0000176		Amino acid	aldehyde dehydrogenase [NAD(P)+]	R02536	16253533	A. oryzae model	bidirectional blast to template model
	r0747	phenylacetate:CoA ligase	phenylacetate[p] + coenzyme A[p] + ATP[p] => phenylacetyl-CoA[p] + diphosphate[p] + AMP[p]	6.2.1.30	Pc21g22010;Pc22g14900;Pc22g20270;Pc13g12270				p	Phenylalanine metabolism	SBO:0000176		Amino acid	phenylacetate-CoA ligase	R02539	6819990;17612506;16321143;6819990;16321143;17612506;19156454;17419769;1761422;2178138;18834333;8969218;16321143;17612506	literature	manual blast/hmm approach
	r0748	phenylacetate 2-hydroxylase	phenylacetate[c] + O2[c] + NADPH[c] => 2-hydroxyphenylacetate[c] + NADP(+)[c] + H2O[c]	1.14.13.-	Pc21g14280;Pc16g01770				c	Phenylalanine metabolism	SBO:0000176		Amino acid	phenylacetate 2-hydroxylase			hypothesized	manual blast/hmm approach	it has been reported that the hydroxylase can yield several different hydroxylation patterns, but I only include p-OH-POA and o-OH-PAA since those are of interest in penicillin metabolism. should be in peroxisome but problems with redox balance	Physiological Engineering Aspects of Penicillin chrysogenum, J. Nielsen, World Scientific, 1997
	r0749	phenoxyacetate 4-hydroxylase	phenoxyacetate[c] + O2[c] + NADPH[c] => 4-hydroxyphenoxyacetate[c] + NADP(+)[c] + H2O[c]	1.14.13.-	Pc21g14280;Pc16g01770				c	Phenylalanine metabolism	SBO:0000176		Amino acid	phenoxyacetate 4-hydroxylase			hypothesized	manual blast/hmm approach	it has been reported that the hydroxylase can yield several different hydroxylation patterns, but I only include p-OH-POA and o-OH-PAA since those are of interest in penicillin metabolism. should be in peroxisome but problems with redox balance
	r0750	phenylpyruvate carboxy-lyase (phenylacetaldehyde-forming)	keto-phenylpyruvate[c] => CO2[c] + phenylacetaldehyde[c]	4.1.1.43	Pc13g09300;Pc16g13320				c	Phenylalanine metabolism	SBO:0000176		Amino acid	phenylpyruvate decarboxylase	R01377		A. oryzae model	bidirectional blast to template model	changed directionality
	r0751	2-hydroxyphenylacetate hydroxylase	2-hydroxyphenylacetate[c] + O2[c] + NADH[c] => homogentisate[c] + NAD(+)[c] + H2O[c]	1.14.13.-					c	Phenylalanine metabolism	SBO:0000176		Amino acid	2-hydroxyphenylacetate hydroxylase	R05450	19203396	literature	unknown gene	included to allow breakdown of paa without penicillin production. Cannot find correct gene
	r0752	3-indoleacetonitrile aminohydrolase	indole-3-acetonitrile[c] + 2 H2O[c] => NH3[c] + indole-3-acetate[c]	3.5.5.1	Pc22g05380;Pc22g01470				c	Tryptophan metabolism	SBO:0000176		Amino acid	nitrilase	R03093		A. oryzae model	bidirectional blast to template model
	r0753	3-hydroxyanthranilate:oxygen 3,4-oxidoreductase (decyclizing)	3-hydroxyanthranilate[c] + O2[c] => 2-amino-3-carboxymuconate semialdehyde[c]	1.13.11.6	Pc20g09330;Pc20g02370				c	Tryptophan metabolism	SBO:0000176		Amino acid	3-hydroxyanthranilate 3,4-dioxygenase	R02665		A. oryzae model	manual blast/hmm approach	added from HMM for connectivity. Both genes match well, but were missed since they are short. One gene could be extracellular
	r0754	indole-3-acetamide hydro-lyase	indole-3-acetonitrile[c] + H2O[c] => indole-3-acetamide[c]	4.2.1.84					c	Tryptophan metabolism	SBO:0000176		Amino acid	nitrile hydratase	R04020		hypothesized	unknown gene	cannot find genes. Included for connectivity
	r0755	4-aminobutanal:NAD+ 1-oxidoreductase	4-aminobutanal[c] + NAD(+)[c] + H2O[c] => NADH[c] + gamma-aminobutyrate[c]	1.2.1.3	Pc06g00180;Pc12g13660;Pc14g01040;Pc14g01080;Pc16g05830;Pc20g02350;Pc21g22810				c	beta-Alanine metabolism	SBO:0000176		Other amino acid	aldehyde dehydrogenase (NAD+)	R02549	19156454	A. oryzae model	bidirectional blast to template model	aldehyde dehydrogenases are notoriously difficult to differentiate with respect to substrate specificity. Some of the assigned genes might be incorrect
	r0756	NAD-dependent aldehyde dehydrogenase	lactaldehyde[c] + NAD(+)[c] + H2O[c] <=> (S)-lactate[c] + NADH[c]	1.2.1.3	Pc06g00180;Pc12g13660;Pc14g01040;Pc14g01080;Pc16g05830;Pc20g02350;Pc21g22810				c	beta-Alanine metabolism	SBO:0000176		Other amino acid	aldehyde dehydrogenase (NAD+)		19156454	A. oryzae model	bidirectional blast to template model	aldehyde dehydrogenases are notoriously difficult to differentiate with respect to substrate specificity. Some of the assigned genes might be incorrect
	r0757	3-aminopropanal:NAD+ oxidoreductase	3-aminopropanal[c] + NAD(+)[c] + H2O[c] => beta-alanine[c] + NADH[c]	1.2.1.3	Pc06g00180;Pc12g13660				c	beta-Alanine metabolism	SBO:0000176		Other amino acid	aldehyde dehydrogenase (NAD+)	R00904		hypothesized	manual blast/hmm approach	included to allow for polyamine/beta-alanine metabolism. Probably exists, but since aldehyde dehydogenases are difficult to differentiate among it's hard to tell
	r0758	NAD-dependent aldehyde dehydrogenase	lactaldehyde[m] + NAD(+)[m] + H2O[m] <=> (S)-lactate[m] + NADH[m]	1.2.1.3	Pc06g00180;Pc14g01040;Pc14g01080;Pc22g24860				m	beta-Alanine metabolism	SBO:0000176		Other amino acid	aldehyde dehydrogenase (NAD+)		19156454	A. oryzae model	bidirectional blast to template model	aldehyde dehydrogenases are notoriously difficult to differentiate with respect to substrate specificity. Some of the assigned genes might be incorrect
	r0759	N-carbamoyl-beta-alanine amidohydrolase	N-carbamoyl-beta-alanine[c] + H2O[c] => CO2[c] + NH3[c] + beta-alanine[c]	3.5.1.6	Pc22g02460;Pc22g06660				c	beta-Alanine metabolism	SBO:0000176		Other amino acid	beta-ureidopropionase	R00905		A. oryzae model	bidirectional blast to template model
	r0760	5,6-dihydrouracil:NADP+ oxidoreductase	NADPH[c] + uracil[c] => 5,6-dihydrouracil[c] + NADP(+)[c]	1.3.1.2					c	beta-Alanine metabolism	SBO:0000176		Other amino acid	dihydropyrimidine dehydrogenase (NADP+)	R00978		A. oryzae model	unknown gene	cannot find genes. Could be that it doen't exist in PC. Included for connectivity
	r0761	5,6-dihydrouracil amidohydrolase	5,6-dihydrouracil[c] + H2O[c] => N-carbamoyl-beta-alanine[c]	3.5.2.2	Pc22g20690				c	beta-Alanine metabolism	SBO:0000176		Other amino acid	dihydropyrimidinase	R02269		A. oryzae model	manual blast/hmm approach	putative gene assignment
	r0762	primary-amine oxidase	trimethylenediamine[c] + O2[c] + H2O[c] => 3-aminopropanal[c] + NH3[c] + H2O2[c]	1.4.3.21	Pc21g04560				c	Glycerophospholipid metabolism	SBO:0000176		Lipid	primary-amine oxidase			hypothesized	manual blast/hmm approach	highly speculative. Should probably be peroxisomal but gene is cytosolic. Included for connectivity
	r0763	L-alanine:tRNA(Ala) ligase (AMP-forming)	ATP[c] + L-alanine[c] + transfer RNA[c] => AMP[c] + L-alanyl-tRNA(Ala)[c] + diphosphate[c]	6.1.1.7	Pc22g10240				c	Aminoacyl-tRNA biosynthesis	SBO:0000176		Genetic information processing	alanine-tRNA ligase	R03038		A. oryzae model	bidirectional blast to template model
	r0764	L-aspartate:tRNA(Asp) ligase (AMP-forming)	ATP[c] + L-aspartate[c] + transfer RNA[c] => AMP[c] + L-aspartyl-tRNA(Asp)[c] + diphosphate[c]	6.1.1.12	Pc12g16540;Pc18g00060				c	Aminoacyl-tRNA biosynthesis	SBO:0000176		Genetic information processing	aspartate-tRNA ligase	R05577	19156454	A. oryzae model	bidirectional blast to template model	localization between the mitochondrial and cytosolic version is not certain
	r0765	L-aspartate:tRNA(Asp) ligase (AMP-forming)	ATP[m] + L-aspartate[m] + transfer RNA[m] => AMP[m] + L-aspartyl-tRNA(Asp)[m] + diphosphate[m]	6.1.1.12	Pc22g21630;Pc13g08090				m	Aminoacyl-tRNA biosynthesis	SBO:0000176		Genetic information processing	aspartate-tRNA ligase	R05577	19156454	A. oryzae model	bidirectional blast to template model	localization between the mitochondrial and cytosolic version is not certain
	r0766	L-asparagine:tRNA(Asn) ligase (AMP-forming)	ATP[m] + L-asparagine[m] + transfer RNA[m] => AMP[m] + L-asparaginyl-tRNA(Asn)[m] + diphosphate[m]	6.1.1.22	Pc12g15910				m	Aminoacyl-tRNA biosynthesis	SBO:0000176		Genetic information processing	asparagine-tRNA ligase	R03648		A. oryzae model	bidirectional blast to template model
	r0767	L-asparagine:tRNA(Asn) ligase (AMP-forming)	ATP[c] + L-asparagine[c] + transfer RNA[c] => AMP[c] + L-asparaginyl-tRNA(Asn)[c] + diphosphate[c]	6.1.1.22	Pc22g08870				c	Aminoacyl-tRNA biosynthesis	SBO:0000176		Genetic information processing	asparagine-tRNA ligase	R03648		A. oryzae model	bidirectional blast to template model
	r0768	glutamate 5-kinase	ATP[c] + L-glutamate[c] => ADP[c] + D-alpha-glutamyl phosphate[c]	2.7.2.11	Pc13g05350				c	Aminoacyl-tRNA biosynthesis	SBO:0000176		Genetic information processing	glutamate 5-kinase			A. oryzae model	bidirectional blast to template model
	r0769	L-arginine:tRNA(Arg) ligase (AMP-forming)	ATP[c] + L-arginine[c] + transfer RNA[c] => AMP[c] + L-arginyl-tRNA(Arg)[c] + diphosphate[c]	6.1.1.19	Pc12g12720				c	Aminoacyl-tRNA biosynthesis	SBO:0000176		Genetic information processing	arginine-tRNA ligase	R03646		A. oryzae model	bidirectional blast to template model
	r0770	L-proline:tRNA(Pro) ligase (AMP-forming)	ATP[c] + L-proline[c] + transfer RNA[c] => AMP[c] + L-prolyl-tRNA(Pro)[c] + diphosphate[c]	6.1.1.15	Pc21g02050;Pc16g07440				c	Aminoacyl-tRNA biosynthesis	SBO:0000176		Genetic information processing	proline-tRNA ligase	R03661		A. oryzae model	bidirectional blast to template model
	r0771	L-cysteine:tRNA(Cys) ligase (AMP-forming)	ATP[c] + L-cysteine[c] + transfer RNA[c] => AMP[c] + L-cysteinyl-tRNA(Cys)[c] + diphosphate[c]	6.1.1.16	Pc22g14160				c	Aminoacyl-tRNA biosynthesis	SBO:0000176		Genetic information processing	cysteine-tRNA ligase	R03650		A. oryzae model	bidirectional blast to template model	incorrect ec in template model
	r0772	L-glutamate:tRNA(Glu) ligase (AMP-forming)	ATP[m] + L-glutamate[m] + transfer RNA[m] => AMP[m] + L-glutamyl-tRNA(Glu)[m] + diphosphate[m]	6.1.1.17	Pc21g01750				m	Aminoacyl-tRNA biosynthesis	SBO:0000176		Genetic information processing	glutamate-tRNA ligase	R05578		A. oryzae model	bidirectional blast to template model
	r0773	L-glutamate:tRNA(Glu) ligase (AMP-forming)	ATP[c] + L-glutamate[c] + transfer RNA[c] => AMP[c] + L-glutamyl-tRNA(Glu)[c] + diphosphate[c]	6.1.1.17	Pc21g15760				c	Aminoacyl-tRNA biosynthesis	SBO:0000176		Genetic information processing	glutamate-tRNA ligase	R05578		A. oryzae model	bidirectional blast to template model
	r0774	L-glutamine:tRNA(Gln) ligase (AMP-forming)	ATP[c] + L-glutamine[c] + transfer RNA[c] => AMP[c] + L-glutaminyl-tRNA(Gln)[c] + diphosphate[c]	6.1.1.18	Pc13g02680				c	Aminoacyl-tRNA biosynthesis	SBO:0000176		Genetic information processing	glutamine-tRNA ligase	R03652	18820685	A. oryzae model	bidirectional blast to template model
	r0775	L-glutamine:tRNA(Gln) ligase (AMP-forming)	ATP[m] + L-glutamine[m] + transfer RNA[m] => AMP[m] + L-glutaminyl-tRNA(Gln)[m] + diphosphate[m]	6.1.1.18	Pc13g09720				m	Aminoacyl-tRNA biosynthesis	SBO:0000176		Genetic information processing	glutamine-tRNA ligase	R03652		A. oryzae model	bidirectional blast to template model
	r0776	L-serine:tRNA(Ser) ligase (AMP-forming)	ATP[c] + L-serine[c] + transfer RNA[c] => AMP[c] + L-seryl-tRNA(Ser)[c] + diphosphate[c]	6.1.1.11	Pc13g09170;Pc20g00490				c	Aminoacyl-tRNA biosynthesis	SBO:0000176		Genetic information processing	serine-tRNA ligase	R03662		A. oryzae model	bidirectional blast to template model
	r0777	glycine:tRNA(Gly) ligase (AMP-forming)	ATP[c] + glycine[c] + transfer RNA[c] => AMP[c] + diphosphate[c] + glycyl-tRNA(Gly)[c]	6.1.1.14	Pc20g01010				c	Aminoacyl-tRNA biosynthesis	SBO:0000176		Genetic information processing	glycine-tRNA ligase	R03654		A. oryzae model	bidirectional blast to template model
	r0778	L-threonine:tRNA(Thr) ligase (AMP-forming)	ATP[m] + L-threonine[m] + transfer RNA[m] => AMP[m] + L-threonyl-tRNA(Thr)[m] + diphosphate[m]	6.1.1.3	Pc21g23230				m	Aminoacyl-tRNA biosynthesis	SBO:0000176		Genetic information processing	threonine-tRNA ligase	R03663		A. oryzae model	bidirectional blast to template model
	r0779	L-threonine:tRNA(Thr) ligase (AMP-forming)	ATP[c] + L-threonine[c] + transfer RNA[c] => AMP[c] + L-threonyl-tRNA(Thr)[c] + diphosphate[c]	6.1.1.3	Pc22g03830				c	Aminoacyl-tRNA biosynthesis	SBO:0000176		Genetic information processing	threonine-tRNA ligase	R03663		A. oryzae model	bidirectional blast to template model
	r0780	L-histidine:tRNA(His) ligase (AMP-forming)	ATP[c] + L-histidine[c] + transfer RNA[c] => AMP[c] + L-histidyl-tRNA(His)[c] + diphosphate[c]	6.1.1.21	Pc22g02880				c	Aminoacyl-tRNA biosynthesis	SBO:0000176		Genetic information processing	histidine-tRNA ligase	R03655		A. oryzae model	bidirectional blast to template model	gene probably mitochondrial, but gives issues with connectivity
	r0781	L-isoleucine:tRNA(Ile) ligase (AMP-forming)	ATP[c] + L-isoleucine[c] + transfer RNA[c] => AMP[c] + L-isoleucyl-tRNA(Ile)[c] + diphosphate[c]	6.1.1.5	Pc16g12120				c	Aminoacyl-tRNA biosynthesis	SBO:0000176		Genetic information processing	Isoleucine-tRNA ligase	R03656		A. oryzae model	bidirectional blast to template model
	r0782	L-isoleucine:tRNA(Ile) ligase (AMP-forming)	ATP[m] + L-isoleucine[m] + transfer RNA[m] => AMP[m] + L-isoleucyl-tRNA(Ile)[m] + diphosphate[m]	6.1.1.5	Pc21g13710				m	Aminoacyl-tRNA biosynthesis	SBO:0000176		Genetic information processing	Isoleucine-tRNA ligase	R03656		A. oryzae model	bidirectional blast to template model
	r0783	L-valine:tRNAVal ligase (AMP-forming)	ATP[c] + L-valine[c] + transfer RNA[c] => AMP[c] + L-valyl-tRNA(Val)[c] + diphosphate[c]	6.1.1.9	Pc20g09480				c	Aminoacyl-tRNA biosynthesis	SBO:0000176		Genetic information processing	valine-tRNA ligase	R03665		A. oryzae model	bidirectional blast to template model
	r0784	L-leucine:tRNA(Leu) ligase (AMP-forming)	ATP[c] + L-leucine[c] + transfer RNA[c] => AMP[c] + L-leucyl-tRNA(Leu)[c] + diphosphate[c]	6.1.1.4	Pc22g02510;Pc12g04280				c	Aminoacyl-tRNA biosynthesis	SBO:0000176		Genetic information processing	leucine-tRNA ligase	R03657		A. oryzae model	bidirectional blast to template model
	r0785	L-lysine:tRNALys ligase (AMP-forming)	ATP[c] + L-lysine[c] + transfer RNA[c] => AMP[c] + L-lysyl-tRNA(Lys)[c] + diphosphate[c]	6.1.1.6	Pc12g09250;Pc16g09340				c	Aminoacyl-tRNA biosynthesis	SBO:0000176		Genetic information processing	lysine-tRNA ligase	R03658		A. oryzae model	bidirectional blast to template model	several classes of enzymes
	r0786	L-methionine:tRNAMet ligase (AMP-forming)	ATP[c] + L-methionine[c] + transfer RNA[c] => AMP[c] + L-methionyl-tRNA(Met)[c] + diphosphate[c]	6.1.1.10	Pc13g07310				c	Aminoacyl-tRNA biosynthesis	SBO:0000176		Genetic information processing	methionine-tRNA ligase	R03659		A. oryzae model	bidirectional blast to template model
	r0787	L-methionine:tRNAMet ligase (AMP-forming)	ATP[m] + L-methionine[m] + transfer RNA[m] => AMP[m] + L-methionyl-tRNA(Met)[m] + diphosphate[m]	6.1.1.10	Pc13g07310				m	Aminoacyl-tRNA biosynthesis	SBO:0000176		Genetic information processing	methionine-tRNA ligase	R03659		A. oryzae model	bidirectional blast to template model
	r0788	L-tyrosine:tRNA(Tyr) ligase (AMP-forming)	ATP[c] + L-tyrosine[c] + transfer RNA[c] => AMP[c] + L-tyrosyl-tRNA(Tyr)[c] + diphosphate[c]	6.1.1.1	Pc21g18870				c	Aminoacyl-tRNA biosynthesis	SBO:0000176		Genetic information processing	tyrosine-tRNA ligase	R02918		A. oryzae model	bidirectional blast to template model
	r0789	L-tyrosine:tRNA(Tyr) ligase (AMP-forming)	ATP[m] + L-tyrosine[m] + transfer RNA[m] => AMP[m] + L-tyrosyl-tRNA(Tyr)[m] + diphosphate[m]	6.1.1.1	Pc13g07980				m	Aminoacyl-tRNA biosynthesis	SBO:0000176		Genetic information processing	tyrosine-tRNA ligase	R02918		A. oryzae model	bidirectional blast to template model
	r0790	L-tryptophan -tRNA(Trp) ligase (AMP-forming)	ATP[c] + L-tryptophan[c] + transfer RNA[c] => AMP[c] + L-tryptophanyl-tRNA(Trp)[c] + diphosphate[c]	6.1.1.2	Pc20g05510				c	Aminoacyl-tRNA biosynthesis	SBO:0000176		Genetic information processing	tryptophan-tRNA ligase	R03664		A. oryzae model	bidirectional blast to template model
	r0791	L-phenylalanine:tRNA(Ala) ligase (AMP-forming)	ATP[c] + L-phenylalanine[c] + transfer RNA[c] => AMP[c] + L-phenylalanyl-tRNA(Phe)[c] + diphosphate[c]	6.1.1.20	Pc12g07420:Pc18g05340				c	Aminoacyl-tRNA biosynthesis	SBO:0000176		Genetic information processing	phenylalanine-tRNA ligase	R03660		A. oryzae model	bidirectional blast to template model	complex
	r0792	L-tryptophan:tRNA(Trp) ligase (AMP-forming)	ATP[m] + L-tryptophan[m] + transfer RNA[m] => AMP[m] + L-tryptophanyl-tRNA(Trp)[m] + diphosphate[m]	6.1.1.2	Pc12g04630				m	Aminoacyl-tRNA biosynthesis	SBO:0000176		Genetic information processing	tryptophan-tRNA ligase	R03664		A. nidulans model	bidirectional blast to template model
	r0793	L-glutamate:L-cysteine gamma-ligase (ADP-forming)	ATP[c] + L-cysteine[c] + L-glutamate[c] => ADP[c] + gamma-L-glutamyl-L-cysteine[c] + phosphate[c]	6.3.2.2	Pc13g15380				c	Glutathione metabolism	SBO:0000176		Other amino acid	glutamate-cysteine ligase	R00894	2904479;19269344	A. oryzae model	bidirectional blast to template model
	r0794	gamma-L-glutamyl-L-cysteine:glycine ligase (ADP-forming)	ATP[c] + gamma-L-glutamyl-L-cysteine[c] + glycine[c] => ADP[c] + glutathione[c] + phosphate[c]	6.3.2.3	Pc21g17790				c	Glutathione metabolism	SBO:0000176		Other amino acid	glutathione synthase	R00497		A. oryzae model	bidirectional blast to template model
	r0795	gamma-glutamyltranspeptidase	H2O[c] + glutathione[c] => L-cysteinylglycine[c] + L-glutamate[c]	2.3.2.2	Pc21g09300;Pc22g03740				c	Glutathione metabolism	SBO:0000176		Other amino acid	gamma-glutamyltransferase	R00494	12872310	A. oryzae model	bidirectional blast to template model	changed from a more general version in A. oryzae
	r0796	5-oxo-L-proline amidohydrolase (ATP-hydrolysing)	5-oxo-L-proline[c] + ATP[c] + 2 H2O[c] => ADP[c] + L-glutamate[c] + phosphate[c]	3.5.2.9	Pc20g12120;Pc13g05510;Pc22g00290;Pc22g16680;Pc22g23330				c	Glutathione metabolism	SBO:0000176		Other amino acid	5-oxoprolinase (ATP-hydrolysing)	R00251		A. oryzae model	bidirectional blast to template model
	r0797	glutathione:NADP+ oxidoreductase	NADPH[c] + oxidized glutathione[c] => NADP(+)[c] + 2 glutathione[c]	1.8.1.7	Pc16g13280				c	Glutathione metabolism	SBO:0000176		Other amino acid	glutathione-disulfide reductase	R00115	9296459;9265740;4386798;10193580	A. oryzae model	bidirectional blast to template model
	r0798	L-cysteinylglycine dipeptidase	L-cysteinylglycine[c] + H2O[c] => glycine[c] + L-cysteine[c]	3.4.11.2	Pc18g03470;Pc22g11170				c	Glutathione metabolism	SBO:0000176		Other amino acid	dipeptidase	R00899		hypothesized	manual blast/hmm approach	cannot differentate between different types of dipeptidases
	r0799	glutathione:hydrogen-peroxide oxidoreductase	2 glutathione[c] + H2O2[c] => oxidized glutathione[c] + 2 H2O[c]	1.11.1.9	Pc18g01780				c	Glutathione metabolism	SBO:0000176		Other amino acid	glutathione peroxidase	R00274	9296459;9644201;18820685;10193580	A. oryzae model	manual blast/hmm approach	low overlap, confirmed by BLAST
	r0800	gamma-glutamylcyclotransferase	gamma-L-glutamyl-L-cysteine[c] => 5-oxo-L-proline[c] + L-cysteine[c]	2.3.2.4					c	Glutathione metabolism	SBO:0000176		Other amino acid	gamma-glutamylcyclotransferase	R02743	9296459;18277469;18820685;9296459;9265740;10193580	A. oryzae model	unknown gene	the reaction is not specific with respect to amino acid. No gene in original model. Can't find any evidence. Included for glutamate for connectivity. Originally alanine in A. oryzae
	r0801	acyl-CoA:6-APA acyltransferase	isopenicillin N[p] + 2-hydroxyphenylacetyl-CoA[p] + H2O[p] => 2-hydroxybenzylpenicillin[p] + coenzyme A[p] + L-2-aminoadipate[p]	2.3.1.164	Pc21g21370				p	Penicillin biosynthesis	SBO:0000176		Secondary metabolites	isopenicillin-N N-acyltransferase		10799985;2120195;58676547764573;12709055;15802222;16321143;18439860;7519594;11914506;7619400;8082826;8224864;7557412;16169289;17379148;7576537;8384123;8416976;1368505;10422581;1347531;7847890;16321143;3142341;1327953;2515004;2555269;3818447;7944371;2177462;2178138;8703430;8224864;7557412;11914506;17379148;18439860;1900348;2110531;2829713;5727632;8082826;15802222;2120195;3025146;8344300	literature	manual blast/hmm approach
	r0802	acyl-CoA:6-APA acyltransferase	isopenicillin N[p] + hexanoyl-CoA[p] + H2O[p] => hexanoylpenicillin[p] + coenzyme A[p] + L-2-aminoadipate[p]	2.3.1.164	Pc21g21370				p	Penicillin biosynthesis	SBO:0000176		Secondary metabolites	isopenicillin-N N-acyltransferase		10799985;2120195;58676547764573;12709055;15802222;16321143;18439860;7519594;11914506;7619400;8082826;8224864;7557412;16169289;17379148;7576537;8384123;8416976;1368505;10422581;1347531;7847890;16321143;3142341;1327953;2515004;2555269;3818447;7944371;2177462;2178138;8703430;8224864;7557412;11914506;17379148;18439860;1900348;2110531;2829713;5727632;8082826;15802222;2120195;3025146;8344300	literature	manual blast/hmm approach
	r0803	isopenicillin N amidohydrolase	isopenicillin N[p] + H2O[p] => 6-aminopenicillanate[p] + L-2-aminoadipate[p]		Pc21g21370				p	Penicillin biosynthesis	SBO:0000176		Secondary metabolites	isopenicillin N amidohydrolase			literature	manual blast/hmm approach	the isopeninicillin-N acyltransferase also has this function	Physiological Engineering Aspects of Penicillin chrysogenum, J. Nielsen, World Scientific, 1997
	r0804	penicillin amidase	benzylpenicillin[p] + H2O[p] => 6-aminopenicillanate[p] + phenylacetate[p]	3.5.1.11	Pc21g21370				p	Penicillin biosynthesis	SBO:0000176		Secondary metabolites	penicillin amidase	R04103	237221;2829713;3025146;4971722;5867654;8344300	literature	manual blast/hmm approach	the isopeninicillin-N acyltransferase also has this function. Puts it as peroxisomal since that where the enzyme is but with no other evidence. Only add this for penV and penG
	r0805	penicillin amidase	phenoxymethylpenicillin[p] + H2O[p] => 6-aminopenicillanate[p] + phenoxyacetate[p]	3.5.1.11	Pc21g21370				p	Penicillin biosynthesis	SBO:0000176		Secondary metabolites	penicillin amidase		8344300;237221;2829713;3025146;4971722;5867654;8344300	literature	manual blast/hmm approach	the isopeninicillin-N acyltransferase also has this function. Puts it as peroxisomal since that where the enzyme is but with no other evidence. Only add this for penV and penG
	r0806	phenoxyacetate:CoA ligase	phenoxyacetate[p] + coenzyme A[p] + ATP[p] => phenoxyacetyl-CoA[p] + diphosphate[p] + AMP[p]	6.2.1.30	Pc21g22010;Pc22g14900				p	Penicillin biosynthesis	SBO:0000176		Secondary metabolites	phenylacetate-CoA ligase		18834333;19271269	literature	manual blast/hmm approach	phenylacetate-CoA ligase can use poa according to reference
	r0807	4-hydroxyphenoxyacetate:CoA ligase	4-hydroxyphenoxyacetate[p] + coenzyme A[p] + ATP[p] => 4-hydroxyphenoxyacetyl-CoA[p] + diphosphate[p] + AMP[p]	6.2.1.30	Pc21g22010;Pc22g14900				p	Penicillin biosynthesis	SBO:0000176		Secondary metabolites	phenylacetate-CoA ligase			hypothesized	manual blast/hmm approach	based on homology to poa. phenylacetate-CoA ligase can use poa and oxidated versions according to reference
	r0808	2-hydroxyphenylacetate:CoA ligase	2-hydroxyphenylacetate[p] + coenzyme A[p] + ATP[p] => 2-hydroxyphenylacetyl-CoA[p] + diphosphate[p] + AMP[p]	6.2.1.30	Pc21g22010;Pc22g14900;Pc22g20270;Pc13g12270				p	Penicillin biosynthesis	SBO:0000176		Secondary metabolites	phenylacetate-CoA ligase			hypothesized	manual blast/hmm approach	based on homology to PAA. phenylacetate-CoA ligase can use PAA and oxidated versions according to reference
	r0809	formation of 6-oxopiperidine-2-carboxylate	L-2-aminoadipate[c] <=> 6-oxopiperidine-2-carboxylate[c] + H2O[c]						c	Penicillin biosynthesis	SBO:0000176		Secondary metabolites	unknown mechanism		6788737;9544928	literature	unknown gene	unknown localization
	r0810	spontaneous conversion	6-aminopenicillanate[c] + CO2[c] => 8-hydroxypenillic acid[c]						c	Penicillin biosynthesis	SBO:0000176		Secondary metabolites	spontaneous conversion		7932059;7766125	literature	no gene (diffusion, artificial reactions, or spontanous conversions)	put in peroxisome and cytosol for connectivity but could happen anywhere	Physiological Engineering Aspects of Penicillin chrysogenum, J. Nielsen, World Scientific, 1997
	r0811	spontaneous conversion	6-aminopenicillanate[p] + CO2[p] => 8-hydroxypenillic acid[p]						p	Penicillin biosynthesis	SBO:0000176		Secondary metabolites	spontaneous conversion			literature	no gene (diffusion, artificial reactions, or spontanous conversions)	put in peroxisome and cytosol for connectivity but could happen anywhere	Physiological Engineering Aspects of Penicillin chrysogenum, J. Nielsen, World Scientific, 1997
	r0812	isopenicillin-N synthase	N-[L-5-amino-5-carboxypentanoyl]-L-cysteinyl-D-valine[c] + O2[c] => isopenicillin N[c] + 2 H2O[c]	1.21.3.1	Pc21g21380				c	Penicillin biosynthesis	SBO:0000176		Secondary metabolites	isopenicillin-N synthase	R04872	10799985;9147448;17905623;10422587;3183613;1588566;3104145;18366686;7576537;2118102;18624326;12223189;10422579;2120195;8106340;2000087;16713314;8703430;10422581;1900348;2511425;2515004;3135949;3112774;6435606;1368054;7764842;1588566;9421924;2166227;3096965;1369045;1369045;2511425;2515004;3135949;3112774;6435606;1368054;7764842;1588566;9421924;2166227;3096965;1369045;1369045;7619400;8416976;313896…	A. oryzae model	bidirectional blast to template model
	r0813	acyl-CoA:isopenicillin N N-acyltransferase	isopenicillin N[p] + phenylacetyl-CoA[p] + H2O[p] => L-2-aminoadipate[p] + coenzyme A[p] + benzylpenicillin[p]	2.3.1.164	Pc21g21370				p	Penicillin biosynthesis	SBO:0000176		Secondary metabolites	isopenicillin-N N-acyltransferase	R04868	10799985;2120195;58676547764573;12709055;15802222;16321143;18439860;7519594;11914506;7619400;8082826;8224864;7557412;16169289;17379148;7576537;8384123;8416976;1368505;10422581;1347531;7847890;16321143;3142341;1327953;2515004;2555269;3818447;7944371;2177462;2178138;8703430;8224864;7557412;11914506;17379148;18439860;1900348;2110531;2829713;5727632;8082826;15802222;2120195;3025146;8344300	A. nidulans model	bidirectional blast to template model	changed location from cytosolic
	r0814	L-2-aminohexanedioate:L-cysteine:L-valine ligase (AMP-forming, valine-inverting)	L-2-aminoadipate[c] + 3 ATP[c] + L-cysteine[c] + L-valine[c] + H2O[c] => 3 AMP[c] + N-[L-5-amino-5-carboxypentanoyl]-L-cysteinyl-D-valine[c] + 3 diphosphate[c]	6.3.2.26	Pc21g21390				c	Penicillin biosynthesis	SBO:0000176		Secondary metabolites	N-(5-amino-5-carboxypentanoyl)-L-cysteinyl-D-valine synthase	R04870	10799985;9147448;10422587;1862327;18416976;12223189;7763859;11851475;10799985;9147448;17905623;10422587;9355751;7763859;11851475;7619400;11132945;12223189;1815263;10422587	A. oryzae model	bidirectional blast to template model	this is almost certainly a sequencing error, but this gene is named as ACV synthase in UNIPROT and no other matches exist
	r0815	acyl-CoA:6-APA acyltransferase	phenylacetyl-CoA[p] + 6-aminopenicillanate[p] => benzylpenicillin[p] + coenzyme A[p]	2.3.1.164	Pc21g21370				p	Penicillin biosynthesis	SBO:0000176		Secondary metabolites	isopenicillin-N N-acyltransferase		10799985;2120195;5867654;9889317;12709055;8082826;18820685;12709055;15802222;16321143;18439860;7519594;11914506;7619400;8082826;8224864;7557412;16169289;17379148;7576537;8384123;8416976;1368505;10422581;1347531;7847890;16321143;3142341;1327953;2515004;2555269;3818447;7944371;2177462;2178138;8703430;8224864;7557412;11914506;17379148;18439860;1900348;2110531;2829713;5727632;8082826;15802222;2120195…	literature	manual blast/hmm approach	only include this for PAA eventhough it could probably be for all side chains
	r0816	acyl-CoA:6-APA acyltransferase	isopenicillin N[p] + octanoyl-CoA[p] + H2O[p] => octanoylpenicillin[p] + coenzyme A[p] + L-2-aminoadipate[p]	2.3.1.164	Pc21g21370				p	Penicillin biosynthesis	SBO:0000176		Secondary metabolites	isopenicillin-N N-acyltransferase		10799985;2120195;58676547764573;12709055;15802222;16321143;18439860;7519594;11914506;7619400;8082826;8224864;7557412;16169289;17379148;7576537;8384123;8416976;1368505;10422581;1347531;7847890;16321143;3142341;1327953;2515004;2555269;3818447;7944371;2177462;2178138;8703430;8224864;7557412;11914506;17379148;18439860;1900348;2110531;2829713;5727632;8082826;15802222;2120195;3025146;8344300	literature	manual blast/hmm approach
	r0817	acyl-CoA:6-APA acyltransferase	isopenicillin N[p] + phenoxyacetyl-CoA[p] + H2O[p] => phenoxymethylpenicillin[p] + coenzyme A[p] + L-2-aminoadipate[p]	2.3.1.164	Pc21g21370				p	Penicillin biosynthesis	SBO:0000176		Secondary metabolites	isopenicillin-N N-acyltransferase		10799985;2120195;58676547764573;12709055;15802222;16321143;18439860;7519594;11914506;7619400;8082826;8224864;7557412;16169289;17379148;7576537;8384123;8416976;1368505;10422581;1347531;7847890;16321143;3142341;1327953;2515004;2555269;3818447;7944371;2177462;2178138;8703430;8224864;7557412;11914506;17379148;18439860;1900348;2110531;2829713;5727632;8082826;15802222;2120195;3025146;8344300	literature	manual blast/hmm approach
	r0818	acyl-CoA:6-APA acyltransferase	isopenicillin N[p] + 4-hydroxyphenoxyacetyl-CoA[p] + H2O[p] => 4-hydroxyphenoxymethylpenicillin[p] + coenzyme A[p] + L-2-aminoadipate[p]	2.3.1.164	Pc21g21370				p	Penicillin biosynthesis	SBO:0000176		Secondary metabolites	isopenicillin-N N-acyltransferase			literature	manual blast/hmm approach	based on similarity to POA. It is possible that 4-hydroxyphenoxymethylpenicillin can participate in the same reactions as penoxymethylpenicillin, but not all reactions will be written down here	Physiological Engineering Aspects of Penicillin chrysogenum, J. Nielsen, World Scientific, 1997
	r0819	benzylpenicillin hydrolase	benzylpenicillin[c] + H2O[c] => benzylpenicilloic acid[c]	3.5.2.6					c	Penicillin biosynthesis	SBO:0000176		Secondary metabolites	penicillin hydrolase	R04318	18618681	literature	unknown gene	probably a result of many processes rather than a beta-lactamase. Location is not known but could be that it's mainly extracellular	Physiological Engineering Aspects of Penicillin chrysogenum, J. Nielsen, World Scientific, 1997
	r0820	phenoxymethylpenicillin hydrolase	phenoxymethylpenicillin[c] + H2O[c] => phenoxymethylpenicilloic acid[c]	3.5.2.6					c	Penicillin biosynthesis	SBO:0000176		Secondary metabolites	penicillin hydrolase		18618681	literature	unknown gene	probably a result of many processes rather than a beta-lactamase. Location is not known but could be that it's mainly extracellular	Physiological Engineering Aspects of Penicillin chrysogenum, J. Nielsen, World Scientific, 1997
	r0821	butanoyl-CoA:oxygen 2-oxidoreductase	FADH2[m] + crotonoyl-CoA[m] => FAD[m] + butyryl-CoA[m]	1.3.99.2	Pc16g13490				m	Fatty acid biosynthesis	SBO:0000176		Lipid	butyryl-CoA dehydrogenase	R01175		A. oryzae model	bidirectional blast to template model	the co-factors were in the opposite order in template model. Not correct. Not certain about reversibility
	r0822	biotin-carboxyl-carrier-protein:carbon-dioxide ligase (ADP-forming)	ATP[c] + H2O[c] + CO2[c] + holo-[carboxylase][c] => ADP[c] + carboxybiotin-carboxyl-carrier protein[c] + phosphate[c]	6.3.4.14	Pc13g03920				c	Fatty acid biosynthesis	SBO:0000176		Lipid	biotin carboxylase	R04385		A. oryzae model	bidirectional blast to template model	putative gene assignment. Uses HCO3 in KEGG.
	r0823	stearoyl-CoA 9-desaturase	NADH[c] + O2[c] + stearoyl-[acp][c] => NAD(+)[c] + octadecenoyl-[acp][c] + 2 H2O[c]	1.14.19.1	Pc20g01400;Pc13g14370				c	Fatty acid biosynthesis	SBO:0000176		Lipid	stearoyl-CoA 9-desaturase			A. oryzae model	bidirectional blast to template model	uses another co-factor in kegg
	r0824	stearoyl-CoA 9-desaturase	NADH[c] + O2[c] + heptadecanoyl-[acp][c] => NAD(+)[c] + heptadecenoyl-[acp][c] + 2 H2O[c]	1.14.19.1	Pc20g01400;Pc13g14370				c	Fatty acid biosynthesis	SBO:0000176		Lipid	stearoyl-CoA 9-desaturase			A. oryzae model	bidirectional blast to template model	uses another co-factor in kegg
	r0825	oleate delta-12 desaturase	NADH[c] + octadecenoyl-[acp][c] + O2[c] => NAD(+)[c] + octadecadienoyl-[acp][c] + 2 H2O[c]	1.14.19.3	Pc12g03490;Pc13g13170;Pc22g24730				c	Fatty acid biosynthesis	SBO:0000176		Lipid	linoleoyl-CoA desaturase			A. oryzae model	bidirectional blast to template model
	r0826	stearoyl-CoA 9-desaturase	NADH[c] + O2[c] + palmitoyl-[acp][c] => NAD(+)[c] + hexadecenoyl-[acp][c] + 2 H2O[c]	1.14.19.1	Pc20g01400;Pc13g14370				c	Fatty acid biosynthesis	SBO:0000176		Lipid	stearoyl-CoA 9-desaturase			A. oryzae model	bidirectional blast to template model	uses another co-factor in kegg
	r0827	oleate delta-12 desaturase	NADH[c] + hexadecenoyl-[acp][c] + O2[c] => NAD(+)[c] + hexadecadienoyl-[acp][c] + 2 H2O[c]	1.14.19.3	Pc12g03490;Pc13g13170;Pc22g24730				c	Fatty acid biosynthesis	SBO:0000176		Lipid	linoleoyl-CoA desaturase			A. oryzae model	bidirectional blast to template model
	r0828	stearoyl-CoA 15-desaturase	NADH[c] + octadecadienoyl-[acp][c] + O2[c] => NAD(+)[c] + octadecatrienoyl-[acp][c] + 2 H2O[c]	1.14.19.-	Pc13g13170				c	Fatty acid biosynthesis	SBO:0000176		Lipid	stearoyl-CoA 15-desaturase			A. oryzae model	manual blast/hmm approach	no gene in original model. Can't find any evidence. BLAST can't distinguish between delta12 and delta15. Include for connectivity
	r0829	3-oxoacyl-[acyl-carrier-protein] synthase	butyryl-[acp][c] + malonyl-[acp][c] => CO2[c] + 3-oxohexanoyl-[acp][c] + acyl-carrier protein[c]	2.3.1.41	Pc14g00750;Pc21g10840;Pc22g09030				c	Fatty acid elongation in cytosol (even)	SBO:0000176		Lipid	beta-ketoacyl-acyl-carrier-protein synthase I		5721123;11132945	reconstructed based on template models	manual blast/hmm approach	manually reconstructed FA metabolism
	r0830	3-oxoacyl-[acyl-carrier-protein] reductase	3-hydroxyhexanoyl-[acp][c] + NADP(+)[c] <=> NADPH[c] + 3-oxohexanoyl-[acp][c]	1.1.1.100	Pc16g05150;Pc16g12960;Pc21g10840;Pc21g17680;Pc21g20220;Pc21g21810				c	Fatty acid elongation in cytosol (even)	SBO:0000176		Lipid	3-oxoacyl-[acyl-carrier-protein] reductase		5721123;11132945	reconstructed based on template models	manual blast/hmm approach	manually reconstructed FA metabolism
	r0831	3-hydroxypalmitoyl-[acyl-carrier-protein] dehydratase	3-hydroxyhexanoyl-[acp][c] <=> trans-hex-2-enoyl-[acp][c] + H2O[c]	4.2.1.61	Pc14g00740				c	Fatty acid elongation in cytosol (even)	SBO:0000176		Lipid	3-hydroxypalmitoyl-[acyl-carrier-protein] dehydratase		5721123;11132945	reconstructed based on template models	manual blast/hmm approach	changed ec from 2.3.1.85 and name from fatty acid synthase. manually reconstructed FA metabolism. The gene seems to be subunit b (?)
	r0832	enoyl-ACP reductase	NADP(+)[c] + hexanoyl-[acp][c] <=> NADPH[c] + trans-hex-2-enoyl-[acp][c]	1.3.1.9	Pc14g00740				c	Fatty acid elongation in cytosol (even)	SBO:0000176		Lipid	enoyl-[acyl-carrier-protein] reductase (NADH)		5721123;11132945	reconstructed based on template models	manual blast/hmm approach	manually reconstructed FA metabolism. Gene for FA synthase beta unit
	r0833	acetyl-CoA:carbon-dioxide ligase (ADP-forming)	acetyl-CoA[c] + carboxybiotin-carboxyl-carrier protein[c] <=> holo-[carboxylase][c] + malonyl-CoA[c]	6.4.1.2	Pc13g03920				c	Fatty acid elongation in cytosol (even)	SBO:0000176		Lipid	acetyl-CoA carboxylase	R04386	5721123;11132945	reconstructed based on template models	manual blast/hmm approach	manually reconstructed FA metabolism
	r0834	3-oxoacyl-[acyl-carrier-protein] synthase	hexanoyl-[acp][c] + malonyl-[acp][c] => CO2[c] + 3-oxooctanoyl-[acp][c] + acyl-carrier protein[c]	2.3.1.41	Pc14g00750;Pc21g10840;Pc22g09030				c	Fatty acid elongation in cytosol (even)	SBO:0000176		Lipid	beta-ketoacyl-acyl-carrier-protein synthase I		5721123;11132945	reconstructed based on template models	manual blast/hmm approach	manually reconstructed FA metabolism
	r0835	3-oxoacyl-[acyl-carrier-protein] reductase	NADPH[c] + 3-oxooctanoyl-[acp][c] <=> 3-hydroxyoctanoyl-[acp][c] + NADP(+)[c]	1.1.1.100	Pc16g05150;Pc16g12960;Pc21g10840;Pc21g17680;Pc21g20220;Pc21g21810				c	Fatty acid elongation in cytosol (even)	SBO:0000176		Lipid	3-oxoacyl-[acyl-carrier-protein] reductase		5721123;11132945	reconstructed based on template models	manual blast/hmm approach	manually reconstructed FA metabolism
	r0836	3-hydroxypalmitoyl-[acyl-carrier-protein] dehydratase	3-hydroxyoctanoyl-[acp][c] <=> trans-oct-2-enoyl-[acp][c] + H2O[c]	4.2.1.61	Pc14g00740				c	Fatty acid elongation in cytosol (even)	SBO:0000176		Lipid	3-hydroxypalmitoyl-[acyl-carrier-protein] dehydratase		5721123;11132945	reconstructed based on template models	manual blast/hmm approach	changed ec from 2.3.1.85 and name from fatty acid synthase. manually reconstructed FA metabolism. The gene seems to be subunit b (?)
	r0837	enoyl-ACP reductase	NADPH[c] + trans-oct-2-enoyl-[acp][c] <=> NADP(+)[c] + octanoyl-[acp][c]	1.3.1.9	Pc14g00740				c	Fatty acid elongation in cytosol (even)	SBO:0000176		Lipid	enoyl-[acyl-carrier-protein] reductase (NADH)		5721123;11132945	reconstructed based on template models	manual blast/hmm approach	manually reconstructed FA metabolism. Gene for FA synthase beta unit
	r0838	3-oxoacyl-[acyl-carrier-protein] synthase	octanoyl-[acp][c] + malonyl-[acp][c] => CO2[c] + 3-oxodecanoyl-[acp][c] + acyl-carrier protein[c]	2.3.1.41	Pc14g00750;Pc21g10840;Pc22g09030				c	Fatty acid elongation in cytosol (even)	SBO:0000176		Lipid	beta-ketoacyl-acyl-carrier-protein synthase I		5721123;11132945	reconstructed based on template models	manual blast/hmm approach	manually reconstructed FA metabolism
	r0839	3-oxoacyl-[acyl-carrier-protein] reductase	NADPH[c] + 3-oxodecanoyl-[acp][c] <=> 3-hydroxydecanoyl-[acp][c] + NADP(+)[c]	1.1.1.100	Pc16g05150;Pc16g12960;Pc21g10840;Pc21g17680;Pc21g20220;Pc21g21810				c	Fatty acid elongation in cytosol (even)	SBO:0000176		Lipid	3-oxoacyl-[acyl-carrier-protein] reductase		5721123;11132945	reconstructed based on template models	manual blast/hmm approach	manually reconstructed FA metabolism
	r0840	3-hydroxypalmitoyl-[acyl-carrier-protein] dehydratase	3-hydroxydecanoyl-[acp][c] <=> trans-dec-2-enoyl-[acp][c] + H2O[c]	4.2.1.61	Pc14g00740				c	Fatty acid elongation in cytosol (even)	SBO:0000176		Lipid	3-hydroxypalmitoyl-[acyl-carrier-protein] dehydratase		5721123;11132945	reconstructed based on template models	manual blast/hmm approach	changed ec from 2.3.1.85 and name from fatty acid synthase. manually reconstructed FA metabolism. The gene seems to be subunit b (?)
	r0841	enoyl-ACP reductase	NADP(+)[c] + decanoyl-[acp][c] <=> NADPH[c] + trans-dec-2-enoyl-[acp][c]	1.3.1.9	Pc14g00740				c	Fatty acid elongation in cytosol (even)	SBO:0000176		Lipid	enoyl-[acyl-carrier-protein] reductase (NADH)		5721123;11132945	reconstructed based on template models	manual blast/hmm approach	manually reconstructed FA metabolism. Gene for FA synthase beta unit
	r0842	3-oxoacyl-[acyl-carrier-protein] synthase	acetyl-[acp][c] + malonyl-[acp][c] => CO2[c] + acetoacetyl-[acp][c] + acyl-carrier protein[c]	2.3.1.41	Pc14g00750;Pc21g10840;Pc22g09030				c	Fatty acid elongation in cytosol (even)	SBO:0000176		Lipid	beta-ketoacyl-acyl-carrier-protein synthase I		5721123;11132945	reconstructed based on template models	manual blast/hmm approach	manually reconstructed FA metabolism
	r0843	3-oxoacyl-[acyl-carrier-protein] synthase	decanoyl-[acp][c] + malonyl-[acp][c] => CO2[c] + 3-oxolauroyl-[acp][c] + acyl-carrier protein[c]	2.3.1.41	Pc14g00750;Pc21g10840;Pc22g09030				c	Fatty acid elongation in cytosol (even)	SBO:0000176		Lipid	beta-ketoacyl-acyl-carrier-protein synthase I		5721123;11132945	reconstructed based on template models	manual blast/hmm approach	manually reconstructed FA metabolism
	r0844	3-oxoacyl-[acyl-carrier-protein] reductase	NADPH[c] + 3-oxolauroyl-[acp][c] <=> 3-hydroxylauroyl-[acp][c] + NADP(+)[c]	1.1.1.100	Pc16g05150;Pc16g12960;Pc21g10840;Pc21g17680;Pc21g20220;Pc21g21810				c	Fatty acid elongation in cytosol (even)	SBO:0000176		Lipid	3-oxoacyl-[acyl-carrier-protein] reductase		5721123;11132945	reconstructed based on template models	manual blast/hmm approach	manually reconstructed FA metabolism
	r0845	3-hydroxypalmitoyl-[acyl-carrier-protein] dehydratase	3-hydroxylauroyl-[acp][c] <=> trans-dodec-2-enoyl-[acp][c] + H2O[c]	4.2.1.61	Pc14g00740				c	Fatty acid elongation in cytosol (even)	SBO:0000176		Lipid	3-hydroxypalmitoyl-[acyl-carrier-protein] dehydratase		5721123;11132945	reconstructed based on template models	manual blast/hmm approach	changed ec from 2.3.1.85 and name from fatty acid synthase. manually reconstructed FA metabolism. The gene seems to be subunit b (?)
	r0846	enoyl-ACP reductase	NADP(+)[c] + lauroyl-[acp][c] <=> NADPH[c] + trans-dodec-2-enoyl-[acp][c]	1.3.1.9	Pc14g00740				c	Fatty acid elongation in cytosol (even)	SBO:0000176		Lipid	enoyl-[acyl-carrier-protein] reductase (NADH)		5721123;11132945	reconstructed based on template models	manual blast/hmm approach	manually reconstructed FA metabolism. Gene for FA synthase beta unit
	r0847	3-oxoacyl-[acyl-carrier-protein] reductase	3-hydroxybutyryl-[acp][c] + NADP(+)[c] <=> NADPH[c] + acetoacetyl-[acp][c]	1.1.1.100	Pc16g05150;Pc16g12960;Pc21g10840;Pc21g17680;Pc21g20220;Pc21g21810				c	Fatty acid elongation in cytosol (even)	SBO:0000176		Lipid	3-oxoacyl-[acyl-carrier-protein] reductase		5721123;11132945	reconstructed based on template models	manual blast/hmm approach	manually reconstructed FA metabolism
	r0848	3-oxoacyl-[acyl-carrier-protein] synthase	lauroyl-[acp][c] + malonyl-[acp][c] => CO2[c] + 3-oxomyristoyl-[acp][c] + acyl-carrier protein[c]	2.3.1.41	Pc14g00750;Pc21g10840;Pc22g09030				c	Fatty acid elongation in cytosol (even)	SBO:0000176		Lipid	beta-ketoacyl-acyl-carrier-protein synthase I		5721123;11132945	reconstructed based on template models	manual blast/hmm approach	manually reconstructed FA metabolism
	r0849	3-oxoacyl-[acyl-carrier-protein] reductase	NADPH[c] + 3-oxomyristoyl-[acp][c] <=> 3-hydroxymyristoyl-[acp][c] + NADP(+)[c]	1.1.1.100	Pc16g05150;Pc16g12960;Pc21g10840;Pc21g17680;Pc21g20220;Pc21g21810				c	Fatty acid elongation in cytosol (even)	SBO:0000176		Lipid	3-oxoacyl-[acyl-carrier-protein] reductase		5721123;11132945	reconstructed based on template models	manual blast/hmm approach	manually reconstructed FA metabolism
	r0850	3-hydroxypalmitoyl-[acyl-carrier-protein] dehydratase	3-hydroxymyristoyl-[acp][c] <=> trans-tetradec-2-enoyl-[acp][c] + H2O[c]	4.2.1.61	Pc14g00740				c	Fatty acid elongation in cytosol (even)	SBO:0000176		Lipid	3-hydroxypalmitoyl-[acyl-carrier-protein] dehydratase		5721123;11132945	reconstructed based on template models	manual blast/hmm approach	changed ec from 2.3.1.85 and name from fatty acid synthase. manually reconstructed FA metabolism. The gene seems to be subunit b (?)
	r0851	enoyl-ACP reductase	NADP(+)[c] + myristoyl-[acp][c] <=> NADPH[c] + trans-tetradec-2-enoyl-[acp][c]	1.3.1.9	Pc14g00740				c	Fatty acid elongation in cytosol (even)	SBO:0000176		Lipid	enoyl-[acyl-carrier-protein] reductase (NADH)		5721123;11132945	reconstructed based on template models	manual blast/hmm approach	manually reconstructed FA metabolism. Gene for FA synthase beta unit
	r0852	3-hydroxypalmitoyl-[acyl-carrier-protein] dehydratase	3-hydroxybutyryl-[acp][c] <=> trans-but-2-enoyl-[acp][c] + H2O[c]	4.2.1.61	Pc14g00740				c	Fatty acid elongation in cytosol (even)	SBO:0000176		Lipid	3-hydroxypalmitoyl-[acyl-carrier-protein] dehydratase		5721123;11132945	reconstructed based on template models	manual blast/hmm approach	changed ec from 2.3.1.85 and name from fatty acid synthase. manually reconstructed FA metabolism. The gene seems to be subunit b (?)
	r0853	3-oxoacyl-[acyl-carrier-protein] synthase	myristoyl-[acp][c] + malonyl-[acp][c] => CO2[c] + 3-oxopalmitoyl-[acp][c] + acyl-carrier protein[c]	2.3.1.41	Pc14g00750;Pc21g10840;Pc22g09030				c	Fatty acid elongation in cytosol (even)	SBO:0000176		Lipid	beta-ketoacyl-acyl-carrier-protein synthase I		5721123;11132945	reconstructed based on template models	manual blast/hmm approach	manually reconstructed FA metabolism
	r0854	3-oxoacyl-[acyl-carrier-protein] reductase	NADPH[c] + 3-oxopalmitoyl-[acp][c] <=> 3-hydroxypalmitoyl-[acp][c] + NADP(+)[c]	1.1.1.100	Pc16g05150;Pc16g12960;Pc21g10840;Pc21g17680;Pc21g20220;Pc21g21810				c	Fatty acid elongation in cytosol (even)	SBO:0000176		Lipid	3-oxoacyl-[acyl-carrier-protein] reductase		5721123;11132945	reconstructed based on template models	manual blast/hmm approach	manually reconstructed FA metabolism
	r0855	3-hydroxypalmitoyl-[acyl-carrier-protein] dehydratase	3-hydroxypalmitoyl-[acp][c] <=> trans-hexadec-2-enoyl-[acp][c] + H2O[c]	4.2.1.61	Pc14g00740				c	Fatty acid elongation in cytosol (even)	SBO:0000176		Lipid	3-hydroxypalmitoyl-[acyl-carrier-protein] dehydratase		5721123;11132945	reconstructed based on template models	manual blast/hmm approach	changed ec from 2.3.1.85 and name from fatty acid synthase. manually reconstructed FA metabolism. The gene seems to be subunit b (?)
	r0856	enoyl-ACP reductase	NADP(+)[c] + palmitoyl-[acp][c] <=> NADPH[c] + trans-hexadec-2-enoyl-[acp][c]	1.3.1.9	Pc14g00740				c	Fatty acid elongation in cytosol (even)	SBO:0000176		Lipid	enoyl-[acyl-carrier-protein] reductase (NADH)		5721123;11132945	reconstructed based on template models	manual blast/hmm approach	manually reconstructed FA metabolism. Gene for FA synthase beta unit
	r0857	enoyl-ACP reductase	NADPH[c] + trans-but-2-enoyl-[acp][c] <=> NADP(+)[c] + butyryl-[acp][c]	1.3.1.9	Pc14g00740				c	Fatty acid elongation in cytosol (even)	SBO:0000176		Lipid	enoyl-[acyl-carrier-protein] reductase (NADH)		5721123;11132945	reconstructed based on template models	manual blast/hmm approach	manually reconstructed FA metabolism. Gene for FA synthase beta unit
	r0858	3-oxoacyl-[acyl-carrier-protein] synthase	palmitoyl-[acp][c] + malonyl-[acp][c] => CO2[c] + 3-oxostearoyl-[acp][c] + acyl-carrier protein[c]	2.3.1.41	Pc14g00750;Pc21g10840;Pc22g09030				c	Fatty acid elongation in cytosol (even)	SBO:0000176		Lipid	beta-ketoacyl-acyl-carrier-protein synthase I		5721123;11132945	reconstructed based on template models	manual blast/hmm approach	manually reconstructed FA metabolism
	r0859	3-oxoacyl-[acyl-carrier-protein] synthase	stearoyl-[acp][c] + malonyl-[acp][c] => CO2[c] + 3-oxoicosanoyl-[acp][c] + acyl-carrier protein[c]	2.3.1.41	Pc14g00750;Pc21g10840;Pc22g09030				c	Fatty acid elongation in cytosol (even)	SBO:0000176		Lipid	beta-ketoacyl-acyl-carrier-protein synthase I		5721123;11132945	reconstructed based on template models	manual blast/hmm approach	manually reconstructed FA metabolism
	r0860	3-oxoacyl-[acyl-carrier-protein] reductase	NADPH[c] + 3-oxostearoyl-[acp][c] <=> 3-hydroxystearoyl-[acp][c] + NADP(+)[c]	1.1.1.100	Pc16g05150;Pc16g12960;Pc21g10840;Pc21g17680;Pc21g20220;Pc21g21810				c	Fatty acid elongation in cytosol (even)	SBO:0000176		Lipid	3-oxoacyl-[acyl-carrier-protein] reductase		5721123;11132945	reconstructed based on template models	manual blast/hmm approach	manually reconstructed FA metabolism
	r0861	3-oxoacyl-[acyl-carrier-protein] reductase	NADPH[c] + 3-oxoicosanoyl-[acp][c] <=> 3-hydroxyicosanoyl-[acp][c] + NADP(+)[c]	1.1.1.100	Pc16g05150;Pc16g12960;Pc21g10840;Pc21g17680;Pc21g20220;Pc21g21810				c	Fatty acid elongation in cytosol (even)	SBO:0000176		Lipid	3-oxoacyl-[acyl-carrier-protein] reductase		5721123;11132945	reconstructed based on template models	manual blast/hmm approach	manually reconstructed FA metabolism
	r0862	3-hydroxypalmitoyl-[acyl-carrier-protein] dehydratase	3-hydroxystearoyl-[acp][c] <=> trans-octadec-2-enoyl-[acp][c] + H2O[c]	4.2.1.61	Pc14g00740				c	Fatty acid elongation in cytosol (even)	SBO:0000176		Lipid	3-hydroxypalmitoyl-[acyl-carrier-protein] dehydratase		5721123;11132945	reconstructed based on template models	manual blast/hmm approach	changed ec from 2.3.1.85 and name from fatty acid synthase. manually reconstructed FA metabolism. The gene seems to be subunit b (?)
	r0863	3-hydroxypalmitoyl-[acyl-carrier-protein] dehydratase	3-hydroxyicosanoyl-[acp][c] <=> trans-C20-2-enoyl-[acp][c] + H2O[c]	4.2.1.61	Pc14g00740				c	Fatty acid elongation in cytosol (even)	SBO:0000176		Lipid	3-hydroxypalmitoyl-[acyl-carrier-protein] dehydratase		5721123;11132945	reconstructed based on template models	manual blast/hmm approach	changed ec from 2.3.1.85 and name from fatty acid synthase. manually reconstructed FA metabolism. The gene seems to be subunit b (?)
	r0864	enoyl-ACP reductase	NADP(+)[c] + stearoyl-[acp][c] <=> NADPH[c] + trans-octadec-2-enoyl-[acp][c]	1.3.1.9	Pc14g00740				c	Fatty acid elongation in cytosol (even)	SBO:0000176		Lipid	enoyl-[acyl-carrier-protein] reductase (NADH)		5721123;11132945	reconstructed based on template models	manual blast/hmm approach	manually reconstructed FA metabolism. Gene for FA synthase beta unit
	r0865	enoyl-ACP reductase	NADP(+)[c] + icosanoyl-[acp][c] <=> NADPH[c] + trans-C20-2-enoyl-[acp][c]	1.3.1.9	Pc14g00740				c	Fatty acid elongation in cytosol (even)	SBO:0000176		Lipid	enoyl-[acyl-carrier-protein] reductase (NADH)		5721123;11132945	reconstructed based on template models	manual blast/hmm approach	manually reconstructed FA metabolism. Gene for FA synthase beta unit
	r0866	3-oxoacyl-[acyl-carrier-protein] synthase	heptanoyl-[acp][c] + malonyl-[acp][c] => CO2[c] + 3-oxononanoyl-[acp][c] + acyl-carrier protein[c]	2.3.1.41	Pc14g00750;Pc21g10840;Pc22g09030				c	Fatty acid elongation in cytosol (uneven)	SBO:0000176		Lipid	beta-ketoacyl-acyl-carrier-protein synthase I		5721123;11132945	reconstructed based on template models	manual blast/hmm approach	manually reconstructed FA metabolism. Genes from original BLASTs
	r0867	3-oxoacyl-[acyl-carrier-protein] reductase	3-hydroxynonanoyl-[acp][c] + NADP(+)[c] <=> NADPH[c] + 3-oxononanoyl-[acp][c]	1.1.1.100	Pc16g05150;Pc16g12960;Pc21g10840;Pc21g17680;Pc21g20220;Pc21g21810				c	Fatty acid elongation in cytosol (uneven)	SBO:0000176		Lipid	3-oxoacyl-[acyl-carrier-protein] reductase		5721123;11132945	reconstructed based on template models	manual blast/hmm approach	manually reconstructed FA metabolism. Genes from original BLASTs
	r0868	3-hydroxypalmitoyl-[acyl-carrier-protein] dehydratase	3-hydroxynonanoyl-[acp][c] <=> trans-non-2-enoyl-[acp][c] + H2O[c]	4.2.1.61	Pc14g00740				c	Fatty acid elongation in cytosol (uneven)	SBO:0000176		Lipid	3-hydroxypalmitoyl-[acyl-carrier-protein] dehydratase		5721123;11132945	reconstructed based on template models	manual blast/hmm approach	changed ec from 2.3.1.85 and name from fatty acid synthase. manually reconstructed FA metabolism. The gene seems to be subunit b (?)
	r0869	enoyl-ACP reductase	NADP(+)[c] + nonanoyl-[acp][c] <=> NADPH[c] + trans-non-2-enoyl-[acp][c]	1.3.1.9	Pc14g00740				c	Fatty acid elongation in cytosol (uneven)	SBO:0000176		Lipid	enoyl-[acyl-carrier-protein] reductase (NADH)		5721123;11132945	reconstructed based on template models	manual blast/hmm approach	manually reconstructed FA metabolism. Gene for FA synthase beta unit
	r0870	3-oxoacyl-[acyl-carrier-protein] synthase	nonanoyl-[acp][c] + malonyl-[acp][c] => CO2[c] + 3-oxoundecanoyl-[acp][c] + acyl-carrier protein[c]	2.3.1.41	Pc14g00750;Pc21g10840;Pc22g09030				c	Fatty acid elongation in cytosol (uneven)	SBO:0000176		Lipid	beta-ketoacyl-acyl-carrier-protein synthase I		5721123;11132945	reconstructed based on template models	manual blast/hmm approach	manually reconstructed FA metabolism. Genes from original BLASTs
	r0871	3-oxoacyl-[acyl-carrier-protein] reductase	NADPH[c] + 3-oxoundecanoyl-[acp][c] <=> 3-hydroxyundecanoyl-[acp][c] + NADP(+)[c]	1.1.1.100	Pc16g05150;Pc16g12960;Pc21g10840;Pc21g17680;Pc21g20220;Pc21g21810				c	Fatty acid elongation in cytosol (uneven)	SBO:0000176		Lipid	3-oxoacyl-[acyl-carrier-protein] reductase		5721123;11132945	reconstructed based on template models	manual blast/hmm approach	manually reconstructed FA metabolism. Genes from original BLASTs
	r0872	3-hydroxypalmitoyl-[acyl-carrier-protein] dehydratase	3-hydroxyundecanoyl-[acp][c] <=> trans-undeca-2-enoyl-[acp][c] + H2O[c]	4.2.1.61	Pc14g00740				c	Fatty acid elongation in cytosol (uneven)	SBO:0000176		Lipid	3-hydroxypalmitoyl-[acyl-carrier-protein] dehydratase		5721123;11132945	reconstructed based on template models	manual blast/hmm approach	changed ec from 2.3.1.85 and name from fatty acid synthase. manually reconstructed FA metabolism. The gene seems to be subunit b (?)
	r0873	enoyl-ACP reductase	NADPH[c] + trans-undeca-2-enoyl-[acp][c] <=> NADP(+)[c] + undecanoyl-[acp][c]	1.3.1.9	Pc14g00740				c	Fatty acid elongation in cytosol (uneven)	SBO:0000176		Lipid	enoyl-[acyl-carrier-protein] reductase (NADH)		5721123;11132945	reconstructed based on template models	manual blast/hmm approach	manually reconstructed FA metabolism. Gene for FA synthase beta unit
	r0874	3-oxoacyl-[acyl-carrier-protein] synthase	undecanoyl-[acp][c] + malonyl-[acp][c] => CO2[c] + 3-oxotridecanoyl-[acp][c] + acyl-carrier protein[c]	2.3.1.41	Pc14g00750;Pc21g10840;Pc22g09030				c	Fatty acid elongation in cytosol (uneven)	SBO:0000176		Lipid	beta-ketoacyl-acyl-carrier-protein synthase I		5721123;11132945	reconstructed based on template models	manual blast/hmm approach	manually reconstructed FA metabolism. Genes from original BLASTs
	r0875	3-oxoacyl-[acyl-carrier-protein] reductase	NADPH[c] + 3-oxotridecanoyl-[acp][c] <=> 3-hydroxytridecanoyl-[acp][c] + NADP(+)[c]	1.1.1.100	Pc16g05150;Pc16g12960;Pc21g10840;Pc21g17680;Pc21g20220;Pc21g21810				c	Fatty acid elongation in cytosol (uneven)	SBO:0000176		Lipid	3-oxoacyl-[acyl-carrier-protein] reductase		5721123;11132945	reconstructed based on template models	manual blast/hmm approach	manually reconstructed FA metabolism. Genes from original BLASTs
	r0876	3-hydroxypalmitoyl-[acyl-carrier-protein] dehydratase	3-hydroxytridecanoyl-[acp][c] <=> trans-tridec-2-enoyl-[acp][c] + H2O[c]	4.2.1.61	Pc14g00740				c	Fatty acid elongation in cytosol (uneven)	SBO:0000176		Lipid	3-hydroxypalmitoyl-[acyl-carrier-protein] dehydratase		5721123;11132945	reconstructed based on template models	manual blast/hmm approach	changed ec from 2.3.1.85 and name from fatty acid synthase. manually reconstructed FA metabolism. The gene seems to be subunit b (?)
	r0877	enoyl-ACP reductase	NADP(+)[c] + tridecanoyl-[acp][c] <=> NADPH[c] + trans-tridec-2-enoyl-[acp][c]	1.3.1.9	Pc14g00740				c	Fatty acid elongation in cytosol (uneven)	SBO:0000176		Lipid	enoyl-[acyl-carrier-protein] reductase (NADH)		5721123;11132945	reconstructed based on template models	manual blast/hmm approach	manually reconstructed FA metabolism. Gene for FA synthase beta unit
	r0878	3-oxoacyl-[acyl-carrier-protein] synthase	tridecanoyl-[acp][c] + malonyl-[acp][c] => CO2[c] + 3-oxopentadecanoyl-[acp][c] + acyl-carrier protein[c]	2.3.1.41	Pc14g00750;Pc21g10840;Pc22g09030				c	Fatty acid elongation in cytosol (uneven)	SBO:0000176		Lipid	beta-ketoacyl-acyl-carrier-protein synthase I		5721123;11132945	reconstructed based on template models	manual blast/hmm approach	manually reconstructed FA metabolism. Genes from original BLASTs
	r0879	3-oxoacyl-[acyl-carrier-protein] reductase	NADPH[c] + 3-oxopentadecanoyl-[acp][c] <=> 3-hydroxypentadecanoyl-[acp][c] + NADP(+)[c]	1.1.1.100	Pc16g05150;Pc16g12960;Pc21g10840;Pc21g17680;Pc21g20220;Pc21g21810				c	Fatty acid elongation in cytosol (uneven)	SBO:0000176		Lipid	3-oxoacyl-[acyl-carrier-protein] reductase		5721123;11132945	reconstructed based on template models	manual blast/hmm approach	manually reconstructed FA metabolism. Genes from original BLASTs
	r0880	3-hydroxypalmitoyl-[acyl-carrier-protein] dehydratase	3-hydroxypentadecanoyl-[acp][c] <=> trans-pentadec-2-enoyl-[acp][c] + H2O[c]	4.2.1.61	Pc14g00740				c	Fatty acid elongation in cytosol (uneven)	SBO:0000176		Lipid	3-hydroxypalmitoyl-[acyl-carrier-protein] dehydratase		5721123;11132945	reconstructed based on template models	manual blast/hmm approach	changed ec from 2.3.1.85 and name from fatty acid synthase. manually reconstructed FA metabolism. The gene seems to be subunit b (?)
	r0881	enoyl-ACP reductase	NADP(+)[c] + pentadecanoyl-[acp][c] <=> NADPH[c] + trans-pentadec-2-enoyl-[acp][c]	1.3.1.9	Pc14g00740				c	Fatty acid elongation in cytosol (uneven)	SBO:0000176		Lipid	enoyl-[acyl-carrier-protein] reductase (NADH)		5721123;11132945	reconstructed based on template models	manual blast/hmm approach	manually reconstructed FA metabolism. Gene for FA synthase beta unit
	r0882	3-oxoacyl-[acyl-carrier-protein] synthase	pentadecanoyl-[acp][c] + malonyl-[acp][c] => CO2[c] + 3-oxoheptadecanoyl-[acp][c] + acyl-carrier protein[c]	2.3.1.41	Pc14g00750;Pc21g10840;Pc22g09030				c	Fatty acid elongation in cytosol (uneven)	SBO:0000176		Lipid	beta-ketoacyl-acyl-carrier-protein synthase I		5721123;11132945	reconstructed based on template models	manual blast/hmm approach	manually reconstructed FA metabolism. Genes from original BLASTs
	r0883	3-oxoacyl-[acyl-carrier-protein] reductase	NADPH[c] + 3-oxoheptadecanoyl-[acp][c] <=> 3-hydroxyheptadecanoyl-[acp][c] + NADP(+)[c]	1.1.1.100	Pc16g05150;Pc16g12960;Pc21g10840;Pc21g17680;Pc21g20220;Pc21g21810				c	Fatty acid elongation in cytosol (uneven)	SBO:0000176		Lipid	3-oxoacyl-[acyl-carrier-protein] reductase		5721123;11132945	reconstructed based on template models	manual blast/hmm approach	manually reconstructed FA metabolism. Genes from original BLASTs
	r0884	3-hydroxypalmitoyl-[acyl-carrier-protein] dehydratase	3-hydroxyheptadecanoyl-[acp][c] <=> trans-heptadec-2-enoyl-[acp][c] + H2O[c]	4.2.1.61	Pc14g00740				c	Fatty acid elongation in cytosol (uneven)	SBO:0000176		Lipid	3-hydroxypalmitoyl-[acyl-carrier-protein] dehydratase		5721123;11132945	reconstructed based on template models	manual blast/hmm approach	changed ec from 2.3.1.85 and name from fatty acid synthase. manually reconstructed FA metabolism. The gene seems to be subunit b (?)
	r0885	enoyl-ACP reductase	NADP(+)[c] + heptadecanoyl-[acp][c] <=> NADPH[c] + trans-heptadec-2-enoyl-[acp][c]	1.3.1.9	Pc14g00740				c	Fatty acid elongation in cytosol (uneven)	SBO:0000176		Lipid	enoyl-[acyl-carrier-protein] reductase (NADH)		5721123;11132945	reconstructed based on template models	manual blast/hmm approach	manually reconstructed FA metabolism. Gene for FA synthase beta unit
	r0886	acetyl coenzyme A-acyl-carrier-protein transacylase	propionyl-CoA[c] + acyl-carrier protein[c] => propionyl-[acp][c] + coenzyme A[c]	2.3.1.38	Pc14g00740				c	Fatty acid elongation in cytosol (uneven)	SBO:0000176		Lipid	[acyl-carrier-protein] S-acetyltransferase		1368054;9421924;17379148	reconstructed based on template models	manual blast/hmm approach	manually reconstructed FA metabolism. Gene for FA synthase beta unit
	r0887	3-oxoacyl-[acyl-carrier-protein] synthase	propionyl-[acp][c] + malonyl-[acp][c] => CO2[c] + 3-oxopentanoyl-[acp][c] + acyl-carrier protein[c]	2.3.1.41	Pc14g00750;Pc21g10840;Pc22g09030				c	Fatty acid elongation in cytosol (uneven)	SBO:0000176		Lipid	beta-ketoacyl-acyl-carrier-protein synthase I		5721123;11132945	reconstructed based on template models	manual blast/hmm approach	manually reconstructed FA metabolism. Genes from original BLASTs
	r0888	3-oxoacyl-[acyl-carrier-protein] reductase	NADPH[c] + 3-oxopentanoyl-[acp][c] <=> 3-hydroxypentanoyl-[acp][c] + NADP(+)[c]	1.1.1.100	Pc16g05150;Pc16g12960;Pc21g10840;Pc21g17680;Pc21g20220;Pc21g21810				c	Fatty acid elongation in cytosol (uneven)	SBO:0000176		Lipid	3-oxoacyl-[acyl-carrier-protein] reductase		5721123;11132945	reconstructed based on template models	manual blast/hmm approach	manually reconstructed FA metabolism. Genes from original BLASTs
	r0889	3-hydroxypalmitoyl-[acyl-carrier-protein] dehydratase	3-hydroxypentanoyl-[acp][c] <=> trans-pent-2-enoyl-[acp][c] + H2O[c]	4.2.1.61	Pc14g00740				c	Fatty acid elongation in cytosol (uneven)	SBO:0000176		Lipid	3-hydroxypalmitoyl-[acyl-carrier-protein] dehydratase		5721123;11132945	reconstructed based on template models	manual blast/hmm approach	changed ec from 2.3.1.85 and name from fatty acid synthase. manually reconstructed FA metabolism. The gene seems to be subunit b (?)
	r0890	enoyl-ACP reductase	NADP(+)[c] + pentanoyl-[acp][c] <=> NADPH[c] + trans-pent-2-enoyl-[acp][c]	1.3.1.9	Pc14g00740				c	Fatty acid elongation in cytosol (uneven)	SBO:0000176		Lipid	enoyl-[acyl-carrier-protein] reductase (NADH)		5721123;11132945	reconstructed based on template models	manual blast/hmm approach	manually reconstructed FA metabolism. Gene for FA synthase beta unit
	r0891	3-oxoacyl-[acyl-carrier-protein] synthase	pentanoyl-[acp][c] + malonyl-[acp][c] => CO2[c] + 3-oxoheptanoyl-[acp][c] + acyl-carrier protein[c]	2.3.1.41	Pc14g00750;Pc21g10840;Pc22g09030				c	Fatty acid elongation in cytosol (uneven)	SBO:0000176		Lipid	beta-ketoacyl-acyl-carrier-protein synthase I		5721123;11132945	reconstructed based on template models	manual blast/hmm approach	manually reconstructed FA metabolism. Genes from original BLASTs
	r0892	3-oxoacyl-[acyl-carrier-protein] reductase	NADPH[c] + 3-oxoheptanoyl-[acp][c] <=> 3-hydroxyheptanoyl-[acp][c] + NADP(+)[c]	1.1.1.100	Pc16g05150;Pc16g12960;Pc21g10840;Pc21g17680;Pc21g20220;Pc21g21810				c	Fatty acid elongation in cytosol (uneven)	SBO:0000176		Lipid	3-oxoacyl-[acyl-carrier-protein] reductase		5721123;11132945	reconstructed based on template models	manual blast/hmm approach	manually reconstructed FA metabolism. Genes from original BLASTs
	r0893	3-hydroxypalmitoyl-[acyl-carrier-protein] dehydratase	3-hydroxyheptanoyl-[acp][c] <=> trans-hept-2-enoyl-[acp][c] + H2O[c]	4.2.1.61	Pc14g00740				c	Fatty acid elongation in cytosol (uneven)	SBO:0000176		Lipid	3-hydroxypalmitoyl-[acyl-carrier-protein] dehydratase		5721123;11132945	reconstructed based on template models	manual blast/hmm approach	changed ec from 2.3.1.85 and name from fatty acid synthase. manually reconstructed FA metabolism. The gene seems to be subunit b (?)
	r0894	enoyl-ACP reductase	NADPH[c] + trans-hept-2-enoyl-[acp][c] <=> NADP(+)[c] + heptanoyl-[acp][c]	1.3.1.9	Pc14g00740				c	Fatty acid elongation in cytosol (uneven)	SBO:0000176		Lipid	enoyl-[acyl-carrier-protein] reductase (NADH)		5721123;11132945	reconstructed based on template models	manual blast/hmm approach	manually reconstructed FA metabolism. Gene for FA synthase beta unit
	r0895	acyl-CoA dehydrogenase	FAD[m] + stearoyl-CoA[m] => FADH2[m] + trans-octadec-2-enoyl-CoA[m]	1.3.99.3	Pc12g08530;Pc14g00140;Pc21g19000;Pc20g15640;Pc22g22700				m	Mitochondrial beta oxidation (even)	SBO:0000176		Lipid	acyl-CoA dehydrogenase		16978390;18820685;19156454	reconstructed based on template models	manual blast/hmm approach	manually reconstructed FA metabolism. Based a lot on CELLO since there are many very similar genes. Compared to the type of reactions in the HMM model, blast and CELLO. Some gene assignments could be wrong
	r0896	acyl-CoA dehydrogenase	FAD[m] + icosanoyl-CoA[m] => FADH2[m] + trans-C20-2-enoyl-CoA[m]	1.3.99.3	Pc12g08530;Pc14g00140;Pc21g19000;Pc20g15640;Pc22g22700				m	Mitochondrial beta oxidation (even)	SBO:0000176		Lipid	acyl-CoA dehydrogenase		16978390;18820685;19156454	reconstructed based on template models	manual blast/hmm approach	manually reconstructed FA metabolism. Based a lot on CELLO since there are many very similar genes. Compared to the type of reactions in the HMM model, blast and CELLO. Some gene assignments could be wrong
	r0897	enoyl-CoA hydratase	trans-octadec-2-enoyl-CoA[m] + H2O[m] <=> 3-hydroxystearoyl-CoA[m]	4.2.1.17	Pc22g21270;Pc22g20810				m	Mitochondrial beta oxidation (even)	SBO:0000176		Lipid	enoyl-CoA hydratase		16978390;18820685;19156454	reconstructed based on template models	manual blast/hmm approach	manually reconstructed FA metabolism. Based a lot on CELLO since there are many very similar genes. Compared to the type of reactions in the HMM model, blast and CELLO. Some gene assignments could be wrong
	r0898	enoyl-CoA hydratase	trans-C20-2-enoyl-CoA[m] + H2O[m] <=> 3-hydroxyicosanoyl-CoA[m]	4.2.1.17	Pc22g21270;Pc22g20810				m	Mitochondrial beta oxidation (even)	SBO:0000176		Lipid	enoyl-CoA hydratase		16978390;18820685;19156454	reconstructed based on template models	manual blast/hmm approach	manually reconstructed FA metabolism. Based a lot on CELLO since there are many very similar genes. Compared to the type of reactions in the HMM model, blast and CELLO. Some gene assignments could be wrong
	r0899	3-hydroxyacyl-CoA dehydrogenase	3-hydroxystearoyl-CoA[m] + NAD(+)[m] => 3-oxostearoyl-CoA[m] + NADH[m]	1.1.1.35	Pc13g06830;Pc19g00460;Pc19g00500;Pc21g05290				m	Mitochondrial beta oxidation (even)	SBO:0000176		Lipid	3-hydroxyacyl-CoA dehydrogenase		19271269	reconstructed based on template models	manual blast/hmm approach	manually reconstructed FA metabolism. Based a lot on CELLO since there are many very similar genes. Compared to the type of reactions in the HMM model, blast and CELLO. Some gene assignments could be wrong
	r0900	3-hydroxyacyl-CoA dehydrogenase	3-hydroxyicosanoyl-CoA[m] + NAD(+)[m] => 3-oxoicosanoyl-CoA[m] + NADH[m]	1.1.1.35	Pc13g06830;Pc19g00460;Pc19g00500;Pc21g05290				m	Mitochondrial beta oxidation (even)	SBO:0000176		Lipid	3-hydroxyacyl-CoA dehydrogenase		19271269	reconstructed based on template models	manual blast/hmm approach	manually reconstructed FA metabolism. Based a lot on CELLO since there are many very similar genes. Compared to the type of reactions in the HMM model, blast and CELLO. Some gene assignments could be wrong
	r0901	3-ketoacyl-CoA thiolase	3-oxostearoyl-CoA[m] + coenzyme A[m] => acetyl-CoA[m] + palmitoyl-CoA[m]	2.3.1.16	Pc13g12930;Pc21g04680				m	Mitochondrial beta oxidation (even)	SBO:0000176		Lipid	acetyl-CoA C-acyltransferase		2120195;5867654;19271269;18820685;19156454	reconstructed based on template models	manual blast/hmm approach	manually reconstructed FA metabolism. Based a lot on CELLO since there are many very similar genes. Compared to the type of reactions in the HMM model, blast and CELLO. Some gene assignments could be wrong
	r0902	3-ketoacyl-CoA thiolase	3-oxoicosanoyl-CoA[m] + coenzyme A[m] => acetyl-CoA[m] + stearoyl-CoA[m]	2.3.1.16	Pc13g12930;Pc21g04680				m	Mitochondrial beta oxidation (even)	SBO:0000176		Lipid	acetyl-CoA C-acyltransferase		2120195;5867654;19271269;18820685;19156454	reconstructed based on template models	manual blast/hmm approach	manually reconstructed FA metabolism. Based a lot on CELLO since there are many very similar genes. Compared to the type of reactions in the HMM model, blast and CELLO. Some gene assignments could be wrong
	r0903	acyl-CoA dehydrogenase	FAD[m] + palmitoyl-CoA[m] => FADH2[m] + trans-hexadec-2-enoyl-CoA[m]	1.3.99.3	Pc12g08530;Pc14g00140;Pc21g19000;Pc20g15640;Pc22g22700				m	Mitochondrial beta oxidation (even)	SBO:0000176		Lipid	acyl-CoA dehydrogenase		16978390;18820685;19156454	reconstructed based on template models	manual blast/hmm approach	manually reconstructed FA metabolism. Based a lot on CELLO since there are many very similar genes. Compared to the type of reactions in the HMM model, blast and CELLO. Some gene assignments could be wrong
	r0904	enoyl-CoA hydratase	trans-hexadec-2-enoyl-CoA[m] + H2O[m] <=> 3-hydroxypalmitoyl-CoA[m]	4.2.1.17	Pc22g21270;Pc22g20810				m	Mitochondrial beta oxidation (even)	SBO:0000176		Lipid	enoyl-CoA hydratase		16978390;18820685;19156454	reconstructed based on template models	manual blast/hmm approach	manually reconstructed FA metabolism. Based a lot on CELLO since there are many very similar genes. Compared to the type of reactions in the HMM model, blast and CELLO. Some gene assignments could be wrong
	r0905	3-hydroxyacyl-CoA dehydrogenase	3-hydroxypalmitoyl-CoA[m] + NAD(+)[m] => 3-oxopalmitoyl-CoA[m] + NADH[m]	1.1.1.35	Pc13g06830;Pc19g00460;Pc19g00500;Pc21g05290				m	Mitochondrial beta oxidation (even)	SBO:0000176		Lipid	3-hydroxyacyl-CoA dehydrogenase		19271269	reconstructed based on template models	manual blast/hmm approach	manually reconstructed FA metabolism. Based a lot on CELLO since there are many very similar genes. Compared to the type of reactions in the HMM model, blast and CELLO. Some gene assignments could be wrong
	r0906	3-ketoacyl-CoA thiolase	3-oxopalmitoyl-CoA[m] + coenzyme A[m] => acetyl-CoA[m] + myristoyl-CoA[m]	2.3.1.16	Pc13g12930;Pc21g04680				m	Mitochondrial beta oxidation (even)	SBO:0000176		Lipid	acetyl-CoA C-acyltransferase		2120195;5867654;19271269;18820685;19156454	reconstructed based on template models	manual blast/hmm approach	manually reconstructed FA metabolism. Based a lot on CELLO since there are many very similar genes. Compared to the type of reactions in the HMM model, blast and CELLO. Some gene assignments could be wrong
	r0907	acyl-CoA dehydrogenase	FAD[m] + myristoyl-CoA[m] => FADH2[m] + trans-tetradec-2-enoyl-CoA[m]	1.3.99.3	Pc12g08530;Pc14g00140;Pc21g19000;Pc20g15640;Pc22g22700				m	Mitochondrial beta oxidation (even)	SBO:0000176		Lipid	acyl-CoA dehydrogenase		16978390;18820685;19156454	reconstructed based on template models	manual blast/hmm approach	manually reconstructed FA metabolism. Based a lot on CELLO since there are many very similar genes. Compared to the type of reactions in the HMM model, blast and CELLO. Some gene assignments could be wrong
	r0908	enoyl-CoA hydratase	trans-tetradec-2-enoyl-CoA[m] + H2O[m] <=> 3-hydroxymyristoyl-CoA[m]	4.2.1.17	Pc22g21270;Pc22g20810				m	Mitochondrial beta oxidation (even)	SBO:0000176		Lipid	enoyl-CoA hydratase		16978390;18820685;19156454	reconstructed based on template models	manual blast/hmm approach	manually reconstructed FA metabolism. Based a lot on CELLO since there are many very similar genes. Compared to the type of reactions in the HMM model, blast and CELLO. Some gene assignments could be wrong
	r0909	3-hydroxyacyl-CoA dehydrogenase	3-hydroxymyristoyl-CoA[m] + NAD(+)[m] => 3-oxomyristoyl-CoA[m] + NADH[m]	1.1.1.35	Pc13g06830;Pc19g00460;Pc19g00500;Pc21g05290				m	Mitochondrial beta oxidation (even)	SBO:0000176		Lipid	3-hydroxyacyl-CoA dehydrogenase		19271269	reconstructed based on template models	manual blast/hmm approach	manually reconstructed FA metabolism. Based a lot on CELLO since there are many very similar genes. Compared to the type of reactions in the HMM model, blast and CELLO. Some gene assignments could be wrong
	r0910	3-ketoacyl-CoA thiolase	3-oxomyristoyl-CoA[m] + coenzyme A[m] => acetyl-CoA[m] + lauroyl-CoA[m]	2.3.1.16	Pc13g12930;Pc21g04680				m	Mitochondrial beta oxidation (even)	SBO:0000176		Lipid	acetyl-CoA C-acyltransferase		2120195;5867654;19271269;18820685;19156454	reconstructed based on template models	manual blast/hmm approach	manually reconstructed FA metabolism. Based a lot on CELLO since there are many very similar genes. Compared to the type of reactions in the HMM model, blast and CELLO. Some gene assignments could be wrong
	r0911	acyl-CoA dehydrogenase	FAD[m] + lauroyl-CoA[m] => FADH2[m] + trans-dodec-2-enoyl-CoA[m]	1.3.99.3	Pc12g08530;Pc14g00140;Pc21g19000;Pc20g15640;Pc22g22700				m	Mitochondrial beta oxidation (even)	SBO:0000176		Lipid	acyl-CoA dehydrogenase		16978390;18820685;19156454	reconstructed based on template models	manual blast/hmm approach	manually reconstructed FA metabolism. Based a lot on CELLO since there are many very similar genes. Compared to the type of reactions in the HMM model, blast and CELLO. Some gene assignments could be wrong
	r0912	enoyl-CoA hydratase	trans-dodec-2-enoyl-CoA[m] + H2O[m] <=> 3-hydroxylauroyl-CoA[m]	4.2.1.17	Pc22g21270;Pc22g20810				m	Mitochondrial beta oxidation (even)	SBO:0000176		Lipid	enoyl-CoA hydratase		16978390;18820685;19156454	reconstructed based on template models	manual blast/hmm approach	manually reconstructed FA metabolism. Based a lot on CELLO since there are many very similar genes. Compared to the type of reactions in the HMM model, blast and CELLO. Some gene assignments could be wrong
	r0913	3-hydroxyacyl-CoA dehydrogenase	3-hydroxylauroyl-CoA[m] + NAD(+)[m] => 3-oxolauroyl-CoA[m] + NADH[m]	1.1.1.35	Pc13g06830;Pc19g00460;Pc19g00500;Pc21g05290				m	Mitochondrial beta oxidation (even)	SBO:0000176		Lipid	3-hydroxyacyl-CoA dehydrogenase		19271269	reconstructed based on template models	manual blast/hmm approach	manually reconstructed FA metabolism. Based a lot on CELLO since there are many very similar genes. Compared to the type of reactions in the HMM model, blast and CELLO. Some gene assignments could be wrong
	r0914	3-ketoacyl-CoA thiolase	3-oxolauroyl-CoA[m] + coenzyme A[m] => acetyl-CoA[m] + decanoyl-CoA[m]	2.3.1.16	Pc13g12930;Pc21g04680				m	Mitochondrial beta oxidation (even)	SBO:0000176		Lipid	acetyl-CoA C-acyltransferase		2120195;5867654;19271269;18820685;19156454	reconstructed based on template models	manual blast/hmm approach	manually reconstructed FA metabolism. Based a lot on CELLO since there are many very similar genes. Compared to the type of reactions in the HMM model, blast and CELLO. Some gene assignments could be wrong
	r0915	acyl-CoA dehydrogenase	FAD[m] + decanoyl-CoA[m] => FADH2[m] + trans-dec-2-enoyl-CoA[m]	1.3.99.3	Pc12g08530;Pc14g00140;Pc21g19000;Pc20g15640;Pc22g22700				m	Mitochondrial beta oxidation (even)	SBO:0000176		Lipid	acyl-CoA dehydrogenase		16978390;18820685;19156454	reconstructed based on template models	manual blast/hmm approach	manually reconstructed FA metabolism. Based a lot on CELLO since there are many very similar genes. Compared to the type of reactions in the HMM model, blast and CELLO. Some gene assignments could be wrong
	r0916	enoyl-CoA hydratase	trans-dec-2-enoyl-CoA[m] + H2O[m] <=> 3-hydroxydecanoyl-CoA[m]	4.2.1.17	Pc22g21270;Pc22g20810				m	Mitochondrial beta oxidation (even)	SBO:0000176		Lipid	enoyl-CoA hydratase		16978390;18820685;19156454	reconstructed based on template models	manual blast/hmm approach	manually reconstructed FA metabolism. Based a lot on CELLO since there are many very similar genes. Compared to the type of reactions in the HMM model, blast and CELLO. Some gene assignments could be wrong
	r0917	3-hydroxyacyl-CoA dehydrogenase	3-hydroxydecanoyl-CoA[m] + NAD(+)[m] => 3-oxodecanoyl-CoA[m] + NADH[m]	1.1.1.35	Pc13g06830;Pc19g00460;Pc19g00500;Pc21g05290				m	Mitochondrial beta oxidation (even)	SBO:0000176		Lipid	3-hydroxyacyl-CoA dehydrogenase		19271269	reconstructed based on template models	manual blast/hmm approach	manually reconstructed FA metabolism. Based a lot on CELLO since there are many very similar genes. Compared to the type of reactions in the HMM model, blast and CELLO. Some gene assignments could be wrong
	r0918	3-ketoacyl-CoA thiolase	3-oxodecanoyl-CoA[m] + coenzyme A[m] => acetyl-CoA[m] + octanoyl-CoA[m]	2.3.1.16	Pc13g12930;Pc21g04680				m	Mitochondrial beta oxidation (even)	SBO:0000176		Lipid	acetyl-CoA C-acyltransferase		2120195;5867654;19271269;18820685;19156454	reconstructed based on template models	manual blast/hmm approach	manually reconstructed FA metabolism. Based a lot on CELLO since there are many very similar genes. Compared to the type of reactions in the HMM model, blast and CELLO. Some gene assignments could be wrong
	r0919	acyl-CoA dehydrogenase	FAD[m] + octanoyl-CoA[m] => FADH2[m] + trans-oct-2-enoyl-CoA[m]	1.3.99.3	Pc12g08530;Pc14g00140;Pc21g19000;Pc20g15640;Pc22g22700				m	Mitochondrial beta oxidation (even)	SBO:0000176		Lipid	acyl-CoA dehydrogenase		16978390;18820685;19156454	reconstructed based on template models	manual blast/hmm approach	manually reconstructed FA metabolism. Based a lot on CELLO since there are many very similar genes. Compared to the type of reactions in the HMM model, blast and CELLO. Some gene assignments could be wrong
	r0920	enoyl-CoA hydratase	trans-oct-2-enoyl-CoA[m] + H2O[m] <=> 3-hydroxyoctanoyl-CoA[m]	4.2.1.17	Pc22g21270;Pc22g20810				m	Mitochondrial beta oxidation (even)	SBO:0000176		Lipid	enoyl-CoA hydratase		16978390;18820685;19156454	reconstructed based on template models	manual blast/hmm approach	manually reconstructed FA metabolism. Based a lot on CELLO since there are many very similar genes. Compared to the type of reactions in the HMM model, blast and CELLO. Some gene assignments could be wrong
	r0921	3-hydroxyacyl-CoA dehydrogenase	3-hydroxyoctanoyl-CoA[m] + NAD(+)[m] => 3-oxooctanoyl-CoA[m] + NADH[m]	1.1.1.35	Pc13g06830;Pc19g00460;Pc19g00500;Pc21g05290				m	Mitochondrial beta oxidation (even)	SBO:0000176		Lipid	3-hydroxyacyl-CoA dehydrogenase		19271269	reconstructed based on template models	manual blast/hmm approach	manually reconstructed FA metabolism. Based a lot on CELLO since there are many very similar genes. Compared to the type of reactions in the HMM model, blast and CELLO. Some gene assignments could be wrong
	r0922	3-ketoacyl-CoA thiolase	3-oxooctanoyl-CoA[m] + coenzyme A[m] => acetyl-CoA[m] + hexanoyl-CoA[m]	2.3.1.16	Pc13g12930;Pc21g04680				m	Mitochondrial beta oxidation (even)	SBO:0000176		Lipid	acetyl-CoA C-acyltransferase		2120195;5867654;19271269;18820685;19156454	reconstructed based on template models	manual blast/hmm approach	manually reconstructed FA metabolism. Based a lot on CELLO since there are many very similar genes. Compared to the type of reactions in the HMM model, blast and CELLO. Some gene assignments could be wrong
	r0923	acyl-CoA dehydrogenase	FAD[m] + hexanoyl-CoA[m] => FADH2[m] + trans-hex-2-enoyl-CoA[m]	1.3.99.3	Pc12g08530;Pc14g00140;Pc21g19000;Pc20g15640;Pc22g22700				m	Mitochondrial beta oxidation (even)	SBO:0000176		Lipid	acyl-CoA dehydrogenase		16978390;18820685;19156454	reconstructed based on template models	manual blast/hmm approach	manually reconstructed FA metabolism. Based a lot on CELLO since there are many very similar genes. Compared to the type of reactions in the HMM model, blast and CELLO. Some gene assignments could be wrong
	r0924	enoyl-CoA hydratase	trans-hex-2-enoyl-CoA[m] + H2O[m] <=> 3-hydroxyhexanoyl-CoA[m]	4.2.1.17	Pc22g21270;Pc22g20810				m	Mitochondrial beta oxidation (even)	SBO:0000176		Lipid	enoyl-CoA hydratase		16978390;18820685;19156454	reconstructed based on template models	manual blast/hmm approach	manually reconstructed FA metabolism. Based a lot on CELLO since there are many very similar genes. Compared to the type of reactions in the HMM model, blast and CELLO. Some gene assignments could be wrong
	r0925	3-hydroxyacyl-CoA dehydrogenase	3-hydroxyhexanoyl-CoA[m] + NAD(+)[m] => 3-oxohexanoyl-CoA[m] + NADH[m]	1.1.1.35	Pc13g06830;Pc19g00460;Pc19g00500;Pc21g05290				m	Mitochondrial beta oxidation (even)	SBO:0000176		Lipid	3-hydroxyacyl-CoA dehydrogenase		19271269	reconstructed based on template models	manual blast/hmm approach	manually reconstructed FA metabolism. Based a lot on CELLO since there are many very similar genes. Compared to the type of reactions in the HMM model, blast and CELLO. Some gene assignments could be wrong
	r0926	3-ketoacyl-CoA thiolase	3-oxohexanoyl-CoA[m] + coenzyme A[m] => acetyl-CoA[m] + butyryl-CoA[m]	2.3.1.16	Pc13g12930;Pc21g04680				m	Mitochondrial beta oxidation (even)	SBO:0000176		Lipid	acetyl-CoA C-acyltransferase		2120195;5867654;19271269;18820685;19156454	reconstructed based on template models	manual blast/hmm approach	manually reconstructed FA metabolism. Based a lot on CELLO since there are many very similar genes. Compared to the type of reactions in the HMM model, blast and CELLO. Some gene assignments could be wrong
	r0927	acyl-CoA dehydrogenase	FAD[m] + butyryl-CoA[m] => FADH2[m] + trans-but-2-enoyl-CoA[m]	1.3.99.3	Pc12g08530;Pc14g00140;Pc21g19000;Pc20g15640;Pc22g22700				m	Mitochondrial beta oxidation (even)	SBO:0000176		Lipid	acyl-CoA dehydrogenase		16978390;18820685;19156454	reconstructed based on template models	manual blast/hmm approach	manually reconstructed FA metabolism. Based a lot on CELLO since there are many very similar genes. Compared to the type of reactions in the HMM model, blast and CELLO. Some gene assignments could be wrong
	r0928	enoyl-CoA hydratase	trans-but-2-enoyl-CoA[m] + H2O[m] <=> 3-hydroxybutyryl-CoA[m]	4.2.1.17	Pc22g21270;Pc22g20810				m	Mitochondrial beta oxidation (even)	SBO:0000176		Lipid	enoyl-CoA hydratase		16978390;18820685;19156454	reconstructed based on template models	manual blast/hmm approach	manually reconstructed FA metabolism. Based a lot on CELLO since there are many very similar genes. Compared to the type of reactions in the HMM model, blast and CELLO. Some gene assignments could be wrong
	r0929	3-hydroxyacyl-CoA dehydrogenase	3-hydroxybutyryl-CoA[m] + NAD(+)[m] <=> acetoacetyl-CoA[m] + NADH[m]	1.1.1.35	Pc13g06830;Pc19g00460;Pc19g00500;Pc21g05290				m	Mitochondrial beta oxidation (even)	SBO:0000176		Lipid	3-hydroxyacyl-CoA dehydrogenase		19271269	reconstructed based on template models	manual blast/hmm approach	manually reconstructed FA metabolism. Based a lot on CELLO since there are many very similar genes. Compared to the type of reactions in the HMM model, blast and CELLO. Some gene assignments could be wrong
	r0930	acetyl-CoA:acetyl-CoA C-acetyltransferase	acetoacetyl-CoA[m] + coenzyme A[m] => 2 acetyl-CoA[m]	2.3.1.9	Pc22g10140				m	Mitochondrial beta oxidation (even)	SBO:0000176		Lipid	acetyl-CoA C-acetyltransferase	R00238	19271269	reconstructed based on template models	manual blast/hmm approach	manually reconstructed FA metabolism. Based a lot on CELLO since there are many very similar genes. Compared to the type of reactions in the HMM model, blast and CELLO. Some gene assignments could be wrong
	r0931	acyl-CoA dehydrogenase	FAD[m] + heptadecanoyl-CoA[m] => FADH2[m] + trans-heptadec-2-enoyl-CoA[m]	1.3.99.3	Pc12g08530;Pc14g00140;Pc21g19000;Pc20g15640;Pc22g22700				m	Mitochondrial beta oxidation (uneven)	SBO:0000176		Lipid	acyl-CoA dehydrogenase		16978390;18820685;19156454	reconstructed based on template models	manual blast/hmm approach	manually reconstructed FA metabolism. Based a lot on CELLO since there are many very similar genes. Compared to the type of reactions in the HMM model, blast and CELLO. Some gene assignments could be wrong
	r0932	enoyl-CoA hydratase	trans-heptadec-2-enoyl-CoA[m] + H2O[m] <=> 3-hydroxyheptadecanoyl-CoA[m]	4.2.1.17	Pc22g21270;Pc22g20810				m	Mitochondrial beta oxidation (uneven)	SBO:0000176		Lipid	enoyl-CoA hydratase		16978390;18820685	reconstructed based on template models	manual blast/hmm approach	manually reconstructed FA metabolism. Based a lot on CELLO since there are many very similar genes. Compared to the type of reactions in the HMM model, blast and CELLO. Some gene assignments could be wrong
	r0933	3-hydroxyacyl-CoA dehydrogenase	3-hydroxyheptadecanoyl-CoA[m] + NAD(+)[m] => 3-oxoheptadecanoyl-CoA[m] + NADH[m]	1.1.1.35	Pc13g06830;Pc19g00460;Pc19g00500;Pc21g05290				m	Mitochondrial beta oxidation (uneven)	SBO:0000176		Lipid	3-hydroxyacyl-CoA dehydrogenase		19271269	reconstructed based on template models	manual blast/hmm approach	manually reconstructed FA metabolism. Based a lot on CELLO since there are many very similar genes. Compared to the type of reactions in the HMM model, blast and CELLO. Some gene assignments could be wrong
	r0934	3-ketoacyl-CoA thiolase	3-oxoheptadecanoyl-CoA[m] + coenzyme A[m] => acetyl-CoA[m] + pentadecanoyl-CoA[m]	2.3.1.16	Pc13g12930;Pc21g04680				m	Mitochondrial beta oxidation (uneven)	SBO:0000176		Lipid	acetyl-CoA C-acyltransferase		2120195;5867654;18820685	reconstructed based on template models	manual blast/hmm approach	manually reconstructed FA metabolism. Based a lot on CELLO since there are many very similar genes. Compared to the type of reactions in the HMM model, blast and CELLO. Some gene assignments could be wrong
	r0935	acyl-CoA dehydrogenase	FAD[m] + pentadecanoyl-CoA[m] => FADH2[m] + trans-pentadec-2-enoyl-CoA[m]	1.3.99.3	Pc12g08530;Pc14g00140;Pc21g19000;Pc20g15640;Pc22g22700				m	Mitochondrial beta oxidation (uneven)	SBO:0000176		Lipid	acyl-CoA dehydrogenase		16978390;18820685;19156454	reconstructed based on template models	manual blast/hmm approach	manually reconstructed FA metabolism. Based a lot on CELLO since there are many very similar genes. Compared to the type of reactions in the HMM model, blast and CELLO. Some gene assignments could be wrong
	r0936	enoyl-CoA hydratase	trans-pentadec-2-enoyl-CoA[m] + H2O[m] <=> 3-hydroxypentadecanoyl-CoA[m]	4.2.1.17	Pc22g21270;Pc22g20810				m	Mitochondrial beta oxidation (uneven)	SBO:0000176		Lipid	enoyl-CoA hydratase		16978390;18820685	reconstructed based on template models	manual blast/hmm approach	manually reconstructed FA metabolism. Based a lot on CELLO since there are many very similar genes. Compared to the type of reactions in the HMM model, blast and CELLO. Some gene assignments could be wrong
	r0937	3-hydroxyacyl-CoA dehydrogenase	3-hydroxypentadecanoyl-CoA[m] + NAD(+)[m] => 3-oxopentadecanoyl-CoA[m] + NADH[m]	1.1.1.35	Pc13g06830;Pc19g00460;Pc19g00500;Pc21g05290				m	Mitochondrial beta oxidation (uneven)	SBO:0000176		Lipid	3-hydroxyacyl-CoA dehydrogenase		19271269	reconstructed based on template models	manual blast/hmm approach	manually reconstructed FA metabolism. Based a lot on CELLO since there are many very similar genes. Compared to the type of reactions in the HMM model, blast and CELLO. Some gene assignments could be wrong
	r0938	3-ketoacyl-CoA thiolase	3-oxopentadecanoyl-CoA[m] + coenzyme A[m] => acetyl-CoA[m] + tridecanoyl-CoA[m]	2.3.1.16	Pc13g12930;Pc21g04680				m	Mitochondrial beta oxidation (uneven)	SBO:0000176		Lipid	acetyl-CoA C-acyltransferase		2120195;5867654;18820685	reconstructed based on template models	manual blast/hmm approach	manually reconstructed FA metabolism. Based a lot on CELLO since there are many very similar genes. Compared to the type of reactions in the HMM model, blast and CELLO. Some gene assignments could be wrong
	r0939	acyl-CoA dehydrogenase	FAD[m] + tridecanoyl-CoA[m] => FADH2[m] + trans-tridec-2-enoyl-CoA[m]	1.3.99.3	Pc12g08530;Pc14g00140;Pc21g19000;Pc20g15640;Pc22g22700				m	Mitochondrial beta oxidation (uneven)	SBO:0000176		Lipid	acyl-CoA dehydrogenase		16978390;18820685;19156454	reconstructed based on template models	manual blast/hmm approach	manually reconstructed FA metabolism. Based a lot on CELLO since there are many very similar genes. Compared to the type of reactions in the HMM model, blast and CELLO. Some gene assignments could be wrong
	r0940	enoyl-CoA hydratase	trans-tridec-2-enoyl-CoA[m] + H2O[m] <=> 3-hydroxytridecanoyl-CoA[m]	4.2.1.17	Pc22g21270;Pc22g20810				m	Mitochondrial beta oxidation (uneven)	SBO:0000176		Lipid	enoyl-CoA hydratase		16978390;18820685	reconstructed based on template models	manual blast/hmm approach	manually reconstructed FA metabolism. Based a lot on CELLO since there are many very similar genes. Compared to the type of reactions in the HMM model, blast and CELLO. Some gene assignments could be wrong
	r0941	3-hydroxyacyl-CoA dehydrogenase	3-hydroxytridecanoyl-CoA[m] + NAD(+)[m] => 3-oxotridecanoyl-CoA[m] + NADH[m]	1.1.1.35	Pc13g06830;Pc19g00460;Pc19g00500;Pc21g05290				m	Mitochondrial beta oxidation (uneven)	SBO:0000176		Lipid	3-hydroxyacyl-CoA dehydrogenase		19271269	reconstructed based on template models	manual blast/hmm approach	manually reconstructed FA metabolism. Based a lot on CELLO since there are many very similar genes. Compared to the type of reactions in the HMM model, blast and CELLO. Some gene assignments could be wrong
	r0942	3-ketoacyl-CoA thiolase	3-oxotridecanoyl-CoA[m] + coenzyme A[m] => acetyl-CoA[m] + undecanoyl-CoA[m]	2.3.1.16	Pc13g12930;Pc21g04680				m	Mitochondrial beta oxidation (uneven)	SBO:0000176		Lipid	acetyl-CoA C-acyltransferase		2120195;5867654;18820685	reconstructed based on template models	manual blast/hmm approach	manually reconstructed FA metabolism. Based a lot on CELLO since there are many very similar genes. Compared to the type of reactions in the HMM model, blast and CELLO. Some gene assignments could be wrong
	r0943	acyl-CoA dehydrogenase	FAD[m] + undecanoyl-CoA[m] => FADH2[m] + trans-undec-2-enoyl-CoA[m]	1.3.99.3	Pc12g08530;Pc14g00140;Pc21g19000;Pc20g15640;Pc22g22700				m	Mitochondrial beta oxidation (uneven)	SBO:0000176		Lipid	acyl-CoA dehydrogenase		16978390;18820685;19156454	reconstructed based on template models	manual blast/hmm approach	manually reconstructed FA metabolism. Based a lot on CELLO since there are many very similar genes. Compared to the type of reactions in the HMM model, blast and CELLO. Some gene assignments could be wrong
	r0944	enoyl-CoA hydratase	trans-undec-2-enoyl-CoA[m] + H2O[m] <=> 3-hydroxyundecanoyl-CoA[m]	4.2.1.17	Pc22g21270;Pc22g20810				m	Mitochondrial beta oxidation (uneven)	SBO:0000176		Lipid	enoyl-CoA hydratase		16978390;18820685	reconstructed based on template models	manual blast/hmm approach	manually reconstructed FA metabolism. Based a lot on CELLO since there are many very similar genes. Compared to the type of reactions in the HMM model, blast and CELLO. Some gene assignments could be wrong
	r0945	3-hydroxyacyl-CoA dehydrogenase	3-hydroxyundecanoyl-CoA[m] + NAD(+)[m] => 3-oxoundecanoyl-CoA[m] + NADH[m]	1.1.1.35	Pc13g06830;Pc19g00460;Pc19g00500;Pc21g05290				m	Mitochondrial beta oxidation (uneven)	SBO:0000176		Lipid	3-hydroxyacyl-CoA dehydrogenase		19271269	reconstructed based on template models	manual blast/hmm approach	manually reconstructed FA metabolism. Based a lot on CELLO since there are many very similar genes. Compared to the type of reactions in the HMM model, blast and CELLO. Some gene assignments could be wrong
	r0946	3-ketoacyl-CoA thiolase	3-oxoundecanoyl-CoA[m] + coenzyme A[m] => acetyl-CoA[m] + nonanoyl-CoA[m]	2.3.1.16	Pc13g12930;Pc21g04680				m	Mitochondrial beta oxidation (uneven)	SBO:0000176		Lipid	acetyl-CoA C-acyltransferase		2120195;5867654;18820685	reconstructed based on template models	manual blast/hmm approach	manually reconstructed FA metabolism. Based a lot on CELLO since there are many very similar genes. Compared to the type of reactions in the HMM model, blast and CELLO. Some gene assignments could be wrong
	r0947	acyl-CoA dehydrogenase	FAD[m] + nonanoyl-CoA[m] => FADH2[m] + trans-non-2-enoyl-CoA[m]	1.3.99.3	Pc12g08530;Pc14g00140;Pc21g19000;Pc20g15640;Pc22g22700				m	Mitochondrial beta oxidation (uneven)	SBO:0000176		Lipid	acyl-CoA dehydrogenase		16978390;18820685;19156454	reconstructed based on template models	manual blast/hmm approach	manually reconstructed FA metabolism. Based a lot on CELLO since there are many very similar genes. Compared to the type of reactions in the HMM model, blast and CELLO. Some gene assignments could be wrong
	r0948	enoyl-CoA hydratase	trans-non-2-enoyl-CoA[m] + H2O[m] <=> 3-hydroxynonanoyl-CoA[m]	4.2.1.17	Pc22g21270;Pc22g20810				m	Mitochondrial beta oxidation (uneven)	SBO:0000176		Lipid	enoyl-CoA hydratase		16978390;18820685	reconstructed based on template models	manual blast/hmm approach	manually reconstructed FA metabolism. Based a lot on CELLO since there are many very similar genes. Compared to the type of reactions in the HMM model, blast and CELLO. Some gene assignments could be wrong
	r0949	3-hydroxyacyl-CoA dehydrogenase	3-hydroxynonanoyl-CoA[m] + NAD(+)[m] => 3-oxononanoyl-CoA[m] + NADH[m]	1.1.1.35	Pc13g06830;Pc19g00460;Pc19g00500;Pc21g05290				m	Mitochondrial beta oxidation (uneven)	SBO:0000176		Lipid	3-hydroxyacyl-CoA dehydrogenase		19271269	reconstructed based on template models	manual blast/hmm approach	manually reconstructed FA metabolism. Based a lot on CELLO since there are many very similar genes. Compared to the type of reactions in the HMM model, blast and CELLO. Some gene assignments could be wrong
	r0950	3-ketoacyl-CoA thiolase	3-oxononanoyl-CoA[m] + coenzyme A[m] => acetyl-CoA[m] + heptanoyl-CoA[m]	2.3.1.16	Pc13g12930;Pc21g04680				m	Mitochondrial beta oxidation (uneven)	SBO:0000176		Lipid	acetyl-CoA C-acyltransferase		2120195;5867654;18820685	reconstructed based on template models	manual blast/hmm approach	manually reconstructed FA metabolism. Based a lot on CELLO since there are many very similar genes. Compared to the type of reactions in the HMM model, blast and CELLO. Some gene assignments could be wrong
	r0951	acyl-CoA dehydrogenase	FAD[m] + heptanoyl-CoA[m] => FADH2[m] + trans-hept-2-enoyl-CoA[m]	1.3.99.3	Pc12g08530;Pc14g00140;Pc21g19000;Pc20g15640;Pc22g22700				m	Mitochondrial beta oxidation (uneven)	SBO:0000176		Lipid	acyl-CoA dehydrogenase		16978390;18820685;19156454	reconstructed based on template models	manual blast/hmm approach	manually reconstructed FA metabolism. Based a lot on CELLO since there are many very similar genes. Compared to the type of reactions in the HMM model, blast and CELLO. Some gene assignments could be wrong
	r0952	enoyl-CoA hydratase	trans-hept-2-enoyl-CoA[m] + H2O[m] <=> 3-hydroxyheptanoyl-CoA[m]	4.2.1.17	Pc22g21270;Pc22g20810				m	Mitochondrial beta oxidation (uneven)	SBO:0000176		Lipid	enoyl-CoA hydratase		16978390;18820685	reconstructed based on template models	manual blast/hmm approach	manually reconstructed FA metabolism. Based a lot on CELLO since there are many very similar genes. Compared to the type of reactions in the HMM model, blast and CELLO. Some gene assignments could be wrong
	r0953	3-hydroxyacyl-CoA dehydrogenase	3-hydroxyheptanoyl-CoA[m] + NAD(+)[m] => 3-oxoheptanoyl-CoA[m] + NADH[m]	1.1.1.35	Pc13g06830;Pc19g00460;Pc19g00500;Pc21g05290				m	Mitochondrial beta oxidation (uneven)	SBO:0000176		Lipid	3-hydroxyacyl-CoA dehydrogenase		19271269	reconstructed based on template models	manual blast/hmm approach	manually reconstructed FA metabolism. Based a lot on CELLO since there are many very similar genes. Compared to the type of reactions in the HMM model, blast and CELLO. Some gene assignments could be wrong
	r0954	3-ketoacyl-CoA thiolase	3-oxoheptanoyl-CoA[m] + coenzyme A[m] => acetyl-CoA[m] + pentanoyl-CoA[m]	2.3.1.16	Pc13g12930;Pc21g04680				m	Mitochondrial beta oxidation (uneven)	SBO:0000176		Lipid	acetyl-CoA C-acyltransferase		2120195;5867654;18820685	reconstructed based on template models	manual blast/hmm approach	manually reconstructed FA metabolism. Based a lot on CELLO since there are many very similar genes. Compared to the type of reactions in the HMM model, blast and CELLO. Some gene assignments could be wrong
	r0955	acyl-CoA dehydrogenase	FAD[m] + pentanoyl-CoA[m] => FADH2[m] + trans-pent-2-enoyl-CoA[m]	1.3.99.3	Pc12g08530;Pc14g00140;Pc21g19000;Pc20g15640;Pc22g22700				m	Mitochondrial beta oxidation (uneven)	SBO:0000176		Lipid	acyl-CoA dehydrogenase		16978390;18820685;19156454	reconstructed based on template models	manual blast/hmm approach	manually reconstructed FA metabolism. Based a lot on CELLO since there are many very similar genes. Compared to the type of reactions in the HMM model, blast and CELLO. Some gene assignments could be wrong
	r0956	enoyl-CoA hydratase	trans-pent-2-enoyl-CoA[m] + H2O[m] <=> 3-hydroxypentanoyl-CoA[m]	4.2.1.17	Pc22g21270;Pc22g20810				m	Mitochondrial beta oxidation (uneven)	SBO:0000176		Lipid	enoyl-CoA hydratase		16978390;18820685	reconstructed based on template models	manual blast/hmm approach	manually reconstructed FA metabolism. Based a lot on CELLO since there are many very similar genes. Compared to the type of reactions in the HMM model, blast and CELLO. Some gene assignments could be wrong
	r0957	3-hydroxyacyl-CoA dehydrogenase	3-hydroxypentanoyl-CoA[m] + NAD(+)[m] => 3-oxopentanoyl-CoA[m] + NADH[m]	1.1.1.35	Pc13g06830;Pc19g00460;Pc19g00500;Pc21g05290				m	Mitochondrial beta oxidation (uneven)	SBO:0000176		Lipid	3-hydroxyacyl-CoA dehydrogenase		19271269	reconstructed based on template models	manual blast/hmm approach	manually reconstructed FA metabolism. Based a lot on CELLO since there are many very similar genes. Compared to the type of reactions in the HMM model, blast and CELLO. Some gene assignments could be wrong
	r0958	3-ketoacyl-CoA thiolase	3-oxopentanoyl-CoA[m] + coenzyme A[m] => acetyl-CoA[m] + propionyl-CoA[m]	2.3.1.16	Pc13g12930;Pc21g04680				m	Mitochondrial beta oxidation (uneven)	SBO:0000176		Lipid	acetyl-CoA C-acyltransferase		2120195;5867654;18820685	reconstructed based on template models	manual blast/hmm approach	manually reconstructed FA metabolism. Based a lot on CELLO since there are many very similar genes. Compared to the type of reactions in the HMM model, blast and CELLO. Some gene assignments could be wrong
	r0959	3-hydroxyacyl-CoA dehydrogenase	3-hydroxypalmitoyl-CoA[p] + NAD(+)[p] => 3-oxopalmitoyl-CoA[p] + NADH[p]	1.1.1.35	Pc22g00240				p	Peroxisomal beta oxidation (even)	SBO:0000176		Lipid	3-hydroxyacyl-CoA dehydrogenase		19271269	reconstructed based on template models	manual blast/hmm approach	manually reconstructed beta oxidation. Assumes that peroxisomal beta oxidation stops at octanoyl
	r0960	acetyl-CoA C-acyltransferase	3-oxopalmitoyl-CoA[p] + coenzyme A[p] => acetyl-CoA[p] + myristoyl-CoA[p]	2.3.1.16	Pc15g00410;Pc13g12930;Pc21g04680;Pc15g00410;Pc13g12930				p	Peroxisomal beta oxidation (even)	SBO:0000176		Lipid	acetyl-CoA C-acyltransferase		2120195;5867654;19271269;18820685;19156454	reconstructed based on template models	manual blast/hmm approach	manually reconstructed beta oxidation. Assumes that peroxisomal beta oxidation stops at octanoyl
	r0961	peroxisomal fatty-acyl coenzyme A oxidase	myristoyl-CoA[p] + O2[p] => trans-tetradec-2-enoyl-CoA[p] + H2O2[p]	1.3.3.6	Pc13g14410				p	Peroxisomal beta oxidation (even)	SBO:0000176		Lipid	acyl-CoA oxidase		19271269;19156454	reconstructed based on template models	manual blast/hmm approach	manually reconstructed beta oxidation. Assumes that peroxisomal beta oxidation stops at octanoyl
	r0962	enoyl-CoA hydratase	trans-tetradec-2-enoyl-CoA[p] + H2O[p] => 3-hydroxymyristoyl-CoA[p]	4.2.1.17	Pc22g25120;Pc22g21270;Pc22g22390;Pc12g14790				p	Peroxisomal beta oxidation (even)	SBO:0000176		Lipid	enoyl-CoA hydratase		16978390;18820685;19156454	reconstructed based on template models	manual blast/hmm approach	manually reconstructed beta oxidation. Assumes that peroxisomal beta oxidation stops at octanoyl
	r0963	3-hydroxyacyl-CoA dehydrogenase	3-hydroxymyristoyl-CoA[p] + NAD(+)[p] => 3-oxomyristoyl-CoA[p] + NADH[p]	1.1.1.35	Pc22g00240				p	Peroxisomal beta oxidation (even)	SBO:0000176		Lipid	3-hydroxyacyl-CoA dehydrogenase		19271269	reconstructed based on template models	manual blast/hmm approach	manually reconstructed beta oxidation. Assumes that peroxisomal beta oxidation stops at octanoyl
	r0964	acetyl-CoA C-acyltransferase	3-oxomyristoyl-CoA[p] + coenzyme A[p] => acetyl-CoA[p] + lauroyl-CoA[p]	2.3.1.16	Pc15g00410;Pc13g12930;Pc21g04680;Pc15g00410;Pc13g12930				p	Peroxisomal beta oxidation (even)	SBO:0000176		Lipid	acetyl-CoA C-acyltransferase		2120195;5867654;19271269;18820685;19156454	reconstructed based on template models	manual blast/hmm approach	manually reconstructed beta oxidation. Assumes that peroxisomal beta oxidation stops at octanoyl
	r0965	peroxisomal fatty-acyl coenzyme A oxidase	lauroyl-CoA[p] + O2[p] => trans-dodec-2-enoyl-CoA[p] + H2O2[p]	1.3.3.6	Pc13g14410				p	Peroxisomal beta oxidation (even)	SBO:0000176		Lipid	acyl-CoA oxidase		19271269;19156454	reconstructed based on template models	manual blast/hmm approach	manually reconstructed beta oxidation. Assumes that peroxisomal beta oxidation stops at octanoyl
	r0966	enoyl-CoA hydratase	trans-dodec-2-enoyl-CoA[p] + H2O[p] => 3-hydroxylauroyl-CoA[p]	4.2.1.17	Pc22g25120;Pc22g21270;Pc22g22390;Pc12g14790				p	Peroxisomal beta oxidation (even)	SBO:0000176		Lipid	enoyl-CoA hydratase		16978390;18820685;19156454	reconstructed based on template models	manual blast/hmm approach	manually reconstructed beta oxidation. Assumes that peroxisomal beta oxidation stops at octanoyl
	r0967	3-hydroxyacyl-CoA dehydrogenase	3-hydroxylauroyl-CoA[p] + NAD(+)[p] => 3-oxolauroyl-CoA[p] + NADH[p]	1.1.1.35	Pc22g00240				p	Peroxisomal beta oxidation (even)	SBO:0000176		Lipid	3-hydroxyacyl-CoA dehydrogenase		19271269	reconstructed based on template models	manual blast/hmm approach	manually reconstructed beta oxidation. Assumes that peroxisomal beta oxidation stops at octanoyl
	r0968	acetyl-CoA C-acyltransferase	3-oxolauroyl-CoA[p] + coenzyme A[p] => acetyl-CoA[p] + decanoyl-CoA[p]	2.3.1.16	Pc15g00410;Pc13g12930;Pc21g04680;Pc15g00410;Pc13g12930				p	Peroxisomal beta oxidation (even)	SBO:0000176		Lipid	acetyl-CoA C-acyltransferase		2120195;5867654;19271269;18820685;19156454	reconstructed based on template models	manual blast/hmm approach	manually reconstructed beta oxidation. Assumes that peroxisomal beta oxidation stops at octanoyl
	r0969	peroxisomal fatty-acyl coenzyme A oxidase	decanoyl-CoA[p] + O2[p] => trans-dec-2-enoyl-CoA[p] + H2O2[p]	1.3.3.6	Pc13g14410				p	Peroxisomal beta oxidation (even)	SBO:0000176		Lipid	acyl-CoA oxidase		19271269;19156454	reconstructed based on template models	manual blast/hmm approach	manually reconstructed beta oxidation. Assumes that peroxisomal beta oxidation stops at octanoyl
	r0970	enoyl-CoA hydratase	trans-dec-2-enoyl-CoA[p] + H2O[p] => 3-hydroxydecanoyl-CoA[p]	4.2.1.17	Pc22g25120;Pc22g21270;Pc22g22390;Pc12g14790				p	Peroxisomal beta oxidation (even)	SBO:0000176		Lipid	enoyl-CoA hydratase		16978390;18820685;19156454	reconstructed based on template models	manual blast/hmm approach	manually reconstructed beta oxidation. Assumes that peroxisomal beta oxidation stops at octanoyl
	r0971	3-hydroxyacyl-CoA dehydrogenase	3-hydroxydecanoyl-CoA[p] + NAD(+)[p] => 3-oxodecanoyl-CoA[p] + NADH[p]	1.1.1.35	Pc22g00240				p	Peroxisomal beta oxidation (even)	SBO:0000176		Lipid	3-hydroxyacyl-CoA dehydrogenase		19271269	reconstructed based on template models	manual blast/hmm approach	manually reconstructed beta oxidation. Assumes that peroxisomal beta oxidation stops at octanoyl
	r0972	acetyl-CoA C-acyltransferase	3-oxodecanoyl-CoA[p] + coenzyme A[p] => acetyl-CoA[p] + octanoyl-CoA[p]	2.3.1.16	Pc15g00410;Pc13g12930;Pc21g04680;Pc15g00410;Pc13g12930				p	Peroxisomal beta oxidation (even)	SBO:0000176		Lipid	acetyl-CoA C-acyltransferase		2120195;5867654;19271269;18820685;19156454	reconstructed based on template models	manual blast/hmm approach	manually reconstructed beta oxidation. Assumes that peroxisomal beta oxidation stops at octanoyl
	r0973	peroxisomal fatty-acyl coenzyme A oxidase	stearoyl-CoA[p] + O2[p] => trans-octadec-2-enoyl-CoA[p] + H2O2[p]	1.3.3.6	Pc13g14410				p	Peroxisomal beta oxidation (even)	SBO:0000176		Lipid	acyl-CoA oxidase		19271269;19156454	reconstructed based on template models	manual blast/hmm approach	manually reconstructed beta oxidation. Assumes that peroxisomal beta oxidation stops at octanoyl
	r0974	peroxisomal fatty-acyl coenzyme A oxidase	icosanoyl-CoA[p] + O2[p] => trans-C20-2-enoyl-CoA[p] + H2O2[p]	1.3.3.6	Pc13g14410				p	Peroxisomal beta oxidation (even)	SBO:0000176		Lipid	acyl-CoA oxidase		19271269;19156454	reconstructed based on template models	manual blast/hmm approach	manually reconstructed beta oxidation. Assumes that peroxisomal beta oxidation stops at octanoyl
	r0975	enoyl-CoA hydratase	trans-octadec-2-enoyl-CoA[p] + H2O[p] => 3-hydroxystearoyl-CoA[p]	4.2.1.17	Pc22g25120;Pc22g21270;Pc22g22390;Pc12g14790				p	Peroxisomal beta oxidation (even)	SBO:0000176		Lipid	enoyl-CoA hydratase		16978390;18820685;19156454	reconstructed based on template models	manual blast/hmm approach	manually reconstructed beta oxidation. Assumes that peroxisomal beta oxidation stops at octanoyl
	r0976	enoyl-CoA hydratase	trans-C20-2-enoyl-CoA[p] + H2O[p] => 3-hydroxyicosanoyl-CoA[p]	4.2.1.17	Pc22g25120;Pc22g21270;Pc22g22390;Pc12g14790				p	Peroxisomal beta oxidation (even)	SBO:0000176		Lipid	enoyl-CoA hydratase		16978390;18820685;19156454	reconstructed based on template models	manual blast/hmm approach	manually reconstructed beta oxidation. Assumes that peroxisomal beta oxidation stops at octanoyl
	r0977	3-hydroxyacyl-CoA dehydrogenase	3-hydroxystearoyl-CoA[p] + NAD(+)[p] => 3-oxostearoyl-CoA[p] + NADH[p]	1.1.1.35	Pc22g00240				p	Peroxisomal beta oxidation (even)	SBO:0000176		Lipid	3-hydroxyacyl-CoA dehydrogenase		19271269	reconstructed based on template models	manual blast/hmm approach	manually reconstructed beta oxidation. Assumes that peroxisomal beta oxidation stops at octanoyl
	r0978	3-hydroxyacyl-CoA dehydrogenase	3-hydroxyicosanoyl-CoA[p] + NAD(+)[p] => 3-oxoicosanoyl-CoA[p] + NADH[p]	1.1.1.35	Pc22g00240				p	Peroxisomal beta oxidation (even)	SBO:0000176		Lipid	3-hydroxyacyl-CoA dehydrogenase		19271269	reconstructed based on template models	manual blast/hmm approach	manually reconstructed beta oxidation. Assumes that peroxisomal beta oxidation stops at octanoyl
	r0979	acetyl-CoA C-acyltransferase	3-oxostearoyl-CoA[p] + coenzyme A[p] => acetyl-CoA[p] + palmitoyl-CoA[p]	2.3.1.16	Pc15g00410;Pc13g12930;Pc21g04680;Pc15g00410;Pc13g12930				p	Peroxisomal beta oxidation (even)	SBO:0000176		Lipid	acetyl-CoA C-acyltransferase		2120195;5867654;19271269;18820685;19156454	reconstructed based on template models	manual blast/hmm approach	manually reconstructed beta oxidation. Assumes that peroxisomal beta oxidation stops at octanoyl
	r0980	acetyl-CoA C-acyltransferase	3-oxoicosanoyl-CoA[p] + coenzyme A[p] => acetyl-CoA[p] + stearoyl-CoA[p]	2.3.1.16	Pc15g00410;Pc13g12930;Pc21g04680;Pc15g00410;Pc13g12930				p	Peroxisomal beta oxidation (even)	SBO:0000176		Lipid	acetyl-CoA C-acyltransferase		2120195;5867654;19271269;18820685;19156454	reconstructed based on template models	manual blast/hmm approach	manually reconstructed beta oxidation. Assumes that peroxisomal beta oxidation stops at octanoyl
	r0981	peroxisomal fatty-acyl coenzyme A oxidase	palmitoyl-CoA[p] + O2[p] => trans-hexadec-2-enoyl-CoA[p] + H2O2[p]	1.3.3.6	Pc13g14410				p	Peroxisomal beta oxidation (even)	SBO:0000176		Lipid	acyl-CoA oxidase		19271269;19156454	reconstructed based on template models	manual blast/hmm approach	manually reconstructed beta oxidation. Assumes that peroxisomal beta oxidation stops at octanoyl
	r0982	enoyl-CoA hydratase	trans-hexadec-2-enoyl-CoA[p] + H2O[p] => 3-hydroxypalmitoyl-CoA[p]	4.2.1.17	Pc22g25120;Pc22g21270;Pc22g22390;Pc12g14790				p	Peroxisomal beta oxidation (even)	SBO:0000176		Lipid	enoyl-CoA hydratase		16978390;18820685;19156454	reconstructed based on template models	manual blast/hmm approach	manually reconstructed beta oxidation. Assumes that peroxisomal beta oxidation stops at octanoyl
	r0983	peroxisomal fatty-acyl coenzyme A oxidase	heptadecanoyl-CoA[p] + O2[p] => trans-heptadec-2-enoyl-CoA[p] + H2O2[p]	1.3.3.6	Pc13g14410				p	Peroxisomal beta oxidation (uneven)	SBO:0000176		Lipid	acyl-CoA oxidase		19271269	reconstructed based on template models	manual blast/hmm approach	manually reconstructed beta oxidation. Assumes that peroxisomal beta oxidation stops at octanoyl
	r0984	enoyl-CoA hydratase	trans-heptadec-2-enoyl-CoA[p] + H2O[p] => 3-hydroxyheptadecanoyl-CoA[p]	4.2.1.17	Pc22g25120;Pc22g21270;Pc22g22390;Pc12g14790				p	Peroxisomal beta oxidation (uneven)	SBO:0000176		Lipid	enoyl-CoA hydratase		16978390;18820685	reconstructed based on template models	manual blast/hmm approach	manually reconstructed beta oxidation. Assumes that peroxisomal beta oxidation stops at octanoyl
	r0985	3-hydroxyacyl-CoA dehydrogenase	3-hydroxyheptadecanoyl-CoA[p] + NAD(+)[p] => 3-oxoheptadecanoyl-CoA[p] + NADH[p]	1.1.1.35	Pc22g00240				p	Peroxisomal beta oxidation (uneven)	SBO:0000176		Lipid	3-hydroxyacyl-CoA dehydrogenase		19271269	reconstructed based on template models	manual blast/hmm approach	manually reconstructed beta oxidation. Assumes that peroxisomal beta oxidation stops at octanoyl
	r0986	acetyl-CoA C-acyltransferase	3-oxoheptadecanoyl-CoA[p] + coenzyme A[p] => acetyl-CoA[p] + pentadecanoyl-CoA[p]	2.3.1.16	Pc15g00410;Pc13g12930;Pc21g04680;Pc15g00410;Pc13g12930				p	Peroxisomal beta oxidation (uneven)	SBO:0000176		Lipid	acetyl-CoA C-acyltransferase		2120195;5867654;19271269;18820685	reconstructed based on template models	manual blast/hmm approach	manually reconstructed beta oxidation. Assumes that peroxisomal beta oxidation stops at octanoyl
	r0987	peroxisomal fatty-acyl coenzyme A oxidase	pentadecanoyl-CoA[p] + O2[p] => trans-pentadec-2-enoyl-CoA[p] + H2O2[p]	1.3.3.6	Pc13g14410				p	Peroxisomal beta oxidation (uneven)	SBO:0000176		Lipid	acyl-CoA oxidase		19271269	reconstructed based on template models	manual blast/hmm approach	manually reconstructed beta oxidation. Assumes that peroxisomal beta oxidation stops at octanoyl
	r0988	enoyl-CoA hydratase	trans-pentadec-2-enoyl-CoA[p] + H2O[p] => 3-hydroxypentadecanoyl-CoA[p]	4.2.1.17	Pc22g25120;Pc22g21270;Pc22g22390;Pc12g14790				p	Peroxisomal beta oxidation (uneven)	SBO:0000176		Lipid	enoyl-CoA hydratase		16978390;18820685	reconstructed based on template models	manual blast/hmm approach	manually reconstructed beta oxidation. Assumes that peroxisomal beta oxidation stops at octanoyl
	r0989	3-hydroxyacyl-CoA dehydrogenase	3-hydroxypentadecanoyl-CoA[p] + NAD(+)[p] => 3-oxopentadecanoyl-CoA[p] + NADH[p]	1.1.1.35	Pc22g00240				p	Peroxisomal beta oxidation (uneven)	SBO:0000176		Lipid	3-hydroxyacyl-CoA dehydrogenase		19271269	reconstructed based on template models	manual blast/hmm approach	manually reconstructed beta oxidation. Assumes that peroxisomal beta oxidation stops at octanoyl
	r0990	acetyl-CoA C-acyltransferase	3-oxopentadecanoyl-CoA[p] + coenzyme A[p] => acetyl-CoA[p] + tridecanoyl-CoA[p]	2.3.1.16	Pc15g00410;Pc13g12930;Pc21g04680;Pc15g00410;Pc13g12930				p	Peroxisomal beta oxidation (uneven)	SBO:0000176		Lipid	acetyl-CoA C-acyltransferase		2120195;5867654;19271269;18820685	reconstructed based on template models	manual blast/hmm approach	manually reconstructed beta oxidation. Assumes that peroxisomal beta oxidation stops at octanoyl
	r0991	peroxisomal fatty-acyl coenzyme A oxidase	tridecanoyl-CoA[p] + O2[p] => trans-tridec-2-enoyl-CoA[p] + H2O2[p]	1.3.3.6	Pc13g14410				p	Peroxisomal beta oxidation (uneven)	SBO:0000176		Lipid	acyl-CoA oxidase		19271269	reconstructed based on template models	manual blast/hmm approach	manually reconstructed beta oxidation. Assumes that peroxisomal beta oxidation stops at octanoyl
	r0992	enoyl-CoA hydratase	trans-tridec-2-enoyl-CoA[p] + H2O[p] => 3-hydroxytridecanoyl-CoA[p]	4.2.1.17	Pc22g25120;Pc22g21270;Pc22g22390;Pc12g14790				p	Peroxisomal beta oxidation (uneven)	SBO:0000176		Lipid	enoyl-CoA hydratase		16978390;18820685	reconstructed based on template models	manual blast/hmm approach	manually reconstructed beta oxidation. Assumes that peroxisomal beta oxidation stops at octanoyl
	r0993	3-hydroxyacyl-CoA dehydrogenase	3-hydroxytridecanoyl-CoA[p] + NAD(+)[p] => 3-oxotridecanoyl-CoA[p] + NADH[p]	1.1.1.35	Pc22g00240				p	Peroxisomal beta oxidation (uneven)	SBO:0000176		Lipid	3-hydroxyacyl-CoA dehydrogenase		19271269	reconstructed based on template models	manual blast/hmm approach	manually reconstructed beta oxidation. Assumes that peroxisomal beta oxidation stops at octanoyl
	r0994	acetyl-CoA C-acyltransferase	3-oxotridecanoyl-CoA[p] + coenzyme A[p] => acetyl-CoA[p] + undecanoyl-CoA[p]	2.3.1.16	Pc15g00410;Pc13g12930;Pc21g04680;Pc15g00410;Pc13g12930				p	Peroxisomal beta oxidation (uneven)	SBO:0000176		Lipid	acetyl-CoA C-acyltransferase		2120195;5867654;19271269;18820685	reconstructed based on template models	manual blast/hmm approach	manually reconstructed beta oxidation. Assumes that peroxisomal beta oxidation stops at octanoyl
	r0995	peroxisomal fatty-acyl coenzyme A oxidase	undecanoyl-CoA[p] + O2[p] => trans-undec-2-enoyl-CoA[p] + H2O2[p]	1.3.3.6	Pc13g14410				p	Peroxisomal beta oxidation (uneven)	SBO:0000176		Lipid	acyl-CoA oxidase		19271269	reconstructed based on template models	manual blast/hmm approach	manually reconstructed beta oxidation. Assumes that peroxisomal beta oxidation stops at octanoyl
	r0996	enoyl-CoA hydratase	trans-undec-2-enoyl-CoA[p] + H2O[p] => 3-hydroxyundecanoyl-CoA[p]	4.2.1.17	Pc22g25120;Pc22g21270;Pc22g22390;Pc12g14790				p	Peroxisomal beta oxidation (uneven)	SBO:0000176		Lipid	enoyl-CoA hydratase		16978390;18820685	reconstructed based on template models	manual blast/hmm approach	manually reconstructed beta oxidation. Assumes that peroxisomal beta oxidation stops at octanoyl
	r0997	3-hydroxyacyl-CoA dehydrogenase	3-hydroxyundecanoyl-CoA[p] + NAD(+)[p] => 3-oxoundecanoyl-CoA[p] + NADH[p]	1.1.1.35	Pc22g00240				p	Peroxisomal beta oxidation (uneven)	SBO:0000176		Lipid	3-hydroxyacyl-CoA dehydrogenase		19271269	reconstructed based on template models	manual blast/hmm approach	manually reconstructed beta oxidation. Assumes that peroxisomal beta oxidation stops at octanoyl
	r0998	acetyl-CoA C-acyltransferase	3-oxoundecanoyl-CoA[p] + coenzyme A[p] => acetyl-CoA[p] + nonanoyl-CoA[p]	2.3.1.16	Pc15g00410;Pc13g12930;Pc21g04680;Pc15g00410;Pc13g12930				p	Peroxisomal beta oxidation (uneven)	SBO:0000176		Lipid	acetyl-CoA C-acyltransferase		2120195;5867654;19271269;18820685	reconstructed based on template models	manual blast/hmm approach	manually reconstructed beta oxidation. Assumes that peroxisomal beta oxidation stops at octanoyl
	r0999	peroxisomal fatty-acyl coenzyme A oxidase	nonanoyl-CoA[p] + O2[p] => trans-non-2-enoyl-CoA[p] + H2O2[p]	1.3.3.6	Pc13g14410				p	Peroxisomal beta oxidation (uneven)	SBO:0000176		Lipid	acyl-CoA oxidase		19271269	reconstructed based on template models	manual blast/hmm approach	manually reconstructed beta oxidation. Assumes that peroxisomal beta oxidation stops at octanoyl
	r1000	enoyl-CoA hydratase	trans-non-2-enoyl-CoA[p] + H2O[p] => 3-hydroxynonanoyl-CoA[p]	4.2.1.17	Pc22g25120;Pc22g21270;Pc22g22390;Pc12g14790				p	Peroxisomal beta oxidation (uneven)	SBO:0000176		Lipid	enoyl-CoA hydratase		16978390;18820685	reconstructed based on template models	manual blast/hmm approach	manually reconstructed beta oxidation. Assumes that peroxisomal beta oxidation stops at octanoyl
	r1001	3-hydroxyacyl-CoA dehydrogenase	3-hydroxynonanoyl-CoA[p] + NAD(+)[p] => 3-oxononanoyl-CoA[p] + NADH[p]	1.1.1.35	Pc22g00240				p	Peroxisomal beta oxidation (uneven)	SBO:0000176		Lipid	3-hydroxyacyl-CoA dehydrogenase		19271269	reconstructed based on template models	manual blast/hmm approach	manually reconstructed beta oxidation. Assumes that peroxisomal beta oxidation stops at octanoyl
	r1002	acetyl-CoA C-acyltransferase	3-oxononanoyl-CoA[p] + coenzyme A[p] => acetyl-CoA[p] + heptanoyl-CoA[p]	2.3.1.16	Pc15g00410;Pc13g12930;Pc21g04680;Pc15g00410;Pc13g12930				p	Peroxisomal beta oxidation (uneven)	SBO:0000176		Lipid	acetyl-CoA C-acyltransferase		2120195;5867654;19271269;18820685	reconstructed based on template models	manual blast/hmm approach	manually reconstructed beta oxidation. Assumes that peroxisomal beta oxidation stops at octanoyl
	r1003	acyl-ACP-hydrolase	hexadecenoyl-[acp][c] + H2O[c] => acyl-carrier protein[c] + hexadecenoate[c]	3.1.2.14	Pc14g00740;Pc21g10870				c	Fatty acid transfer reactions	SBO:0000176		Lipid	oleoyl-[acyl-carrier-protein] hydrolase			A. oryzae model	bidirectional blast to template model	Reactions from A. niger to expand substrate specificity. The genes associated are acyl-transferases (or Fatty acid synthase beta subunit). Not sure they have hydrolase activity. Originally no genes in A. niger but in A. oryzae
	r1004	acyl-ACP-hydrolase	hexadecadienoyl-[acp][c] + H2O[c] => acyl-carrier protein[c] + hexadecadienoate[c]	3.1.2.14	Pc14g00740;Pc21g10870				c	Fatty acid transfer reactions	SBO:0000176		Lipid	oleoyl-[acyl-carrier-protein] hydrolase			A. oryzae model	bidirectional blast to template model	Reactions from A. niger to expand substrate specificity. The genes associated are acyl-transferases (or Fatty acid synthase beta subunit). Not sure they have hydrolase activity. Originally no genes in A. niger but in A. oryzae
	r1005	acyl-ACP-hydrolase	octadecatrienoyl-[acp][c] + H2O[c] => acyl-carrier protein[c] + octadecatrienoate[c]	3.1.2.14	Pc14g00740;Pc21g10870				c	Fatty acid transfer reactions	SBO:0000176		Lipid	oleoyl-[acyl-carrier-protein] hydrolase			A. oryzae model	bidirectional blast to template model	Reactions from A. niger to expand substrate specificity. The genes associated are acyl-transferases (or Fatty acid synthase beta subunit). Not sure they have hydrolase activity. Originally no genes in A. niger but in A. oryzae
	r1006	long-chain-fatty-acid-CoA ligase	ATP[c] + coenzyme A[c] + hexadecenoate[c] => AMP[c] + diphosphate[c] + hexadecenoyl-CoA[c]	6.2.1.3	Pc22g19950;Pc21g09470;Pc21g23730				c	Fatty acid transfer reactions	SBO:0000176		Lipid	long-chain-fatty-acid-CoA ligase		1327953;8476289;19156454	A. oryzae model	bidirectional blast to template model
	r1007	long-chain-fatty-acid-CoA ligase	ATP[c] + coenzyme A[c] + hexadecadienoate[c] => AMP[c] + diphosphate[c] + hexadecadienoyl-CoA[c]	6.2.1.3	Pc22g19950;Pc21g09470;Pc21g23730				c	Fatty acid transfer reactions	SBO:0000176		Lipid	long-chain-fatty-acid-CoA ligase		1327953;8476289;19156454	A. oryzae model	bidirectional blast to template model
	r1008	long-chain-fatty-acid-CoA ligase	ATP[c] + coenzyme A[c] + octadecadienoate[c] => AMP[c] + diphosphate[c] + octadecadienoyl-CoA[c]	6.2.1.3	Pc22g19950;Pc21g09470;Pc21g23730				c	Fatty acid transfer reactions	SBO:0000176		Lipid	long-chain-fatty-acid-CoA ligase		1327953;8476289;19156454	A. oryzae model	bidirectional blast to template model
	r1009	long-chain-fatty-acid-CoA ligase	ATP[c] + coenzyme A[c] + octadecatrienoate[c] => AMP[c] + diphosphate[c] + octadecatrienoyl-CoA[c]	6.2.1.3	Pc22g19950;Pc21g09470;Pc21g23730				c	Fatty acid transfer reactions	SBO:0000176		Lipid	long-chain-fatty-acid-CoA ligase		1327953;8476289;19156454	A. oryzae model	bidirectional blast to template model
	r1010	long-chain-fatty-acid-CoA ligase	ATP[c] + coenzyme A[c] + free fatty acids[c] => AMP[c] + diphosphate[c] + acyl-CoA[c]	6.2.1.3	Pc22g19950;Pc21g09470;Pc21g23730				c	Fatty acid transfer reactions	SBO:0000176		Lipid	long-chain-fatty-acid-CoA ligase		1327953;8476289;19156454	A. oryzae model	bidirectional blast to template model	there was an issue with acetyl/acyl-CoA in template model
	r1011	acyl-ACP-hydrolase	heptadecenoyl-[acp][c] + H2O[c] => acyl-carrier protein[c] + heptadecenoate[c]	3.1.2.14	Pc14g00740;Pc21g10870				c	Fatty acid transfer reactions	SBO:0000176		Lipid	oleoyl-[acyl-carrier-protein] hydrolase			A. niger model	bidirectional blast to template model	Reactions from A. niger to expand substrate specificity. The genes associated are acyl-transferases (or Fatty acid synthase beta subunit). Not sure they have hydrolase activity. Originally no genes in A. niger but in A. oryzae
	r1012	acyl-ACP-hydrolase	octadecenoyl-[acp][c] + H2O[c] => acyl-carrier protein[c] + octadecenoate[c]	3.1.2.14	Pc14g00740;Pc21g10870				c	Fatty acid transfer reactions	SBO:0000176		Lipid	oleoyl-[acyl-carrier-protein] hydrolase			A. niger model	bidirectional blast to template model	Reactions from A. niger to expand substrate specificity. The genes associated are acyl-transferases (or Fatty acid synthase beta subunit). Not sure they have hydrolase activity. Originally no genes in A. niger but in A. oryzae
	r1013	acyl-ACP-hydrolase	octadecadienoyl-[acp][c] + H2O[c] => acyl-carrier protein[c] + octadecadienoate[c]	3.1.2.14	Pc14g00740;Pc21g10870				c	Fatty acid transfer reactions	SBO:0000176		Lipid	oleoyl-[acyl-carrier-protein] hydrolase			A. niger model	bidirectional blast to template model	Reactions from A. niger to expand substrate specificity. The genes associated are acyl-transferases (or Fatty acid synthase beta subunit). Not sure they have hydrolase activity. Originally no genes in A. niger but in A. oryzae
	r1014	long-chain-fatty-acid-CoA ligase	ATP[c] + coenzyme A[c] + heptadecenoate[c] => AMP[c] + diphosphate[c] + heptadecenoyl-CoA[c]	6.2.1.3	Pc22g19950;Pc21g09470;Pc21g23730				c	Fatty acid transfer reactions	SBO:0000176		Lipid	long-chain-fatty-acid-CoA ligase		1327953;8476289;19156454	A. nidulans model	bidirectional blast to template model	expanded substrate specificity. Genes from A. oryzae, reactions from A. niger
	r1015	long-chain-fatty-acid-CoA ligase	ATP[c] + coenzyme A[c] + octadecenoate[c] => AMP[c] + diphosphate[c] + octadecenoyl-CoA[c]	6.2.1.3	Pc22g19950;Pc21g09470;Pc21g23730				c	Fatty acid transfer reactions	SBO:0000176		Lipid	long-chain-fatty-acid-CoA ligase		1327953;8476289;19156454	A. niger model	bidirectional blast to template model	expanded substrate specificity. Genes from A. oryzae, reactions from A. niger
	r1016	long-chain-fatty-acid--CoA ligase 2	stearate[p] + coenzyme A[p] + ATP[p] => stearoyl-CoA[p] + diphosphate[p] + AMP[p]	6.2.1.3	Pc20g10840;Pc22g16410				p	Fatty acid transfer reactions	SBO:0000176		Lipid	long-chain-fatty-acid-CoA ligase		1327953;8476289	reconstructed based on template models	manual blast/hmm approach	manually resonstructed beta oxidation. VLFAs are oxidized in peroxisome and shorter in mitochondria. It is not know where this actually happens, and it differs between different fungi
	r1017	long-chain-fatty-acid--CoA ligase 2	icosanoate[p] + coenzyme A[p] + ATP[p] => icosanoyl-CoA[p] + diphosphate[p] + AMP[p]	6.2.1.3	Pc20g10840;Pc22g16410				p	Fatty acid transfer reactions	SBO:0000176		Lipid	long-chain-fatty-acid-CoA ligase		1327953;8476289	reconstructed based on template models	manual blast/hmm approach	manually resonstructed beta oxidation. VLFAs are oxidized in peroxisome and shorter in mitochondria. It is not know where this actually happens, and it differs between different fungi
	r1018	long-chain-fatty-acid--CoA ligase 2	heptadecanoate[p] + coenzyme A[p] + ATP[p] => heptadecanoyl-CoA[p] + diphosphate[p] + AMP[p]	6.2.1.3	Pc20g10840;Pc22g16410				p	Fatty acid transfer reactions	SBO:0000176		Lipid	long-chain-fatty-acid-CoA ligase		1327953;8476289	reconstructed based on template models	manual blast/hmm approach	manually resonstructed beta oxidation. VLFAs are oxidized in peroxisome and shorter in mitochondria. It is not know where this actually happens, and it differs between different fungi
	r1019	long-chain-fatty-acid--CoA ligase 2	palmitate[p] + coenzyme A[p] + ATP[p] => palmitoyl-CoA[p] + diphosphate[p] + AMP[p]	6.2.1.3	Pc20g10840;Pc22g16410				p	Fatty acid transfer reactions	SBO:0000176		Lipid	long-chain-fatty-acid-CoA ligase		1327953;8476289	reconstructed based on template models	manual blast/hmm approach	manually resonstructed beta oxidation. VLFAs are oxidized in peroxisome and shorter in mitochondria. It is not know where this actually happens, and it differs between different fungi
	r1020	long-chain-fatty-acid--CoA ligase 2	pentadecanoate[p] + coenzyme A[p] + ATP[p] => pentadecanoyl-CoA[p] + diphosphate[p] + AMP[p]	6.2.1.3	Pc20g10840;Pc22g16410				p	Fatty acid transfer reactions	SBO:0000176		Lipid	long-chain-fatty-acid-CoA ligase		1327953;8476289	reconstructed based on template models	manual blast/hmm approach	manually resonstructed beta oxidation. VLFAs are oxidized in peroxisome and shorter in mitochondria. It is not know where this actually happens, and it differs between different fungi
	r1021	long-chain-fatty-acid--CoA ligase 2	myristate[p] + coenzyme A[p] + ATP[p] => myristoyl-CoA[p] + diphosphate[p] + AMP[p]	6.2.1.3	Pc20g10840;Pc22g16410				p	Fatty acid transfer reactions	SBO:0000176		Lipid	long-chain-fatty-acid-CoA ligase		1327953;8476289	reconstructed based on template models	manual blast/hmm approach	manually resonstructed beta oxidation. VLFAs are oxidized in peroxisome and shorter in mitochondria. It is not know where this actually happens, and it differs between different fungi
	r1022	long-chain-fatty-acid--CoA ligase 2	laurate[p] + coenzyme A[p] + ATP[p] => lauroyl-CoA[p] + diphosphate[p] + AMP[p]	6.2.1.3	Pc20g10840;Pc22g16410				p	Fatty acid transfer reactions	SBO:0000176		Lipid	long-chain-fatty-acid-CoA ligase		1327953;8476289	reconstructed based on template models	manual blast/hmm approach	manually resonstructed beta oxidation. VLFAs are oxidized in peroxisome and shorter in mitochondria. It is not know where this actually happens, and it differs between different fungi
	r1023	long-chain-fatty-acid--CoA ligase 2	decanoate[p] + coenzyme A[p] + ATP[p] => decanoyl-CoA[p] + diphosphate[p] + AMP[p]	6.2.1.3	Pc20g10840;Pc22g16410				p	Fatty acid transfer reactions	SBO:0000176		Lipid	long-chain-fatty-acid-CoA ligase		1327953;8476289	reconstructed based on template models	manual blast/hmm approach	manually resonstructed beta oxidation. VLFAs are oxidized in peroxisome and shorter in mitochondria. It is not know where this actually happens, and it differs between different fungi
	r1024	long-chain-fatty-acid--CoA ligase 2	octanoate[p] + coenzyme A[p] + ATP[p] => octanoyl-CoA[p] + diphosphate[p] + AMP[p]	6.2.1.3	Pc20g10840;Pc22g16410				p	Fatty acid transfer reactions	SBO:0000176		Lipid	long-chain-fatty-acid-CoA ligase		1327953;8476289	reconstructed based on template models	manual blast/hmm approach	manually resonstructed beta oxidation. VLFAs are oxidized in peroxisome and shorter in mitochondria. It is not know where this actually happens, and it differs between different fungi
	r1025	acetyl coenzyme A-acyl-carrier-protein transacylase	acetyl-CoA[c] + acyl-carrier protein[c] => acetyl-[acp][c] + coenzyme A[c]	2.3.1.38	Pc14g00740				c	Fatty acid transfer reactions	SBO:0000176		Lipid	[acyl-carrier-protein] S-acetyltransferase		1368054;9421924;17379148	reconstructed based on template models	manual blast/hmm approach	manually reconstructed FA metabolism. Gene for FA synthase beta unit
	r1026	[ACP]acetyltransferase	butyryl-CoA[c] + acyl-carrier protein[c] <=> butyryl-[acp][c] + coenzyme A[c]	2.3.1.38	Pc14g00740				c	Fatty acid transfer reactions	SBO:0000176		Lipid	[acyl-carrier-protein] S-acetyltransferase		1368054;9421924;17379148	reconstructed based on template models	manual blast/hmm approach	manually reconstructed FA metabolism. Gene for FA synthase beta unit
	r1027	long-chain-fatty-acid-CoA ligase	ATP[c] + heptanoate[c] + coenzyme A[c] => AMP[c] + heptanoyl-CoA[c] + diphosphate[c]	6.2.1.3	Pc22g19950;Pc21g09470;Pc21g23730				c	Fatty acid transfer reactions	SBO:0000176		Lipid	long-chain-fatty-acid-CoA ligase		1327953;8476289;19156454	reconstructed based on template models	manual blast/hmm approach	manually reconstructed FA metabolism
	r1028	[ACP]acetyltransferase	heptanoyl-CoA[c] + acyl-carrier protein[c] <=> heptanoyl-[acp][c] + coenzyme A[c]	2.3.1.38	Pc14g00740				c	Fatty acid transfer reactions	SBO:0000176		Lipid	[acyl-carrier-protein] S-acetyltransferase			reconstructed based on template models	manual blast/hmm approach	manually reconstructed FA metabolism. Gene for FA synthase beta unit
	r1029	carnitine O-acetyltransferase	carnitine[c] + heptanoyl-CoA[c] <=> coenzyme A[c] + heptanoylcarnitine[c]	2.3.1.7	Pc13g13280				c	Fatty acid transfer reactions	SBO:0000176		Lipid	carnitine O-acetyltransferase			reconstructed based on template models	manual blast/hmm approach	manually reconstructed FA metabolism
	r1030	carnitine O-acetyltransferase	carnitine[m] + heptanoyl-CoA[m] <=> coenzyme A[m] + heptanoylcarnitine[m]	2.3.1.7	Pc20g15010				m	Fatty acid transfer reactions	SBO:0000176		Lipid	carnitine O-acetyltransferase			reconstructed based on template models	manual blast/hmm approach	manually reconstructed FA metabolism
	r1031	acyl-ACP-hydrolase	nonanoyl-[acp][c] + H2O[c] => acyl-carrier protein[c] + nonanoate[c]	3.1.2.14	Pc14g00740;Pc21g10870				c	Fatty acid transfer reactions	SBO:0000176		Lipid	oleoyl-[acyl-carrier-protein] hydrolase			reconstructed based on template models	manual blast/hmm approach	Reactions from A. niger to expand substrate specificity. The genes associated are acyl-transferases (or Fatty acid synthase beta subunit). Not sure they have hydrolase activity. Originally no genes in A. niger but in A. oryzae
	r1032	carnitine O-acetyltransferase	carnitine[c] + butyryl-CoA[c] <=> coenzyme A[c] + butyrylcarnitine[c]	2.3.1.7	Pc13g13280				c	Fatty acid transfer reactions	SBO:0000176		Lipid	carnitine O-acetyltransferase			reconstructed based on template models	manual blast/hmm approach	manually reconstructed FA metabolism
	r1033	long-chain-fatty-acid-CoA ligase	ATP[c] + nonanoate[c] + coenzyme A[c] => AMP[c] + nonanoyl-CoA[c] + diphosphate[c]	6.2.1.3	Pc22g19950;Pc21g09470;Pc21g23730				c	Fatty acid transfer reactions	SBO:0000176		Lipid	long-chain-fatty-acid-CoA ligase		1327953;8476289;19156454	reconstructed based on template models	manual blast/hmm approach	manually reconstructed FA metabolism
	r1034	[ACP]acetyltransferase	nonanoyl-CoA[c] + acyl-carrier protein[c] <=> nonanoyl-[acp][c] + coenzyme A[c]	2.3.1.38	Pc14g00740				c	Fatty acid transfer reactions	SBO:0000176		Lipid	[acyl-carrier-protein] S-acetyltransferase			reconstructed based on template models	manual blast/hmm approach	manually reconstructed FA metabolism. Gene for FA synthase beta unit
	r1035	carnitine O-acetyltransferase	carnitine[c] + nonanoyl-CoA[c] <=> coenzyme A[c] + nonanoylcarnitine[c]	2.3.1.7	Pc13g13280				c	Fatty acid transfer reactions	SBO:0000176		Lipid	carnitine O-acetyltransferase			reconstructed based on template models	manual blast/hmm approach	manually reconstructed FA metabolism
	r1036	carnitine O-acetyltransferase	carnitine[m] + nonanoyl-CoA[m] <=> coenzyme A[m] + nonanoylcarnitine[m]	2.3.1.7	Pc20g15010				m	Fatty acid transfer reactions	SBO:0000176		Lipid	carnitine O-acetyltransferase			reconstructed based on template models	manual blast/hmm approach	manually reconstructed FA metabolism
	r1037	acyl-ACP-hydrolase	undecanoyl-[acp][c] + H2O[c] => acyl-carrier protein[c] + undecanoate[c]	3.1.2.14	Pc14g00740;Pc21g10870				c	Fatty acid transfer reactions	SBO:0000176		Lipid	oleoyl-[acyl-carrier-protein] hydrolase			reconstructed based on template models	manual blast/hmm approach	Reactions from A. niger to expand substrate specificity. The genes associated are acyl-transferases (or Fatty acid synthase beta subunit). Not sure they have hydrolase activity. Originally no genes in A. niger but in A. oryzae
	r1038	carnitine O-acetyltransferase	carnitine[m] + butyryl-CoA[m] <=> coenzyme A[m] + butyrylcarnitine[m]	2.3.1.7	Pc20g15010				m	Fatty acid transfer reactions	SBO:0000176		Lipid	carnitine O-acetyltransferase			reconstructed based on template models	manual blast/hmm approach	manually reconstructed FA metabolism
	r1039	long-chain-fatty-acid-CoA ligase	ATP[c] + undecanoate[c] + coenzyme A[c] => AMP[c] + undecanoyl-CoA[c] + diphosphate[c]	6.2.1.3	Pc22g19950;Pc21g09470;Pc21g23730				c	Fatty acid transfer reactions	SBO:0000176		Lipid	long-chain-fatty-acid-CoA ligase		1327953;8476289;19156454	reconstructed based on template models	manual blast/hmm approach	manually reconstructed FA metabolism
	r1040	[ACP]acetyltransferase	undecanoyl-CoA[c] + acyl-carrier protein[c] <=> undecanoyl-[acp][c] + coenzyme A[c]	2.3.1.38	Pc14g00740				c	Fatty acid transfer reactions	SBO:0000176		Lipid	[acyl-carrier-protein] S-acetyltransferase			reconstructed based on template models	manual blast/hmm approach	manually reconstructed FA metabolism. Gene for FA synthase beta unit
	r1041	carnitine O-acetyltransferase	carnitine[c] + undecanoyl-CoA[c] <=> coenzyme A[c] + undecanoylcarnitine[c]	2.3.1.7	Pc13g13280				c	Fatty acid transfer reactions	SBO:0000176		Lipid	carnitine O-acetyltransferase			reconstructed based on template models	manual blast/hmm approach	manually reconstructed FA metabolism
	r1042	carnitine O-acetyltransferase	carnitine[m] + undecanoyl-CoA[m] <=> coenzyme A[m] + undecanoylcarnitine[m]	2.3.1.7	Pc20g15010				m	Fatty acid transfer reactions	SBO:0000176		Lipid	carnitine O-acetyltransferase			reconstructed based on template models	manual blast/hmm approach	manually reconstructed FA metabolism
	r1043	acyl-ACP-hydrolase	tridecanoyl-[acp][c] + H2O[c] => acyl-carrier protein[c] + tridecanoate[c]	3.1.2.14	Pc14g00740;Pc21g10870				c	Fatty acid transfer reactions	SBO:0000176		Lipid	oleoyl-[acyl-carrier-protein] hydrolase			reconstructed based on template models	manual blast/hmm approach	Reactions from A. niger to expand substrate specificity. The genes associated are acyl-transferases (or Fatty acid synthase beta subunit). Not sure they have hydrolase activity. Originally no genes in A. niger but in A. oryzae
	r1044	long-chain-fatty-acid-CoA ligase	ATP[c] + tridecanoate[c] + coenzyme A[c] => AMP[c] + tridecanoyl-CoA[c] + diphosphate[c]	6.2.1.3	Pc22g19950;Pc21g09470;Pc21g23730				c	Fatty acid transfer reactions	SBO:0000176		Lipid	long-chain-fatty-acid-CoA ligase		1327953;8476289;19156454	reconstructed based on template models	manual blast/hmm approach	manually reconstructed FA metabolism
	r1045	[ACP]acetyltransferase	tridecanoyl-CoA[c] + acyl-carrier protein[c] <=> tridecanoyl-[acp][c] + coenzyme A[c]	2.3.1.38	Pc14g00740				c	Fatty acid transfer reactions	SBO:0000176		Lipid	[acyl-carrier-protein] S-acetyltransferase			reconstructed based on template models	manual blast/hmm approach	manually reconstructed FA metabolism. Gene for FA synthase beta unit
	r1046	carnitine O-acetyltransferase	carnitine[c] + tridecanoyl-CoA[c] <=> coenzyme A[c] + tridecanoylcarnitine[c]	2.3.1.7	Pc13g13280				c	Fatty acid transfer reactions	SBO:0000176		Lipid	carnitine O-acetyltransferase			reconstructed based on template models	manual blast/hmm approach	manually reconstructed FA metabolism
	r1047	carnitine O-acetyltransferase	carnitine[m] + tridecanoyl-CoA[m] <=> coenzyme A[m] + tridecanoylcarnitine[m]	2.3.1.7	Pc20g15010				m	Fatty acid transfer reactions	SBO:0000176		Lipid	carnitine O-acetyltransferase			reconstructed based on template models	manual blast/hmm approach	manually reconstructed FA metabolism
	r1048	acyl-ACP-hydrolase	pentadecanoyl-[acp][c] + H2O[c] => acyl-carrier protein[c] + pentadecanoate[c]	3.1.2.14	Pc14g00740;Pc21g10870				c	Fatty acid transfer reactions	SBO:0000176		Lipid	oleoyl-[acyl-carrier-protein] hydrolase			reconstructed based on template models	manual blast/hmm approach	Reactions from A. niger to expand substrate specificity. The genes associated are acyl-transferases (or Fatty acid synthase beta subunit). Not sure they have hydrolase activity. Originally no genes in A. niger but in A. oryzae
	r1049	long-chain-fatty-acid-CoA ligase	ATP[c] + pentadecanoate[c] + coenzyme A[c] => AMP[c] + pentadecanoyl-CoA[c] + diphosphate[c]	6.2.1.3	Pc22g19950;Pc21g09470;Pc21g23730				c	Fatty acid transfer reactions	SBO:0000176		Lipid	long-chain-fatty-acid-CoA ligase		1327953;8476289;19156454	reconstructed based on template models	manual blast/hmm approach	manually reconstructed FA metabolism
	r1050	[ACP]acetyltransferase	pentadecanoyl-CoA[c] + acyl-carrier protein[c] <=> pentadecanoyl-[acp][c] + coenzyme A[c]	2.3.1.38	Pc14g00740				c	Fatty acid transfer reactions	SBO:0000176		Lipid	[acyl-carrier-protein] S-acetyltransferase			reconstructed based on template models	manual blast/hmm approach	manually reconstructed FA metabolism. Gene for FA synthase beta unit
	r1051	carnitine O-acetyltransferase	carnitine[c] + pentadecanoyl-CoA[c] <=> coenzyme A[c] + pentadecanoylcarnitine[c]	2.3.1.7	Pc13g13280				c	Fatty acid transfer reactions	SBO:0000176		Lipid	carnitine O-acetyltransferase			reconstructed based on template models	manual blast/hmm approach	manually reconstructed FA metabolism
	r1052	carnitine O-acetyltransferase	carnitine[m] + pentadecanoyl-CoA[m] <=> coenzyme A[m] + pentadecanoylcarnitine[m]	2.3.1.7	Pc20g15010				m	Fatty acid transfer reactions	SBO:0000176		Lipid	carnitine O-acetyltransferase			reconstructed based on template models	manual blast/hmm approach	manually reconstructed FA metabolism
	r1053	acyl-ACP-hydrolase	heptadecanoyl-[acp][c] + H2O[c] => acyl-carrier protein[c] + heptadecanoate[c]	3.1.2.14	Pc14g00740;Pc21g10870				c	Fatty acid transfer reactions	SBO:0000176		Lipid	oleoyl-[acyl-carrier-protein] hydrolase			reconstructed based on template models	manual blast/hmm approach	Reactions from A. niger to expand substrate specificity. The genes associated are acyl-transferases (or Fatty acid synthase beta subunit). Not sure they have hydrolase activity. Originally no genes in A. niger but in A. oryzae
	r1054	long-chain-fatty-acid-CoA ligase	ATP[c] + heptadecanoate[c] + coenzyme A[c] => AMP[c] + heptadecanoyl-CoA[c] + diphosphate[c]	6.2.1.3	Pc22g19950;Pc21g09470;Pc21g23730				c	Fatty acid transfer reactions	SBO:0000176		Lipid	long-chain-fatty-acid-CoA ligase		1327953;8476289;19156454	reconstructed based on template models	manual blast/hmm approach	manually reconstructed FA metabolism
	r1055	[ACP]acetyltransferase	heptadecanoyl-CoA[c] + acyl-carrier protein[c] <=> heptadecanoyl-[acp][c] + coenzyme A[c]	2.3.1.38	Pc14g00740				c	Fatty acid transfer reactions	SBO:0000176		Lipid	[acyl-carrier-protein] S-acetyltransferase			reconstructed based on template models	manual blast/hmm approach	manually reconstructed FA metabolism. Gene for FA synthase beta unit
	r1056	carnitine O-acetyltransferase	carnitine[c] + heptadecanoyl-CoA[c] <=> coenzyme A[c] + heptadecanoylcarnitine[c]	2.3.1.7	Pc13g13280				c	Fatty acid transfer reactions	SBO:0000176		Lipid	carnitine O-acetyltransferase			reconstructed based on template models	manual blast/hmm approach	manually reconstructed FA metabolism
	r1057	carnitine O-acetyltransferase	carnitine[m] + heptadecanoyl-CoA[m] <=> coenzyme A[m] + heptadecanoylcarnitine[m]	2.3.1.7	Pc20g15010				m	Fatty acid transfer reactions	SBO:0000176		Lipid	carnitine O-acetyltransferase			reconstructed based on template models	manual blast/hmm approach	manually reconstructed FA metabolism
	r1058	acyl-ACP-hydrolase	hexanoyl-[acp][c] + H2O[c] => acyl-carrier protein[c] + hexanoate[c]	3.1.2.14	Pc14g00740;Pc21g10870				c	Fatty acid transfer reactions	SBO:0000176		Lipid	oleoyl-[acyl-carrier-protein] hydrolase			reconstructed based on template models	manual blast/hmm approach	Reactions from A. niger to expand substrate specificity. The genes associated are acyl-transferases (or Fatty acid synthase beta subunit). Not sure they have hydrolase activity. Originally no genes in A. niger but in A. oryzae
	r1059	long-chain-fatty-acid-CoA ligase	ATP[c] + hexanoate[c] + coenzyme A[c] => AMP[c] + hexanoyl-CoA[c] + diphosphate[c]	6.2.1.3	Pc22g19950;Pc21g09470;Pc21g23730				c	Fatty acid transfer reactions	SBO:0000176		Lipid	long-chain-fatty-acid-CoA ligase		1327953;8476289;19156454	reconstructed based on template models	manual blast/hmm approach	manually reconstructed FA metabolism
	r1060	[ACP]acetyltransferase	hexanoyl-CoA[c] + acyl-carrier protein[c] <=> hexanoyl-[acp][c] + coenzyme A[c]	2.3.1.38	Pc14g00740				c	Fatty acid transfer reactions	SBO:0000176		Lipid	[acyl-carrier-protein] S-acetyltransferase			reconstructed based on template models	manual blast/hmm approach	manually reconstructed FA metabolism. Gene for FA synthase beta unit
	r1061	carnitine O-acetyltransferase	carnitine[c] + hexanoyl-CoA[c] <=> coenzyme A[c] + hexanoylcarnitine[c]	2.3.1.7	Pc13g13280				c	Fatty acid transfer reactions	SBO:0000176		Lipid	carnitine O-acetyltransferase			reconstructed based on template models	manual blast/hmm approach	manually reconstructed FA metabolism
	r1062	carnitine O-acetyltransferase	carnitine[m] + hexanoyl-CoA[m] <=> coenzyme A[m] + hexanoylcarnitine[m]	2.3.1.7	Pc20g15010				m	Fatty acid transfer reactions	SBO:0000176		Lipid	carnitine O-acetyltransferase			reconstructed based on template models	manual blast/hmm approach	manually reconstructed FA metabolism
	r1063	acyl-ACP-hydrolase	octanoyl-[acp][c] + H2O[c] => acyl-carrier protein[c] + octanoate[c]	3.1.2.14	Pc14g00740;Pc21g10870				c	Fatty acid transfer reactions	SBO:0000176		Lipid	oleoyl-[acyl-carrier-protein] hydrolase			reconstructed based on template models	manual blast/hmm approach	Reactions from A. niger to expand substrate specificity. The genes associated are acyl-transferases (or Fatty acid synthase beta subunit). Not sure they have hydrolase activity. Originally no genes in A. niger but in A. oryzae
	r1064	long-chain-fatty-acid-CoA ligase	ATP[c] + octanoate[c] + coenzyme A[c] => AMP[c] + octanoyl-CoA[c] + diphosphate[c]	6.2.1.3	Pc22g19950;Pc21g09470;Pc21g23730				c	Fatty acid transfer reactions	SBO:0000176		Lipid	long-chain-fatty-acid-CoA ligase		1327953;8476289;19156454	reconstructed based on template models	manual blast/hmm approach	manually reconstructed FA metabolism
	r1065	malonyl CoA-acyl carrier protein transacylase	acyl-carrier protein[c] + malonyl-CoA[c] <=> coenzyme A[c] + malonyl-[acp][c]	2.3.1.39	Pc21g10870				c	Fatty acid transfer reactions	SBO:0000176		Lipid	[acyl-carrier-protein] S-malonyltransferase		1368054;9421924;17379148	reconstructed based on template models	manual blast/hmm approach	FA metabolism was rewritten due to difficulties in merging the template models. Genes are still from template models
	r1066	[ACP]acetyltransferase	octanoyl-CoA[c] + acyl-carrier protein[c] <=> octanoyl-[acp][c] + coenzyme A[c]	2.3.1.38	Pc14g00740				c	Fatty acid transfer reactions	SBO:0000176		Lipid	[acyl-carrier-protein] S-acetyltransferase			reconstructed based on template models	manual blast/hmm approach	manually reconstructed FA metabolism. Gene for FA synthase beta unit
	r1067	carnitine O-acetyltransferase	carnitine[c] + octanoyl-CoA[c] <=> coenzyme A[c] + octanoylcarnitine[c]	2.3.1.7	Pc13g13280				c	Fatty acid transfer reactions	SBO:0000176		Lipid	carnitine O-acetyltransferase			reconstructed based on template models	manual blast/hmm approach	manually reconstructed FA metabolism
[truncated: 574 more rows]

## Sheet: METS
#	METID	METNAME	UNCONSTRAINED	MIRIAM	COMPOSITION	InChI	COMPARTMENT	REPLACEMENT ID
[truncated: 1,395 more rows]

## Sheet: COMPS
#	COMPABBREV	COMPNAME	INSIDE	GO TERM
[truncated: 5 more rows]

[truncated: 4 more sheets: MODEL, GENES, Biomass composition, Parameter fitting]
