# Supplementary material for: The RAVEN Toolbox and Its Use for Generating a Genome-scale Metabolic Model for Penicillium chrysogenum
Source: PLoS Comput Biol. 2013 Mar 21;9(3):e1002980. doi: 10.1371/journal.pcbi.1002980 (PMC3605104; doi:10.1371/journal.pcbi.1002980)
Supplement: Dataset S1 — The iAL1006 genome-scale model of P. chrysogenum in SBML and Excel formats, together with a metabolic map for visualization and a task list for model validation. (ZIP) [file pcbi.1002980.s001.zip › iAl1006 v1.00.xml]

<?xml version="1.0" encoding="UTF-8" ?><sbml xmlns="http://www.sbml.org/sbml/level2/version3" level="2" version="3"><model metaid="metaid_iAL1006" id="iAL1006" name="Penicillium chrysogenum genome-scale model"><notes><body xmlns="http://www.w3.org/1999/xhtml"><p>This is a reconstruction of the biochemical network of the filamentous fungi <i>Penicillium chrysogenum</i>.</p><p>Technical notes:<ul><li>The compartments included here have no volume defined; there are no reliable estimates available for those volumes yet.</li><li>There are no kinetic functions defined for the reactions because this model only represents the chemical structure of the network (stoichiometry).</li><li>Reactions for uptake and excretion are defined for some of the metabolites. All uptake reactions are constrained to zero flux and all excretion reactions are unconstrained.</li><li>All genes are assigned to the cytosol. This has no physiological meaning, but it is necessary for the structure of the model.</li></ul></p><p>This SBML representation of the Penicillium chrysogenum metabolic network is made available under the Creative Commons Attribution-Share Alike 3.0 Unported Licence (see <a href="http://www.creativecommons.org">www.creativecommons.org</a>).</p></body></notes>
<annotation><rdf:RDF xmlns:rdf="http://www.w3.org/1999/02/22-rdf-syntax-ns#" xmlns:dc="http://purl.org/dc/elements/1.1/" xmlns:dcterms="http://purl.org/dc/terms/" xmlns:vCard="http://www.w3.org/2001/vcard-rdf/3.0#" xmlns:bqbiol="http://biomodels.net/biology-qualifiers/" xmlns:bqmodel="http://biomodels.net/model-qualifiers/"><rdf:Description rdf:about="#metaid_iAL1006"><dc:creator rdf:parseType="Resource"><rdf:Bag><rdf:li rdf:parseType="Resource"><vCard:N rdf:parseType="Resource"><vCard:Family>Agren</vCard:Family><vCard:Given>Rasmus</vCard:Given></vCard:N><vCard:EMAIL>rasmus.agren@chalmers.se</vCard:EMAIL><vCard:ORG><vCard:Orgname>Chalmers University of Technology, Gothenburg</vCard:Orgname></vCard:ORG></rdf:li></rdf:Bag></dc:creator><dcterms:created rdf:parseType="Resource"><dcterms:W3CDTF>2013-02-07T16:48:52Z</dcterms:W3CDTF></dcterms:created><dcterms:modified rdf:parseType="Resource"><dcterms:W3CDTF>2013-02-07T16:48:52Z</dcterms:W3CDTF></dcterms:modified><bqbiol:is><rdf:Bag><rdf:li rdf:resource="urn:miriam:taxonomy:5076" /></rdf:Bag></bqbiol:is></rdf:Description></rdf:RDF></annotation>
<listOfUnitDefinitions><unitDefinition id="mmol_per_gDW_per_hr"><listOfUnits><unit kind="mole" scale="-3"/><unit kind="second" multiplier="0.00027778" exponent="-1"/></listOfUnits></unitDefinition></listOfUnitDefinitions>
<listOfCompartments><compartment metaid="metaid_C_p" id="C_p" name="Peroxisome" outside="C_c" spatialDimensions="3" sboTerm="SBO:0000290"><annotation><rdf:RDF xmlns:rdf="http://www.w3.org/1999/02/22-rdf-syntax-ns#" xmlns:dc="http://purl.org/dc/elements/1.1/" xmlns:dcterms="http://purl.org/dc/terms/" xmlns:vCard="http://www.w3.org/2001/vcard-rdf/3.0#" xmlns:bqbiol="http://biomodels.net/biology-qualifiers/" xmlns:bqmodel="http://biomodels.net/model-qualifiers/"><rdf:Description rdf:about="#metaid_C_p"><bqbiol:is><rdf:Bag><rdf:li rdf:resource="urn:miriam:obo.go:GO:0005777"/></rdf:Bag></bqbiol:is></rdf:Description></rdf:RDF></annotation></compartment><compartment metaid="metaid_C_m" id="C_m" name="Mitochondria" outside="C_c" spatialDimensions="3" sboTerm="SBO:0000290"><annotation><rdf:RDF xmlns:rdf="http://www.w3.org/1999/02/22-rdf-syntax-ns#" xmlns:dc="http://purl.org/dc/elements/1.1/" xmlns:dcterms="http://purl.org/dc/terms/" xmlns:vCard="http://www.w3.org/2001/vcard-rdf/3.0#" xmlns:bqbiol="http://biomodels.net/biology-qualifiers/" xmlns:bqmodel="http://biomodels.net/model-qualifiers/"><rdf:Description rdf:about="#metaid_C_m"><bqbiol:is><rdf:Bag><rdf:li rdf:resource="urn:miriam:obo.go:GO:0005739"/></rdf:Bag></bqbiol:is></rdf:Description></rdf:RDF></annotation></compartment><compartment metaid="metaid_C_c" id="C_c" name="Cytosol" outside="C_e" spatialDimensions="3" sboTerm="SBO:0000290"><annotation><rdf:RDF xmlns:rdf="http://www.w3.org/1999/02/22-rdf-syntax-ns#" xmlns:dc="http://purl.org/dc/elements/1.1/" xmlns:dcterms="http://purl.org/dc/terms/" xmlns:vCard="http://www.w3.org/2001/vcard-rdf/3.0#" xmlns:bqbiol="http://biomodels.net/biology-qualifiers/" xmlns:bqmodel="http://biomodels.net/model-qualifiers/"><rdf:Description rdf:about="#metaid_C_c"><bqbiol:is><rdf:Bag><rdf:li rdf:resource="urn:miriam:obo.go:GO:0005737"/></rdf:Bag></bqbiol:is></rdf:Description></rdf:RDF></annotation></compartment><compartment metaid="metaid_C_e" id="C_e" name="Extracellular" outside="C_b" spatialDimensions="3" sboTerm="SBO:0000290"><annotation><rdf:RDF xmlns:rdf="http://www.w3.org/1999/02/22-rdf-syntax-ns#" xmlns:dc="http://purl.org/dc/elements/1.1/" xmlns:dcterms="http://purl.org/dc/terms/" xmlns:vCard="http://www.w3.org/2001/vcard-rdf/3.0#" xmlns:bqbiol="http://biomodels.net/biology-qualifiers/" xmlns:bqmodel="http://biomodels.net/model-qualifiers/"><rdf:Description rdf:about="#metaid_C_e"><bqbiol:is><rdf:Bag><rdf:li rdf:resource="urn:miriam:obo.go:GO:0005576"/></rdf:Bag></bqbiol:is></rdf:Description></rdf:RDF></annotation></compartment><compartment metaid="metaid_C_b" id="C_b" name="Boundary" spatialDimensions="3" sboTerm="SBO:0000290"></compartment></listOfCompartments>
<listOfSpecies><species metaid="metaid_M_LLACb" id="M_LLACb" name="(S)-lactate" compartment="C_b" boundaryCondition="true" sboTerm="SBO:0000299"><annotation><in:inchi xmlns:in="http://biomodels.net/inchi" metaid="metaid_M_LLACb_inchi">InChI=1/C3H6O3/c1-2(4)3(5)6/h2,4H,1H3,(H,5,6)/p-1/t2-/m0/s1/fC3H5O3/q-1</in:inchi><rdf:RDF xmlns:rdf="http://www.w3.org/1999/02/22-rdf-syntax-ns#" xmlns:dc="http://purl.org/dc/elements/1.1/" xmlns:dcterms="http://purl.org/dc/terms/" xmlns:vCard="http://www.w3.org/2001/vcard-rdf/3.0#" xmlns:bqbiol="http://biomodels.net/biology-qualifiers/" xmlns:bqmodel="http://biomodels.net/model-qualifiers/"><rdf:Description rdf:about="#metaid_M_LLACb"><bqbiol:is><rdf:Bag><rdf:li rdf:resource="#metaid_M_LLACb_inchi" /><rdf:li rdf:resource="urn:miriam:obo.chebi:CHEBI:16651"/></rdf:Bag></bqbiol:is></rdf:Description></rdf:RDF></annotation></species>
<species metaid="metaid_M_MALb" id="M_MALb" name="(S)-malate" compartment="C_b" boundaryCondition="true" sboTerm="SBO:0000299"><annotation><in:inchi xmlns:in="http://biomodels.net/inchi" metaid="metaid_M_MALb_inchi">InChI=1/C4H6O5/c5-2(4(8)9)1-3(6)7/h2,5H,1H2,(H,6,7)(H,8,9)/p-2/t2-/m0/s1/fC4H4O5/q-2</in:inchi><rdf:RDF xmlns:rdf="http://www.w3.org/1999/02/22-rdf-syntax-ns#" xmlns:dc="http://purl.org/dc/elements/1.1/" xmlns:dcterms="http://purl.org/dc/terms/" xmlns:vCard="http://www.w3.org/2001/vcard-rdf/3.0#" xmlns:bqbiol="http://biomodels.net/biology-qualifiers/" xmlns:bqmodel="http://biomodels.net/model-qualifiers/"><rdf:Description rdf:about="#metaid_M_MALb"><bqbiol:is><rdf:Bag><rdf:li rdf:resource="#metaid_M_MALb_inchi" /><rdf:li rdf:resource="urn:miriam:obo.chebi:CHEBI:15589"/></rdf:Bag></bqbiol:is></rdf:Description></rdf:RDF></annotation></species>
<species metaid="metaid_M_13GLUCANb" id="M_13GLUCANb" name="1,3-beta-D-glucan" compartment="C_b" boundaryCondition="true" sboTerm="SBO:0000299"><notes><body xmlns="http://www.w3.org/1999/xhtml"><p>FORMULA: C6H10O5</p></body></notes><annotation><rdf:RDF xmlns:rdf="http://www.w3.org/1999/02/22-rdf-syntax-ns#" xmlns:dc="http://purl.org/dc/elements/1.1/" xmlns:dcterms="http://purl.org/dc/terms/" xmlns:vCard="http://www.w3.org/2001/vcard-rdf/3.0#" xmlns:bqbiol="http://biomodels.net/biology-qualifiers/" xmlns:bqmodel="http://biomodels.net/model-qualifiers/"><rdf:Description rdf:about="#metaid_M_13GLUCANb"><bqbiol:is><rdf:Bag><rdf:li rdf:resource="urn:miriam:obo.chebi:CHEBI:37671"/></rdf:Bag></bqbiol:is></rdf:Description></rdf:RDF></annotation></species>
<species metaid="metaid_M_2HPENGb" id="M_2HPENGb" name="2-hydroxybenzylpenicillin" compartment="C_b" boundaryCondition="true" sboTerm="SBO:0000299"><notes><body xmlns="http://www.w3.org/1999/xhtml"><p>FORMULA: C16H18N2O5S</p></body></notes></species>
<species metaid="metaid_M_AKGb" id="M_AKGb" name="2-oxoglutarate" compartment="C_b" boundaryCondition="true" sboTerm="SBO:0000299"><annotation><in:inchi xmlns:in="http://biomodels.net/inchi" metaid="metaid_M_AKGb_inchi">InChI=1/C5H6O5/c6-3(5(9)10)1-2-4(7)8/h1-2H2,(H,7,8)(H,9,10)/p-1/fC5H5O5/h7H/q-1</in:inchi><rdf:RDF xmlns:rdf="http://www.w3.org/1999/02/22-rdf-syntax-ns#" xmlns:dc="http://purl.org/dc/elements/1.1/" xmlns:dcterms="http://purl.org/dc/terms/" xmlns:vCard="http://www.w3.org/2001/vcard-rdf/3.0#" xmlns:bqbiol="http://biomodels.net/biology-qualifiers/" xmlns:bqmodel="http://biomodels.net/model-qualifiers/"><rdf:Description rdf:about="#metaid_M_AKGb"><bqbiol:is><rdf:Bag><rdf:li rdf:resource="#metaid_M_AKGb_inchi" /><rdf:li rdf:resource="urn:miriam:obo.chebi:CHEBI:30916"/></rdf:Bag></bqbiol:is></rdf:Description></rdf:RDF></annotation></species>
<species metaid="metaid_M_C4ODb" id="M_C4ODb" name="2-oxy-but-3-enoate" compartment="C_b" boundaryCondition="true" sboTerm="SBO:0000299"></species>
<species metaid="metaid_M_PABAb" id="M_PABAb" name="4-aminobenzoate" compartment="C_b" boundaryCondition="true" sboTerm="SBO:0000299"><annotation><in:inchi xmlns:in="http://biomodels.net/inchi" metaid="metaid_M_PABAb_inchi">InChI=1/C7H7NO2/c8-6-3-1-5(2-4-6)7(9)10/h1-4H,8H2,(H,9,10)</in:inchi><rdf:RDF xmlns:rdf="http://www.w3.org/1999/02/22-rdf-syntax-ns#" xmlns:dc="http://purl.org/dc/elements/1.1/" xmlns:dcterms="http://purl.org/dc/terms/" xmlns:vCard="http://www.w3.org/2001/vcard-rdf/3.0#" xmlns:bqbiol="http://biomodels.net/biology-qualifiers/" xmlns:bqmodel="http://biomodels.net/model-qualifiers/"><rdf:Description rdf:about="#metaid_M_PABAb"><bqbiol:is><rdf:Bag><rdf:li rdf:resource="#metaid_M_PABAb_inchi" /><rdf:li rdf:resource="urn:miriam:obo.chebi:CHEBI:17836"/></rdf:Bag></bqbiol:is></rdf:Description></rdf:RDF></annotation></species>
<species metaid="metaid_M_4HPOAb" id="M_4HPOAb" name="4-hydroxyphenoxyacetate" compartment="C_b" boundaryCondition="true" sboTerm="SBO:0000299"><annotation><in:inchi xmlns:in="http://biomodels.net/inchi" metaid="metaid_M_4HPOAb_inchi">InChI=1/C8H8O4/c9-6-1-3-7(4-2-6)12-5-8(10)11/h1-4,9H,5H2,(H,10,11)/f/h10H</in:inchi><rdf:RDF xmlns:rdf="http://www.w3.org/1999/02/22-rdf-syntax-ns#" xmlns:dc="http://purl.org/dc/elements/1.1/" xmlns:dcterms="http://purl.org/dc/terms/" xmlns:vCard="http://www.w3.org/2001/vcard-rdf/3.0#" xmlns:bqbiol="http://biomodels.net/biology-qualifiers/" xmlns:bqmodel="http://biomodels.net/model-qualifiers/"><rdf:Description rdf:about="#metaid_M_4HPOAb"><bqbiol:is><rdf:Bag><rdf:li rdf:resource="#metaid_M_4HPOAb_inchi" /><rdf:li rdf:resource="urn:miriam:obo.chebi:CHEBI:171357"/></rdf:Bag></bqbiol:is></rdf:Description></rdf:RDF></annotation></species>
<species metaid="metaid_M_4HPENVb" id="M_4HPENVb" name="4-hydroxyphenoxymethylpenicillin" compartment="C_b" boundaryCondition="true" sboTerm="SBO:0000299"><annotation><in:inchi xmlns:in="http://biomodels.net/inchi" metaid="metaid_M_4HPENVb_inchi">InChI=1S/C16H18N2O6S/c1-16(2)12(15(22)23)18-13(21)11(14(18)25-16)17-10(20)7-24-9-5-3-8(19)4-6-9/h3-6,11-12,14,19H,7H2,1-2H3,(H,17,20)(H,22,23)/t11-,12+,14-/m1/s1</in:inchi><rdf:RDF xmlns:rdf="http://www.w3.org/1999/02/22-rdf-syntax-ns#" xmlns:dc="http://purl.org/dc/elements/1.1/" xmlns:dcterms="http://purl.org/dc/terms/" xmlns:vCard="http://www.w3.org/2001/vcard-rdf/3.0#" xmlns:bqbiol="http://biomodels.net/biology-qualifiers/" xmlns:bqmodel="http://biomodels.net/model-qualifiers/"><rdf:Description rdf:about="#metaid_M_4HPENVb"><bqbiol:is><rdf:Bag><rdf:li rdf:resource="#metaid_M_4HPENVb_inchi" /><rdf:li rdf:resource="urn:miriam:pubchem.compound:167942"/></rdf:Bag></bqbiol:is></rdf:Description></rdf:RDF></annotation></species>
<species metaid="metaid_M_6APAb" id="M_6APAb" name="6-aminopenicillanate" compartment="C_b" boundaryCondition="true" sboTerm="SBO:0000299"><annotation><in:inchi xmlns:in="http://biomodels.net/inchi" metaid="metaid_M_6APAb_inchi">InChI=1/C8H12N2O3S/c1-8(2)4(7(12)13)10-5(11)3(9)6(10)14-8/h3-4,6H,9H2,1-2H3,(H,12,13)/p-1/t3-,4+,6-/m1/s1/fC8H11N2O3S/q-1</in:inchi><rdf:RDF xmlns:rdf="http://www.w3.org/1999/02/22-rdf-syntax-ns#" xmlns:dc="http://purl.org/dc/elements/1.1/" xmlns:dcterms="http://purl.org/dc/terms/" xmlns:vCard="http://www.w3.org/2001/vcard-rdf/3.0#" xmlns:bqbiol="http://biomodels.net/biology-qualifiers/" xmlns:bqmodel="http://biomodels.net/model-qualifiers/"><rdf:Description rdf:about="#metaid_M_6APAb"><bqbiol:is><rdf:Bag><rdf:li rdf:resource="#metaid_M_6APAb_inchi" /><rdf:li rdf:resource="urn:miriam:obo.chebi:CHEBI:30938"/></rdf:Bag></bqbiol:is></rdf:Description></rdf:RDF></annotation></species>
<species metaid="metaid_M_OPCb" id="M_OPCb" name="6-oxopiperidine-2-carboxylate" compartment="C_b" boundaryCondition="true" sboTerm="SBO:0000299"><annotation><in:inchi xmlns:in="http://biomodels.net/inchi" metaid="metaid_M_OPCb_inchi">InChI=1S/C6H9NO3/c8-5-3-1-2-4(7-5)6(9)10/h4H,1-3H2,(H,7,8)(H,9,10)</in:inchi><rdf:RDF xmlns:rdf="http://www.w3.org/1999/02/22-rdf-syntax-ns#" xmlns:dc="http://purl.org/dc/elements/1.1/" xmlns:dcterms="http://purl.org/dc/terms/" xmlns:vCard="http://www.w3.org/2001/vcard-rdf/3.0#" xmlns:bqbiol="http://biomodels.net/biology-qualifiers/" xmlns:bqmodel="http://biomodels.net/model-qualifiers/"><rdf:Description rdf:about="#metaid_M_OPCb"><bqbiol:is><rdf:Bag><rdf:li rdf:resource="#metaid_M_OPCb_inchi" /><rdf:li rdf:resource="urn:miriam:pubchem.compound:3014237"/></rdf:Bag></bqbiol:is></rdf:Description></rdf:RDF></annotation></species>
<species metaid="metaid_M_8HPAb" id="M_8HPAb" name="8-hydroxypenillic acid" compartment="C_b" boundaryCondition="true" sboTerm="SBO:0000299"><annotation><in:inchi xmlns:in="http://biomodels.net/inchi" metaid="metaid_M_8HPAb_inchi">InChI=1S/C9H12N2O5S/c1-9(2)4(7(14)15)11-5(17-9)3(6(12)13)10-8(11)16/h3-5H,1-2H3,(H,10,16)(H,12,13)(H,14,15)</in:inchi><rdf:RDF xmlns:rdf="http://www.w3.org/1999/02/22-rdf-syntax-ns#" xmlns:dc="http://purl.org/dc/elements/1.1/" xmlns:dcterms="http://purl.org/dc/terms/" xmlns:vCard="http://www.w3.org/2001/vcard-rdf/3.0#" xmlns:bqbiol="http://biomodels.net/biology-qualifiers/" xmlns:bqmodel="http://biomodels.net/model-qualifiers/"><rdf:Description rdf:about="#metaid_M_8HPAb"><bqbiol:is><rdf:Bag><rdf:li rdf:resource="#metaid_M_8HPAb_inchi" /><rdf:li rdf:resource="urn:miriam:pubchem.compound:6451507"/></rdf:Bag></bqbiol:is></rdf:Description></rdf:RDF></annotation></species>
<species metaid="metaid_M_ACb" id="M_ACb" name="acetate" compartment="C_b" boundaryCondition="true" sboTerm="SBO:0000299"><annotation><in:inchi xmlns:in="http://biomodels.net/inchi" metaid="metaid_M_ACb_inchi">InChI=1/C2H4O2/c1-2(3)4/h1H3,(H,3,4)/p-1</in:inchi><rdf:RDF xmlns:rdf="http://www.w3.org/1999/02/22-rdf-syntax-ns#" xmlns:dc="http://purl.org/dc/elements/1.1/" xmlns:dcterms="http://purl.org/dc/terms/" xmlns:vCard="http://www.w3.org/2001/vcard-rdf/3.0#" xmlns:bqbiol="http://biomodels.net/biology-qualifiers/" xmlns:bqmodel="http://biomodels.net/model-qualifiers/"><rdf:Description rdf:about="#metaid_M_ACb"><bqbiol:is><rdf:Bag><rdf:li rdf:resource="#metaid_M_ACb_inchi" /><rdf:li rdf:resource="urn:miriam:obo.chebi:CHEBI:30089"/></rdf:Bag></bqbiol:is></rdf:Description></rdf:RDF></annotation></species>
<species metaid="metaid_M_ADb" id="M_ADb" name="adenine" compartment="C_b" boundaryCondition="true" sboTerm="SBO:0000299"><annotation><in:inchi xmlns:in="http://biomodels.net/inchi" metaid="metaid_M_ADb_inchi">InChI=1/C5H5N5/c6-4-3-5(9-1-7-3)10-2-8-4/h1-2H,(H3,6,7,8,9,10)/f/h9H,6H2</in:inchi><rdf:RDF xmlns:rdf="http://www.w3.org/1999/02/22-rdf-syntax-ns#" xmlns:dc="http://purl.org/dc/elements/1.1/" xmlns:dcterms="http://purl.org/dc/terms/" xmlns:vCard="http://www.w3.org/2001/vcard-rdf/3.0#" xmlns:bqbiol="http://biomodels.net/biology-qualifiers/" xmlns:bqmodel="http://biomodels.net/model-qualifiers/"><rdf:Description rdf:about="#metaid_M_ADb"><bqbiol:is><rdf:Bag><rdf:li rdf:resource="#metaid_M_ADb_inchi" /><rdf:li rdf:resource="urn:miriam:obo.chebi:CHEBI:16708"/></rdf:Bag></bqbiol:is></rdf:Description></rdf:RDF></annotation></species>
<species metaid="metaid_M_TREb" id="M_TREb" name="alpha,alpha-trehalose" compartment="C_b" boundaryCondition="true" sboTerm="SBO:0000299"><annotation><in:inchi xmlns:in="http://biomodels.net/inchi" metaid="metaid_M_TREb_inchi">InChI=1/C12H22O11/c13-1-3-5(15)7(17)9(19)11(21-3)23-12-10(20)8(18)6(16)4(2-14)22-12/h3-20H,1-2H2/t3-,4-,5-,6-,7+,8+,9-,10-,11-,12-/m1/s1</in:inchi><rdf:RDF xmlns:rdf="http://www.w3.org/1999/02/22-rdf-syntax-ns#" xmlns:dc="http://purl.org/dc/elements/1.1/" xmlns:dcterms="http://purl.org/dc/terms/" xmlns:vCard="http://www.w3.org/2001/vcard-rdf/3.0#" xmlns:bqbiol="http://biomodels.net/biology-qualifiers/" xmlns:bqmodel="http://biomodels.net/model-qualifiers/"><rdf:Description rdf:about="#metaid_M_TREb"><bqbiol:is><rdf:Bag><rdf:li rdf:resource="#metaid_M_TREb_inchi" /><rdf:li rdf:resource="urn:miriam:obo.chebi:CHEBI:16551"/></rdf:Bag></bqbiol:is></rdf:Description></rdf:RDF></annotation></species>
<species metaid="metaid_M_GLCb" id="M_GLCb" name="alpha-D-glucose" compartment="C_b" boundaryCondition="true" sboTerm="SBO:0000299"><annotation><in:inchi xmlns:in="http://biomodels.net/inchi" metaid="metaid_M_GLCb_inchi">InChI=1/C6H12O6/c7-1-2-3(8)4(9)5(10)6(11)12-2/h2-11H,1H2/t2-,3-,4+,5-,6+/m1/s1</in:inchi><rdf:RDF xmlns:rdf="http://www.w3.org/1999/02/22-rdf-syntax-ns#" xmlns:dc="http://purl.org/dc/elements/1.1/" xmlns:dcterms="http://purl.org/dc/terms/" xmlns:vCard="http://www.w3.org/2001/vcard-rdf/3.0#" xmlns:bqbiol="http://biomodels.net/biology-qualifiers/" xmlns:bqmodel="http://biomodels.net/model-qualifiers/"><rdf:Description rdf:about="#metaid_M_GLCb"><bqbiol:is><rdf:Bag><rdf:li rdf:resource="#metaid_M_GLCb_inchi" /><rdf:li rdf:resource="urn:miriam:obo.chebi:CHEBI:17925"/></rdf:Bag></bqbiol:is></rdf:Description></rdf:RDF></annotation></species>
<species metaid="metaid_M_ARABINb" id="M_ARABINb" name="alpha-L-arabinan" compartment="C_b" boundaryCondition="true" sboTerm="SBO:0000299"><notes><body xmlns="http://www.w3.org/1999/xhtml"><p>FORMULA: C5H8O4</p></body></notes><annotation><rdf:RDF xmlns:rdf="http://www.w3.org/1999/02/22-rdf-syntax-ns#" xmlns:dc="http://purl.org/dc/elements/1.1/" xmlns:dcterms="http://purl.org/dc/terms/" xmlns:vCard="http://www.w3.org/2001/vcard-rdf/3.0#" xmlns:bqbiol="http://biomodels.net/biology-qualifiers/" xmlns:bqmodel="http://biomodels.net/model-qualifiers/"><rdf:Description rdf:about="#metaid_M_ARABINb"><bqbiol:is><rdf:Bag><rdf:li rdf:resource="urn:miriam:kegg.compound:C02474"/></rdf:Bag></bqbiol:is></rdf:Description></rdf:RDF></annotation></species>
<species metaid="metaid_M_AMIACEb" id="M_AMIACEb" name="aminoacetaldehyde" compartment="C_b" boundaryCondition="true" sboTerm="SBO:0000299"><annotation><in:inchi xmlns:in="http://biomodels.net/inchi" metaid="metaid_M_AMIACEb_inchi">InChI=1/C2H5NO/c3-1-2-4/h2H,1,3H2</in:inchi><rdf:RDF xmlns:rdf="http://www.w3.org/1999/02/22-rdf-syntax-ns#" xmlns:dc="http://purl.org/dc/elements/1.1/" xmlns:dcterms="http://purl.org/dc/terms/" xmlns:vCard="http://www.w3.org/2001/vcard-rdf/3.0#" xmlns:bqbiol="http://biomodels.net/biology-qualifiers/" xmlns:bqmodel="http://biomodels.net/model-qualifiers/"><rdf:Description rdf:about="#metaid_M_AMIACEb"><bqbiol:is><rdf:Bag><rdf:li rdf:resource="#metaid_M_AMIACEb_inchi" /><rdf:li rdf:resource="urn:miriam:obo.chebi:CHEBI:17628"/></rdf:Bag></bqbiol:is></rdf:Description></rdf:RDF></annotation></species>
<species metaid="metaid_M_ANb" id="M_ANb" name="anthranilate" compartment="C_b" boundaryCondition="true" sboTerm="SBO:0000299"><annotation><in:inchi xmlns:in="http://biomodels.net/inchi" metaid="metaid_M_ANb_inchi">InChI=1/C7H7NO2/c8-6-4-2-1-3-5(6)7(9)10/h1-4H,8H2,(H,9,10)/p-1/fC7H6NO2/q-1</in:inchi><rdf:RDF xmlns:rdf="http://www.w3.org/1999/02/22-rdf-syntax-ns#" xmlns:dc="http://purl.org/dc/elements/1.1/" xmlns:dcterms="http://purl.org/dc/terms/" xmlns:vCard="http://www.w3.org/2001/vcard-rdf/3.0#" xmlns:bqbiol="http://biomodels.net/biology-qualifiers/" xmlns:bqmodel="http://biomodels.net/model-qualifiers/"><rdf:Description rdf:about="#metaid_M_ANb"><bqbiol:is><rdf:Bag><rdf:li rdf:resource="#metaid_M_ANb_inchi" /><rdf:li rdf:resource="urn:miriam:obo.chebi:CHEBI:16567"/></rdf:Bag></bqbiol:is></rdf:Description></rdf:RDF></annotation></species>
<species metaid="metaid_M_PENARTb" id="M_PENARTb" name="artificial penicillin" compartment="C_b" boundaryCondition="true" sboTerm="SBO:0000299"></species>
<species metaid="metaid_M_ARTPROTb" id="M_ARTPROTb" name="artificial protein" compartment="C_b" boundaryCondition="true" sboTerm="SBO:0000299"></species>
<species metaid="metaid_M_PENGb" id="M_PENGb" name="benzylpenicillin" compartment="C_b" boundaryCondition="true" sboTerm="SBO:0000299"><annotation><in:inchi xmlns:in="http://biomodels.net/inchi" metaid="metaid_M_PENGb_inchi">InChI=1/C16H18N2O4S/c1-16(2)12(15(21)22)18-13(20)11(14(18)23-16)17-10(19)8-9-6-4-3-5-7-9/h3-7,11-12,14H,8H2,1-2H3,(H,17,19)(H,21,22)/t11-,12+,14-/m1/s1/f/h17,21H</in:inchi><rdf:RDF xmlns:rdf="http://www.w3.org/1999/02/22-rdf-syntax-ns#" xmlns:dc="http://purl.org/dc/elements/1.1/" xmlns:dcterms="http://purl.org/dc/terms/" xmlns:vCard="http://www.w3.org/2001/vcard-rdf/3.0#" xmlns:bqbiol="http://biomodels.net/biology-qualifiers/" xmlns:bqmodel="http://biomodels.net/model-qualifiers/"><rdf:Description rdf:about="#metaid_M_PENGb"><bqbiol:is><rdf:Bag><rdf:li rdf:resource="#metaid_M_PENGb_inchi" /><rdf:li rdf:resource="urn:miriam:obo.chebi:CHEBI:18208"/></rdf:Bag></bqbiol:is></rdf:Description></rdf:RDF></annotation></species>
<species metaid="metaid_M_PENGAb" id="M_PENGAb" name="benzylpenicilloic acid" compartment="C_b" boundaryCondition="true" sboTerm="SBO:0000299"><annotation><in:inchi xmlns:in="http://biomodels.net/inchi" metaid="metaid_M_PENGAb_inchi">InChI=1S/C16H20N2O5S/c1-16(2)12(15(22)23)18-13(24-16)11(14(20)21)17-10(19)8-9-6-4-3-5-7-9/h3-7,11-13,18H,8H2,1-2H3,(H,17,19)(H,20,21)(H,22,23)/t11-,12-,13+/m0/s1</in:inchi><rdf:RDF xmlns:rdf="http://www.w3.org/1999/02/22-rdf-syntax-ns#" xmlns:dc="http://purl.org/dc/elements/1.1/" xmlns:dcterms="http://purl.org/dc/terms/" xmlns:vCard="http://www.w3.org/2001/vcard-rdf/3.0#" xmlns:bqbiol="http://biomodels.net/biology-qualifiers/" xmlns:bqmodel="http://biomodels.net/model-qualifiers/"><rdf:Description rdf:about="#metaid_M_PENGAb"><bqbiol:is><rdf:Bag><rdf:li rdf:resource="#metaid_M_PENGAb_inchi" /><rdf:li rdf:resource="urn:miriam:kegg.compound:C16672"/></rdf:Bag></bqbiol:is></rdf:Description></rdf:RDF></annotation></species>
<species metaid="metaid_M_bALAb" id="M_bALAb" name="beta-alanine" compartment="C_b" boundaryCondition="true" sboTerm="SBO:0000299"><annotation><in:inchi xmlns:in="http://biomodels.net/inchi" metaid="metaid_M_bALAb_inchi">InChI=1/C3H7NO2/c4-2-1-3(5)6/h1-2,4H2,(H,5,6)/f/h5H</in:inchi><rdf:RDF xmlns:rdf="http://www.w3.org/1999/02/22-rdf-syntax-ns#" xmlns:dc="http://purl.org/dc/elements/1.1/" xmlns:dcterms="http://purl.org/dc/terms/" xmlns:vCard="http://www.w3.org/2001/vcard-rdf/3.0#" xmlns:bqbiol="http://biomodels.net/biology-qualifiers/" xmlns:bqmodel="http://biomodels.net/model-qualifiers/"><rdf:Description rdf:about="#metaid_M_bALAb"><bqbiol:is><rdf:Bag><rdf:li rdf:resource="#metaid_M_bALAb_inchi" /><rdf:li rdf:resource="urn:miriam:obo.chebi:CHEBI:16958"/></rdf:Bag></bqbiol:is></rdf:Description></rdf:RDF></annotation></species>
<species metaid="metaid_M_bDGLCb" id="M_bDGLCb" name="beta-D-glucose" compartment="C_b" boundaryCondition="true" sboTerm="SBO:0000299"><annotation><in:inchi xmlns:in="http://biomodels.net/inchi" metaid="metaid_M_bDGLCb_inchi">InChI=1/C6H12O6/c7-1-2-3(8)4(9)5(10)6(11)12-2/h2-11H,1H2/t2-,3-,4+,5-,6-/m1/s1</in:inchi><rdf:RDF xmlns:rdf="http://www.w3.org/1999/02/22-rdf-syntax-ns#" xmlns:dc="http://purl.org/dc/elements/1.1/" xmlns:dcterms="http://purl.org/dc/terms/" xmlns:vCard="http://www.w3.org/2001/vcard-rdf/3.0#" xmlns:bqbiol="http://biomodels.net/biology-qualifiers/" xmlns:bqmodel="http://biomodels.net/model-qualifiers/"><rdf:Description rdf:about="#metaid_M_bDGLCb"><bqbiol:is><rdf:Bag><rdf:li rdf:resource="#metaid_M_bDGLCb_inchi" /><rdf:li rdf:resource="urn:miriam:obo.chebi:CHEBI:15903"/></rdf:Bag></bqbiol:is></rdf:Description></rdf:RDF></annotation></species>
<species metaid="metaid_M_BIOMASSb" id="M_BIOMASSb" name="biomass" compartment="C_b" boundaryCondition="true" sboTerm="SBO:0000299"></species>
<species metaid="metaid_M_C40b" id="M_C40b" name="butyrate" compartment="C_b" boundaryCondition="true" sboTerm="SBO:0000299"><annotation><in:inchi xmlns:in="http://biomodels.net/inchi" metaid="metaid_M_C40b_inchi">InChI=1/C4H8O2/c1-2-3-4(5)6/h2-3H2,1H3,(H,5,6)/p-1/fC4H7O2/q-1</in:inchi><rdf:RDF xmlns:rdf="http://www.w3.org/1999/02/22-rdf-syntax-ns#" xmlns:dc="http://purl.org/dc/elements/1.1/" xmlns:dcterms="http://purl.org/dc/terms/" xmlns:vCard="http://www.w3.org/2001/vcard-rdf/3.0#" xmlns:bqbiol="http://biomodels.net/biology-qualifiers/" xmlns:bqmodel="http://biomodels.net/model-qualifiers/"><rdf:Description rdf:about="#metaid_M_C40b"><bqbiol:is><rdf:Bag><rdf:li rdf:resource="#metaid_M_C40b_inchi" /><rdf:li rdf:resource="urn:miriam:obo.chebi:CHEBI:17968"/></rdf:Bag></bqbiol:is></rdf:Description></rdf:RDF></annotation></species>
<species metaid="metaid_M_CB15LCTb" id="M_CB15LCTb" name="cellobiono-1,5-lactone" compartment="C_b" boundaryCondition="true" sboTerm="SBO:0000299"><annotation><in:inchi xmlns:in="http://biomodels.net/inchi" metaid="metaid_M_CB15LCTb_inchi">InChI=1/C12H20O11/c13-1-3-5(15)6(16)9(19)12(22-3)23-10-4(2-14)21-11(20)8(18)7(10)17/h3-10,12-19H,1-2H2/t3?,4?,5-,6?,7?,8?,9?,10-,12+/m1/s1</in:inchi><rdf:RDF xmlns:rdf="http://www.w3.org/1999/02/22-rdf-syntax-ns#" xmlns:dc="http://purl.org/dc/elements/1.1/" xmlns:dcterms="http://purl.org/dc/terms/" xmlns:vCard="http://www.w3.org/2001/vcard-rdf/3.0#" xmlns:bqbiol="http://biomodels.net/biology-qualifiers/" xmlns:bqmodel="http://biomodels.net/model-qualifiers/"><rdf:Description rdf:about="#metaid_M_CB15LCTb"><bqbiol:is><rdf:Bag><rdf:li rdf:resource="#metaid_M_CB15LCTb_inchi" /><rdf:li rdf:resource="urn:miriam:obo.chebi:CHEBI:17863"/></rdf:Bag></bqbiol:is></rdf:Description></rdf:RDF></annotation></species>
<species metaid="metaid_M_CELLOBb" id="M_CELLOBb" name="cellobiose" compartment="C_b" boundaryCondition="true" sboTerm="SBO:0000299"><annotation><in:inchi xmlns:in="http://biomodels.net/inchi" metaid="metaid_M_CELLOBb_inchi">InChI=1/C12H22O11/c13-1-3-5(15)6(16)9(19)12(22-3)23-10-4(2-14)21-11(20)8(18)7(10)17/h3-20H,1-2H2/t3-,4-,5-,6+,7-,8-,9-,10-,11?,12+/m1/s1</in:inchi><rdf:RDF xmlns:rdf="http://www.w3.org/1999/02/22-rdf-syntax-ns#" xmlns:dc="http://purl.org/dc/elements/1.1/" xmlns:dcterms="http://purl.org/dc/terms/" xmlns:vCard="http://www.w3.org/2001/vcard-rdf/3.0#" xmlns:bqbiol="http://biomodels.net/biology-qualifiers/" xmlns:bqmodel="http://biomodels.net/model-qualifiers/"><rdf:Description rdf:about="#metaid_M_CELLOBb"><bqbiol:is><rdf:Bag><rdf:li rdf:resource="#metaid_M_CELLOBb_inchi" /><rdf:li rdf:resource="urn:miriam:obo.chebi:CHEBI:17057"/></rdf:Bag></bqbiol:is></rdf:Description></rdf:RDF></annotation></species>
<species metaid="metaid_M_CELLUb" id="M_CELLUb" name="cellulose" compartment="C_b" boundaryCondition="true" sboTerm="SBO:0000299"><notes><body xmlns="http://www.w3.org/1999/xhtml"><p>FORMULA: C6H10O5</p></body></notes><annotation><rdf:RDF xmlns:rdf="http://www.w3.org/1999/02/22-rdf-syntax-ns#" xmlns:dc="http://purl.org/dc/elements/1.1/" xmlns:dcterms="http://purl.org/dc/terms/" xmlns:vCard="http://www.w3.org/2001/vcard-rdf/3.0#" xmlns:bqbiol="http://biomodels.net/biology-qualifiers/" xmlns:bqmodel="http://biomodels.net/model-qualifiers/"><rdf:Description rdf:about="#metaid_M_CELLUb"><bqbiol:is><rdf:Bag><rdf:li rdf:resource="urn:miriam:obo.chebi:CHEBI:18246"/></rdf:Bag></bqbiol:is></rdf:Description></rdf:RDF></annotation></species>
<species metaid="metaid_M_CHITb" id="M_CHITb" name="chitin" compartment="C_b" boundaryCondition="true" sboTerm="SBO:0000299"><notes><body xmlns="http://www.w3.org/1999/xhtml"><p>FORMULA: C8H13NO5</p></body></notes><annotation><rdf:RDF xmlns:rdf="http://www.w3.org/1999/02/22-rdf-syntax-ns#" xmlns:dc="http://purl.org/dc/elements/1.1/" xmlns:dcterms="http://purl.org/dc/terms/" xmlns:vCard="http://www.w3.org/2001/vcard-rdf/3.0#" xmlns:bqbiol="http://biomodels.net/biology-qualifiers/" xmlns:bqmodel="http://biomodels.net/model-qualifiers/"><rdf:Description rdf:about="#metaid_M_CHITb"><bqbiol:is><rdf:Bag><rdf:li rdf:resource="urn:miriam:obo.chebi:CHEBI:17029"/></rdf:Bag></bqbiol:is></rdf:Description></rdf:RDF></annotation></species>
<species metaid="metaid_M_CHIBb" id="M_CHIBb" name="chitobiose" compartment="C_b" boundaryCondition="true" sboTerm="SBO:0000299"><annotation><in:inchi xmlns:in="http://biomodels.net/inchi" metaid="metaid_M_CHIBb_inchi">InChI=1/C16H28N2O11/c1-5(21)17-9-13(25)14(8(4-20)27-15(9)26)29-16-10(18-6(2)22)12(24)11(23)7(3-19)28-16/h7-16,19-20,23-26H,3-4H2,1-2H3,(H,17,21)(H,18,22)/t7-,8-,9-,10-,11-,12-,13-,14-,15?,16+/m1/s1/f/h17-18H</in:inchi><rdf:RDF xmlns:rdf="http://www.w3.org/1999/02/22-rdf-syntax-ns#" xmlns:dc="http://purl.org/dc/elements/1.1/" xmlns:dcterms="http://purl.org/dc/terms/" xmlns:vCard="http://www.w3.org/2001/vcard-rdf/3.0#" xmlns:bqbiol="http://biomodels.net/biology-qualifiers/" xmlns:bqmodel="http://biomodels.net/model-qualifiers/"><rdf:Description rdf:about="#metaid_M_CHIBb"><bqbiol:is><rdf:Bag><rdf:li rdf:resource="#metaid_M_CHIBb_inchi" /><rdf:li rdf:resource="urn:miriam:obo.chebi:CHEBI:28681"/></rdf:Bag></bqbiol:is></rdf:Description></rdf:RDF></annotation></species>
<species metaid="metaid_M_CHITOb" id="M_CHITOb" name="chitosan" compartment="C_b" boundaryCondition="true" sboTerm="SBO:0000299"><notes><body xmlns="http://www.w3.org/1999/xhtml"><p>FORMULA: C6H11NO4</p></body></notes><annotation><rdf:RDF xmlns:rdf="http://www.w3.org/1999/02/22-rdf-syntax-ns#" xmlns:dc="http://purl.org/dc/elements/1.1/" xmlns:dcterms="http://purl.org/dc/terms/" xmlns:vCard="http://www.w3.org/2001/vcard-rdf/3.0#" xmlns:bqbiol="http://biomodels.net/biology-qualifiers/" xmlns:bqmodel="http://biomodels.net/model-qualifiers/"><rdf:Description rdf:about="#metaid_M_CHITOb"><bqbiol:is><rdf:Bag><rdf:li rdf:resource="urn:miriam:obo.chebi:CHEBI:16261"/></rdf:Bag></bqbiol:is></rdf:Description></rdf:RDF></annotation></species>
<species metaid="metaid_M_CHOb" id="M_CHOb" name="choline" compartment="C_b" boundaryCondition="true" sboTerm="SBO:0000299"><annotation><in:inchi xmlns:in="http://biomodels.net/inchi" metaid="metaid_M_CHOb_inchi">InChI=1/C5H14NO/c1-6(2,3)4-5-7/h7H,4-5H2,1-3H3/q+1</in:inchi><rdf:RDF xmlns:rdf="http://www.w3.org/1999/02/22-rdf-syntax-ns#" xmlns:dc="http://purl.org/dc/elements/1.1/" xmlns:dcterms="http://purl.org/dc/terms/" xmlns:vCard="http://www.w3.org/2001/vcard-rdf/3.0#" xmlns:bqbiol="http://biomodels.net/biology-qualifiers/" xmlns:bqmodel="http://biomodels.net/model-qualifiers/"><rdf:Description rdf:about="#metaid_M_CHOb"><bqbiol:is><rdf:Bag><rdf:li rdf:resource="#metaid_M_CHOb_inchi" /><rdf:li rdf:resource="urn:miriam:obo.chebi:CHEBI:15354"/></rdf:Bag></bqbiol:is></rdf:Description></rdf:RDF></annotation></species>
<species metaid="metaid_M_CITb" id="M_CITb" name="citrate" compartment="C_b" boundaryCondition="true" sboTerm="SBO:0000299"><annotation><in:inchi xmlns:in="http://biomodels.net/inchi" metaid="metaid_M_CITb_inchi">InChI=1/C6H8O7/c7-3(8)1-6(13,5(11)12)2-4(9)10/h13H,1-2H2,(H,7,8)(H,9,10)(H,11,12)/p-3/fC6H5O7/q-3</in:inchi><rdf:RDF xmlns:rdf="http://www.w3.org/1999/02/22-rdf-syntax-ns#" xmlns:dc="http://purl.org/dc/elements/1.1/" xmlns:dcterms="http://purl.org/dc/terms/" xmlns:vCard="http://www.w3.org/2001/vcard-rdf/3.0#" xmlns:bqbiol="http://biomodels.net/biology-qualifiers/" xmlns:bqmodel="http://biomodels.net/model-qualifiers/"><rdf:Description rdf:about="#metaid_M_CITb"><bqbiol:is><rdf:Bag><rdf:li rdf:resource="#metaid_M_CITb_inchi" /><rdf:li rdf:resource="urn:miriam:obo.chebi:CHEBI:16947"/></rdf:Bag></bqbiol:is></rdf:Description></rdf:RDF></annotation></species>
<species metaid="metaid_M_CO2b" id="M_CO2b" name="CO2" compartment="C_b" boundaryCondition="true" sboTerm="SBO:0000299"><annotation><in:inchi xmlns:in="http://biomodels.net/inchi" metaid="metaid_M_CO2b_inchi">InChI=1/CO2/c2-1-3</in:inchi><rdf:RDF xmlns:rdf="http://www.w3.org/1999/02/22-rdf-syntax-ns#" xmlns:dc="http://purl.org/dc/elements/1.1/" xmlns:dcterms="http://purl.org/dc/terms/" xmlns:vCard="http://www.w3.org/2001/vcard-rdf/3.0#" xmlns:bqbiol="http://biomodels.net/biology-qualifiers/" xmlns:bqmodel="http://biomodels.net/model-qualifiers/"><rdf:Description rdf:about="#metaid_M_CO2b"><bqbiol:is><rdf:Bag><rdf:li rdf:resource="#metaid_M_CO2b_inchi" /><rdf:li rdf:resource="urn:miriam:obo.chebi:CHEBI:16526"/></rdf:Bag></bqbiol:is></rdf:Description></rdf:RDF></annotation></species>
<species metaid="metaid_M_CYNEb" id="M_CYNEb" name="cyanate" compartment="C_b" boundaryCondition="true" sboTerm="SBO:0000299"><annotation><in:inchi xmlns:in="http://biomodels.net/inchi" metaid="metaid_M_CYNEb_inchi">InChI=1/CHNO/c2-1-3/h3H/p-1/fCNO/h3h/q-1</in:inchi><rdf:RDF xmlns:rdf="http://www.w3.org/1999/02/22-rdf-syntax-ns#" xmlns:dc="http://purl.org/dc/elements/1.1/" xmlns:dcterms="http://purl.org/dc/terms/" xmlns:vCard="http://www.w3.org/2001/vcard-rdf/3.0#" xmlns:bqbiol="http://biomodels.net/biology-qualifiers/" xmlns:bqmodel="http://biomodels.net/model-qualifiers/"><rdf:Description rdf:about="#metaid_M_CYNEb"><bqbiol:is><rdf:Bag><rdf:li rdf:resource="#metaid_M_CYNEb_inchi" /><rdf:li rdf:resource="urn:miriam:obo.chebi:CHEBI:29195"/></rdf:Bag></bqbiol:is></rdf:Description></rdf:RDF></annotation></species>
<species metaid="metaid_M_CYTSb" id="M_CYTSb" name="cytosine" compartment="C_b" boundaryCondition="true" sboTerm="SBO:0000299"><annotation><in:inchi xmlns:in="http://biomodels.net/inchi" metaid="metaid_M_CYTSb_inchi">InChI=1/C4H5N3O/c5-3-1-2-6-4(8)7-3/h1-2H,(H3,5,6,7,8)/f/h6H,5H2</in:inchi><rdf:RDF xmlns:rdf="http://www.w3.org/1999/02/22-rdf-syntax-ns#" xmlns:dc="http://purl.org/dc/elements/1.1/" xmlns:dcterms="http://purl.org/dc/terms/" xmlns:vCard="http://www.w3.org/2001/vcard-rdf/3.0#" xmlns:bqbiol="http://biomodels.net/biology-qualifiers/" xmlns:bqmodel="http://biomodels.net/model-qualifiers/"><rdf:Description rdf:about="#metaid_M_CYTSb"><bqbiol:is><rdf:Bag><rdf:li rdf:resource="#metaid_M_CYTSb_inchi" /><rdf:li rdf:resource="urn:miriam:obo.chebi:CHEBI:16040"/></rdf:Bag></bqbiol:is></rdf:Description></rdf:RDF></annotation></species>
<species metaid="metaid_M_AOLb" id="M_AOLb" name="D-arabinitol" compartment="C_b" boundaryCondition="true" sboTerm="SBO:0000299"><annotation><in:inchi xmlns:in="http://biomodels.net/inchi" metaid="metaid_M_AOLb_inchi">InChI=1/C5H12O5/c6-1-3(8)5(10)4(9)2-7/h3-10H,1-2H2/t3-,4-/m1/s1</in:inchi><rdf:RDF xmlns:rdf="http://www.w3.org/1999/02/22-rdf-syntax-ns#" xmlns:dc="http://purl.org/dc/elements/1.1/" xmlns:dcterms="http://purl.org/dc/terms/" xmlns:vCard="http://www.w3.org/2001/vcard-rdf/3.0#" xmlns:bqbiol="http://biomodels.net/biology-qualifiers/" xmlns:bqmodel="http://biomodels.net/model-qualifiers/"><rdf:Description rdf:about="#metaid_M_AOLb"><bqbiol:is><rdf:Bag><rdf:li rdf:resource="#metaid_M_AOLb_inchi" /><rdf:li rdf:resource="urn:miriam:obo.chebi:CHEBI:18333"/></rdf:Bag></bqbiol:is></rdf:Description></rdf:RDF></annotation></species>
<species metaid="metaid_M_ARABb" id="M_ARABb" name="D-arabinose" compartment="C_b" boundaryCondition="true" sboTerm="SBO:0000299"><annotation><in:inchi xmlns:in="http://biomodels.net/inchi" metaid="metaid_M_ARABb_inchi">InChI=1/C5H10O5/c6-1-3(8)5(10)4(9)2-7/h1,3-5,7-10H,2H2/t3-,4-,5+/m1/s1</in:inchi><rdf:RDF xmlns:rdf="http://www.w3.org/1999/02/22-rdf-syntax-ns#" xmlns:dc="http://purl.org/dc/elements/1.1/" xmlns:dcterms="http://purl.org/dc/terms/" xmlns:vCard="http://www.w3.org/2001/vcard-rdf/3.0#" xmlns:bqbiol="http://biomodels.net/biology-qualifiers/" xmlns:bqmodel="http://biomodels.net/model-qualifiers/"><rdf:Description rdf:about="#metaid_M_ARABb"><bqbiol:is><rdf:Bag><rdf:li rdf:resource="#metaid_M_ARABb_inchi" /><rdf:li rdf:resource="urn:miriam:obo.chebi:CHEBI:17108"/></rdf:Bag></bqbiol:is></rdf:Description></rdf:RDF></annotation></species>
<species metaid="metaid_M_C100b" id="M_C100b" name="decanoate" compartment="C_b" boundaryCondition="true" sboTerm="SBO:0000299"><annotation><in:inchi xmlns:in="http://biomodels.net/inchi" metaid="metaid_M_C100b_inchi">InChI=1/C10H20O2/c1-2-3-4-5-6-7-8-9-10(11)12/h2-9H2,1H3,(H,11,12)/p-1/fC10H19O2/q-1</in:inchi><rdf:RDF xmlns:rdf="http://www.w3.org/1999/02/22-rdf-syntax-ns#" xmlns:dc="http://purl.org/dc/elements/1.1/" xmlns:dcterms="http://purl.org/dc/terms/" xmlns:vCard="http://www.w3.org/2001/vcard-rdf/3.0#" xmlns:bqbiol="http://biomodels.net/biology-qualifiers/" xmlns:bqmodel="http://biomodels.net/model-qualifiers/"><rdf:Description rdf:about="#metaid_M_C100b"><bqbiol:is><rdf:Bag><rdf:li rdf:resource="#metaid_M_C100b_inchi" /><rdf:li rdf:resource="urn:miriam:obo.chebi:CHEBI:27689"/></rdf:Bag></bqbiol:is></rdf:Description></rdf:RDF></annotation></species>
<species metaid="metaid_M_FRUb" id="M_FRUb" name="D-fructose" compartment="C_b" boundaryCondition="true" sboTerm="SBO:0000299"><annotation><in:inchi xmlns:in="http://biomodels.net/inchi" metaid="metaid_M_FRUb_inchi">InChI=1/C6H12O6/c7-1-3-4(9)5(10)6(11,2-8)12-3/h3-5,7-11H,1-2H2/t3-,4-,5+,6?/m1/s1</in:inchi><rdf:RDF xmlns:rdf="http://www.w3.org/1999/02/22-rdf-syntax-ns#" xmlns:dc="http://purl.org/dc/elements/1.1/" xmlns:dcterms="http://purl.org/dc/terms/" xmlns:vCard="http://www.w3.org/2001/vcard-rdf/3.0#" xmlns:bqbiol="http://biomodels.net/biology-qualifiers/" xmlns:bqmodel="http://biomodels.net/model-qualifiers/"><rdf:Description rdf:about="#metaid_M_FRUb"><bqbiol:is><rdf:Bag><rdf:li rdf:resource="#metaid_M_FRUb_inchi" /><rdf:li rdf:resource="urn:miriam:obo.chebi:CHEBI:15824"/></rdf:Bag></bqbiol:is></rdf:Description></rdf:RDF></annotation></species>
<species metaid="metaid_M_GLACb" id="M_GLACb" name="D-galactose" compartment="C_b" boundaryCondition="true" sboTerm="SBO:0000299"><annotation><in:inchi xmlns:in="http://biomodels.net/inchi" metaid="metaid_M_GLACb_inchi">InChI=1/C6H12O6/c7-1-2-3(8)4(9)5(10)6(11)12-2/h2-11H,1H2/t2-,3+,4+,5-,6+/m1/s1</in:inchi><rdf:RDF xmlns:rdf="http://www.w3.org/1999/02/22-rdf-syntax-ns#" xmlns:dc="http://purl.org/dc/elements/1.1/" xmlns:dcterms="http://purl.org/dc/terms/" xmlns:vCard="http://www.w3.org/2001/vcard-rdf/3.0#" xmlns:bqbiol="http://biomodels.net/biology-qualifiers/" xmlns:bqmodel="http://biomodels.net/model-qualifiers/"><rdf:Description rdf:about="#metaid_M_GLACb"><bqbiol:is><rdf:Bag><rdf:li rdf:resource="#metaid_M_GLACb_inchi" /><rdf:li rdf:resource="urn:miriam:obo.chebi:CHEBI:12936"/></rdf:Bag></bqbiol:is></rdf:Description></rdf:RDF></annotation></species>
<species metaid="metaid_M_GLCNTb" id="M_GLCNTb" name="D-gluconate" compartment="C_b" boundaryCondition="true" sboTerm="SBO:0000299"><annotation><in:inchi xmlns:in="http://biomodels.net/inchi" metaid="metaid_M_GLCNTb_inchi">InChI=1/C6H12O7/c7-1-2(8)3(9)4(10)5(11)6(12)13/h2-5,7-11H,1H2,(H,12,13)/p-1/t2-,3-,4+,5-/m1/s1/fC6H11O7/q-1</in:inchi><rdf:RDF xmlns:rdf="http://www.w3.org/1999/02/22-rdf-syntax-ns#" xmlns:dc="http://purl.org/dc/elements/1.1/" xmlns:dcterms="http://purl.org/dc/terms/" xmlns:vCard="http://www.w3.org/2001/vcard-rdf/3.0#" xmlns:bqbiol="http://biomodels.net/biology-qualifiers/" xmlns:bqmodel="http://biomodels.net/model-qualifiers/"><rdf:Description rdf:about="#metaid_M_GLCNTb"><bqbiol:is><rdf:Bag><rdf:li rdf:resource="#metaid_M_GLCNTb_inchi" /><rdf:li rdf:resource="urn:miriam:obo.chebi:CHEBI:18391"/></rdf:Bag></bqbiol:is></rdf:Description></rdf:RDF></annotation></species>
<species metaid="metaid_M_GLCN15LACb" id="M_GLCN15LACb" name="D-glucono-1,5-lactone" compartment="C_b" boundaryCondition="true" sboTerm="SBO:0000299"><annotation><in:inchi xmlns:in="http://biomodels.net/inchi" metaid="metaid_M_GLCN15LACb_inchi">InChI=1/C6H10O6/c7-1-2-3(8)4(9)5(10)6(11)12-2/h2-5,7-10H,1H2/t2-,3-,4+,5-/m1/s1</in:inchi><rdf:RDF xmlns:rdf="http://www.w3.org/1999/02/22-rdf-syntax-ns#" xmlns:dc="http://purl.org/dc/elements/1.1/" xmlns:dcterms="http://purl.org/dc/terms/" xmlns:vCard="http://www.w3.org/2001/vcard-rdf/3.0#" xmlns:bqbiol="http://biomodels.net/biology-qualifiers/" xmlns:bqmodel="http://biomodels.net/model-qualifiers/"><rdf:Description rdf:about="#metaid_M_GLCN15LACb"><bqbiol:is><rdf:Bag><rdf:li rdf:resource="#metaid_M_GLCN15LACb_inchi" /><rdf:li rdf:resource="urn:miriam:obo.chebi:CHEBI:16217"/></rdf:Bag></bqbiol:is></rdf:Description></rdf:RDF></annotation></species>
<species metaid="metaid_M_GLCNb" id="M_GLCNb" name="D-glucosamine" compartment="C_b" boundaryCondition="true" sboTerm="SBO:0000299"><notes><body xmlns="http://www.w3.org/1999/xhtml"><p>FORMULA: C6H13NO5</p></body></notes><annotation><rdf:RDF xmlns:rdf="http://www.w3.org/1999/02/22-rdf-syntax-ns#" xmlns:dc="http://purl.org/dc/elements/1.1/" xmlns:dcterms="http://purl.org/dc/terms/" xmlns:vCard="http://www.w3.org/2001/vcard-rdf/3.0#" xmlns:bqbiol="http://biomodels.net/biology-qualifiers/" xmlns:bqmodel="http://biomodels.net/model-qualifiers/"><rdf:Description rdf:about="#metaid_M_GLCNb"><bqbiol:is><rdf:Bag><rdf:li rdf:resource="urn:miriam:obo.chebi:CHEBI:17315"/></rdf:Bag></bqbiol:is></rdf:Description></rdf:RDF></annotation></species>
<species metaid="metaid_M_DGLCb" id="M_DGLCb" name="D-glucose" compartment="C_b" boundaryCondition="true" sboTerm="SBO:0000299"><notes><body xmlns="http://www.w3.org/1999/xhtml"><p>FORMULA: C6H12O6</p></body></notes><annotation><rdf:RDF xmlns:rdf="http://www.w3.org/1999/02/22-rdf-syntax-ns#" xmlns:dc="http://purl.org/dc/elements/1.1/" xmlns:dcterms="http://purl.org/dc/terms/" xmlns:vCard="http://www.w3.org/2001/vcard-rdf/3.0#" xmlns:bqbiol="http://biomodels.net/biology-qualifiers/" xmlns:bqmodel="http://biomodels.net/model-qualifiers/"><rdf:Description rdf:about="#metaid_M_DGLCb"><bqbiol:is><rdf:Bag><rdf:li rdf:resource="urn:miriam:obo.chebi:CHEBI:17634"/></rdf:Bag></bqbiol:is></rdf:Description></rdf:RDF></annotation></species>
<species metaid="metaid_M_MNTb" id="M_MNTb" name="D-mannitol" compartment="C_b" boundaryCondition="true" sboTerm="SBO:0000299"><annotation><in:inchi xmlns:in="http://biomodels.net/inchi" metaid="metaid_M_MNTb_inchi">InChI=1/C6H14O6/c7-1-3(9)5(11)6(12)4(10)2-8/h3-12H,1-2H2/t3-,4-,5-,6-/m1/s1</in:inchi><rdf:RDF xmlns:rdf="http://www.w3.org/1999/02/22-rdf-syntax-ns#" xmlns:dc="http://purl.org/dc/elements/1.1/" xmlns:dcterms="http://purl.org/dc/terms/" xmlns:vCard="http://www.w3.org/2001/vcard-rdf/3.0#" xmlns:bqbiol="http://biomodels.net/biology-qualifiers/" xmlns:bqmodel="http://biomodels.net/model-qualifiers/"><rdf:Description rdf:about="#metaid_M_MNTb"><bqbiol:is><rdf:Bag><rdf:li rdf:resource="#metaid_M_MNTb_inchi" /><rdf:li rdf:resource="urn:miriam:obo.chebi:CHEBI:16899"/></rdf:Bag></bqbiol:is></rdf:Description></rdf:RDF></annotation></species>
<species metaid="metaid_M_MANb" id="M_MANb" name="D-mannose" compartment="C_b" boundaryCondition="true" sboTerm="SBO:0000299"><notes><body xmlns="http://www.w3.org/1999/xhtml"><p>FORMULA: C6H12O6</p></body></notes><annotation><rdf:RDF xmlns:rdf="http://www.w3.org/1999/02/22-rdf-syntax-ns#" xmlns:dc="http://purl.org/dc/elements/1.1/" xmlns:dcterms="http://purl.org/dc/terms/" xmlns:vCard="http://www.w3.org/2001/vcard-rdf/3.0#" xmlns:bqbiol="http://biomodels.net/biology-qualifiers/" xmlns:bqmodel="http://biomodels.net/model-qualifiers/"><rdf:Description rdf:about="#metaid_M_MANb"><bqbiol:is><rdf:Bag><rdf:li rdf:resource="urn:miriam:obo.chebi:CHEBI:16024"/></rdf:Bag></bqbiol:is></rdf:Description></rdf:RDF></annotation></species>
<species metaid="metaid_M_RIBb" id="M_RIBb" name="D-ribose" compartment="C_b" boundaryCondition="true" sboTerm="SBO:0000299"><annotation><in:inchi xmlns:in="http://biomodels.net/inchi" metaid="metaid_M_RIBb_inchi">InChI=1/C5H10O5/c6-1-3(8)5(10)4(9)2-7/h1,3-5,7-10H,2H2/t3-,4+,5-/m0/s1</in:inchi><rdf:RDF xmlns:rdf="http://www.w3.org/1999/02/22-rdf-syntax-ns#" xmlns:dc="http://purl.org/dc/elements/1.1/" xmlns:dcterms="http://purl.org/dc/terms/" xmlns:vCard="http://www.w3.org/2001/vcard-rdf/3.0#" xmlns:bqbiol="http://biomodels.net/biology-qualifiers/" xmlns:bqmodel="http://biomodels.net/model-qualifiers/"><rdf:Description rdf:about="#metaid_M_RIBb"><bqbiol:is><rdf:Bag><rdf:li rdf:resource="#metaid_M_RIBb_inchi" /><rdf:li rdf:resource="urn:miriam:obo.chebi:CHEBI:16988"/></rdf:Bag></bqbiol:is></rdf:Description></rdf:RDF></annotation></species>
<species metaid="metaid_M_XYLb" id="M_XYLb" name="D-xylose" compartment="C_b" boundaryCondition="true" sboTerm="SBO:0000299"><annotation><in:inchi xmlns:in="http://biomodels.net/inchi" metaid="metaid_M_XYLb_inchi">InChI=1/C5H10O5/c6-1-3(8)5(10)4(9)2-7/h1,3-5,7-10H,2H2/t3-,4+,5+/m0/s1</in:inchi><rdf:RDF xmlns:rdf="http://www.w3.org/1999/02/22-rdf-syntax-ns#" xmlns:dc="http://purl.org/dc/elements/1.1/" xmlns:dcterms="http://purl.org/dc/terms/" xmlns:vCard="http://www.w3.org/2001/vcard-rdf/3.0#" xmlns:bqbiol="http://biomodels.net/biology-qualifiers/" xmlns:bqmodel="http://biomodels.net/model-qualifiers/"><rdf:Description rdf:about="#metaid_M_XYLb"><bqbiol:is><rdf:Bag><rdf:li rdf:resource="#metaid_M_XYLb_inchi" /><rdf:li rdf:resource="urn:miriam:obo.chebi:CHEBI:15936"/></rdf:Bag></bqbiol:is></rdf:Description></rdf:RDF></annotation></species>
<species metaid="metaid_M_ETHb" id="M_ETHb" name="ethanol" compartment="C_b" boundaryCondition="true" sboTerm="SBO:0000299"><annotation><in:inchi xmlns:in="http://biomodels.net/inchi" metaid="metaid_M_ETHb_inchi">InChI=1/C2H6O/c1-2-3/h3H,2H2,1H3</in:inchi><rdf:RDF xmlns:rdf="http://www.w3.org/1999/02/22-rdf-syntax-ns#" xmlns:dc="http://purl.org/dc/elements/1.1/" xmlns:dcterms="http://purl.org/dc/terms/" xmlns:vCard="http://www.w3.org/2001/vcard-rdf/3.0#" xmlns:bqbiol="http://biomodels.net/biology-qualifiers/" xmlns:bqmodel="http://biomodels.net/model-qualifiers/"><rdf:Description rdf:about="#metaid_M_ETHb"><bqbiol:is><rdf:Bag><rdf:li rdf:resource="#metaid_M_ETHb_inchi" /><rdf:li rdf:resource="urn:miriam:obo.chebi:CHEBI:16236"/></rdf:Bag></bqbiol:is></rdf:Description></rdf:RDF></annotation></species>
<species metaid="metaid_M_ETHNITb" id="M_ETHNITb" name="ethylnitronate" compartment="C_b" boundaryCondition="true" sboTerm="SBO:0000299"><notes><body xmlns="http://www.w3.org/1999/xhtml"><p>FORMULA: C2H4NO2</p></body></notes><annotation><rdf:RDF xmlns:rdf="http://www.w3.org/1999/02/22-rdf-syntax-ns#" xmlns:dc="http://purl.org/dc/elements/1.1/" xmlns:dcterms="http://purl.org/dc/terms/" xmlns:vCard="http://www.w3.org/2001/vcard-rdf/3.0#" xmlns:bqbiol="http://biomodels.net/biology-qualifiers/" xmlns:bqmodel="http://biomodels.net/model-qualifiers/"><rdf:Description rdf:about="#metaid_M_ETHNITb"><bqbiol:is><rdf:Bag><rdf:li rdf:resource="urn:miriam:kegg.compound:C18091"/></rdf:Bag></bqbiol:is></rdf:Description></rdf:RDF></annotation></species>
<species metaid="metaid_M_FMNb" id="M_FMNb" name="FMN" compartment="C_b" boundaryCondition="true" sboTerm="SBO:0000299"><annotation><in:inchi xmlns:in="http://biomodels.net/inchi" metaid="metaid_M_FMNb_inchi">InChI=1/C17H21N4O9P/c1-7-3-9-10(4-8(7)2)21(15-13(18-9)16(25)20-17(26)19-15)5-11(22)14(24)12(23)6-30-31(27,28)29/h3-4,11-12,14,22-24H,5-6H2,1-2H3,(H,20,25,26)(H2,27,28,29)/t11-,12+,14-/m0/s1</in:inchi><rdf:RDF xmlns:rdf="http://www.w3.org/1999/02/22-rdf-syntax-ns#" xmlns:dc="http://purl.org/dc/elements/1.1/" xmlns:dcterms="http://purl.org/dc/terms/" xmlns:vCard="http://www.w3.org/2001/vcard-rdf/3.0#" xmlns:bqbiol="http://biomodels.net/biology-qualifiers/" xmlns:bqmodel="http://biomodels.net/model-qualifiers/"><rdf:Description rdf:about="#metaid_M_FMNb"><bqbiol:is><rdf:Bag><rdf:li rdf:resource="#metaid_M_FMNb_inchi" /><rdf:li rdf:resource="urn:miriam:obo.chebi:CHEBI:17621"/></rdf:Bag></bqbiol:is></rdf:Description></rdf:RDF></annotation></species>
<species metaid="metaid_M_FORb" id="M_FORb" name="formate" compartment="C_b" boundaryCondition="true" sboTerm="SBO:0000299"><annotation><in:inchi xmlns:in="http://biomodels.net/inchi" metaid="metaid_M_FORb_inchi">InChI=1/CH2O2/c2-1-3/h1H,(H,2,3)/p-1/fCHO2/q-1</in:inchi><rdf:RDF xmlns:rdf="http://www.w3.org/1999/02/22-rdf-syntax-ns#" xmlns:dc="http://purl.org/dc/elements/1.1/" xmlns:dcterms="http://purl.org/dc/terms/" xmlns:vCard="http://www.w3.org/2001/vcard-rdf/3.0#" xmlns:bqbiol="http://biomodels.net/biology-qualifiers/" xmlns:bqmodel="http://biomodels.net/model-qualifiers/"><rdf:Description rdf:about="#metaid_M_FORb"><bqbiol:is><rdf:Bag><rdf:li rdf:resource="#metaid_M_FORb_inchi" /><rdf:li rdf:resource="urn:miriam:obo.chebi:CHEBI:15740"/></rdf:Bag></bqbiol:is></rdf:Description></rdf:RDF></annotation></species>
<species metaid="metaid_M_FUMb" id="M_FUMb" name="fumarate" compartment="C_b" boundaryCondition="true" sboTerm="SBO:0000299"><annotation><in:inchi xmlns:in="http://biomodels.net/inchi" metaid="metaid_M_FUMb_inchi">InChI=1/C4H4O4/c5-3(6)1-2-4(7)8/h1-2H,(H,5,6)(H,7,8)/p-2/b2-1+/fC4H2O4/q-2</in:inchi><rdf:RDF xmlns:rdf="http://www.w3.org/1999/02/22-rdf-syntax-ns#" xmlns:dc="http://purl.org/dc/elements/1.1/" xmlns:dcterms="http://purl.org/dc/terms/" xmlns:vCard="http://www.w3.org/2001/vcard-rdf/3.0#" xmlns:bqbiol="http://biomodels.net/biology-qualifiers/" xmlns:bqmodel="http://biomodels.net/model-qualifiers/"><rdf:Description rdf:about="#metaid_M_FUMb"><bqbiol:is><rdf:Bag><rdf:li rdf:resource="#metaid_M_FUMb_inchi" /><rdf:li rdf:resource="urn:miriam:obo.chebi:CHEBI:29806"/></rdf:Bag></bqbiol:is></rdf:Description></rdf:RDF></annotation></species>
<species metaid="metaid_M_GABAb" id="M_GABAb" name="gamma-aminobutyrate" compartment="C_b" boundaryCondition="true" sboTerm="SBO:0000299"><annotation><in:inchi xmlns:in="http://biomodels.net/inchi" metaid="metaid_M_GABAb_inchi">InChI=1/C4H9NO2/c5-3-1-2-4(6)7/h1-3,5H2,(H,6,7)/p-1/fC4H8NO2/q-1</in:inchi><rdf:RDF xmlns:rdf="http://www.w3.org/1999/02/22-rdf-syntax-ns#" xmlns:dc="http://purl.org/dc/elements/1.1/" xmlns:dcterms="http://purl.org/dc/terms/" xmlns:vCard="http://www.w3.org/2001/vcard-rdf/3.0#" xmlns:bqbiol="http://biomodels.net/biology-qualifiers/" xmlns:bqmodel="http://biomodels.net/model-qualifiers/"><rdf:Description rdf:about="#metaid_M_GABAb"><bqbiol:is><rdf:Bag><rdf:li rdf:resource="#metaid_M_GABAb_inchi" /><rdf:li rdf:resource="urn:miriam:obo.chebi:CHEBI:30566"/></rdf:Bag></bqbiol:is></rdf:Description></rdf:RDF></annotation></species>
<species metaid="metaid_M_RGTb" id="M_RGTb" name="glutathione" compartment="C_b" boundaryCondition="true" sboTerm="SBO:0000299"><annotation><in:inchi xmlns:in="http://biomodels.net/inchi" metaid="metaid_M_RGTb_inchi">InChI=1/C10H17N3O6S/c11-5(10(18)19)1-2-7(14)13-6(4-20)9(17)12-3-8(15)16/h5-6,20H,1-4,11H2,(H,12,17)(H,13,14)(H,15,16)(H,18,19)/t5-,6-/m0/s1/f/h12-13,15,18H</in:inchi><rdf:RDF xmlns:rdf="http://www.w3.org/1999/02/22-rdf-syntax-ns#" xmlns:dc="http://purl.org/dc/elements/1.1/" xmlns:dcterms="http://purl.org/dc/terms/" xmlns:vCard="http://www.w3.org/2001/vcard-rdf/3.0#" xmlns:bqbiol="http://biomodels.net/biology-qualifiers/" xmlns:bqmodel="http://biomodels.net/model-qualifiers/"><rdf:Description rdf:about="#metaid_M_RGTb"><bqbiol:is><rdf:Bag><rdf:li rdf:resource="#metaid_M_RGTb_inchi" /><rdf:li rdf:resource="urn:miriam:obo.chebi:CHEBI:16856"/></rdf:Bag></bqbiol:is></rdf:Description></rdf:RDF></annotation></species>
<species metaid="metaid_M_GLb" id="M_GLb" name="glycerol" compartment="C_b" boundaryCondition="true" sboTerm="SBO:0000299"><annotation><in:inchi xmlns:in="http://biomodels.net/inchi" metaid="metaid_M_GLb_inchi">InChI=1/C3H8O3/c4-1-3(6)2-5/h3-6H,1-2H2</in:inchi><rdf:RDF xmlns:rdf="http://www.w3.org/1999/02/22-rdf-syntax-ns#" xmlns:dc="http://purl.org/dc/elements/1.1/" xmlns:dcterms="http://purl.org/dc/terms/" xmlns:vCard="http://www.w3.org/2001/vcard-rdf/3.0#" xmlns:bqbiol="http://biomodels.net/biology-qualifiers/" xmlns:bqmodel="http://biomodels.net/model-qualifiers/"><rdf:Description rdf:about="#metaid_M_GLb"><bqbiol:is><rdf:Bag><rdf:li rdf:resource="#metaid_M_GLb_inchi" /><rdf:li rdf:resource="urn:miriam:obo.chebi:CHEBI:17754"/></rdf:Bag></bqbiol:is></rdf:Description></rdf:RDF></annotation></species>
<species metaid="metaid_M_GLYBETb" id="M_GLYBETb" name="glycine betaine" compartment="C_b" boundaryCondition="true" sboTerm="SBO:0000299"><annotation><in:inchi xmlns:in="http://biomodels.net/inchi" metaid="metaid_M_GLYBETb_inchi">InChI=1/C5H11NO2/c1-6(2,3)4-5(7)8/h4H2,1-3H3</in:inchi><rdf:RDF xmlns:rdf="http://www.w3.org/1999/02/22-rdf-syntax-ns#" xmlns:dc="http://purl.org/dc/elements/1.1/" xmlns:dcterms="http://purl.org/dc/terms/" xmlns:vCard="http://www.w3.org/2001/vcard-rdf/3.0#" xmlns:bqbiol="http://biomodels.net/biology-qualifiers/" xmlns:bqmodel="http://biomodels.net/model-qualifiers/"><rdf:Description rdf:about="#metaid_M_GLYBETb"><bqbiol:is><rdf:Bag><rdf:li rdf:resource="#metaid_M_GLYBETb_inchi" /><rdf:li rdf:resource="urn:miriam:obo.chebi:CHEBI:17750"/></rdf:Bag></bqbiol:is></rdf:Description></rdf:RDF></annotation></species>
<species metaid="metaid_M_GLYb" id="M_GLYb" name="glycine" compartment="C_b" boundaryCondition="true" sboTerm="SBO:0000299"><annotation><in:inchi xmlns:in="http://biomodels.net/inchi" metaid="metaid_M_GLYb_inchi">InChI=1/C2H5NO2/c3-1-2(4)5/h1,3H2,(H,4,5)/f/h4H</in:inchi><rdf:RDF xmlns:rdf="http://www.w3.org/1999/02/22-rdf-syntax-ns#" xmlns:dc="http://purl.org/dc/elements/1.1/" xmlns:dcterms="http://purl.org/dc/terms/" xmlns:vCard="http://www.w3.org/2001/vcard-rdf/3.0#" xmlns:bqbiol="http://biomodels.net/biology-qualifiers/" xmlns:bqmodel="http://biomodels.net/model-qualifiers/"><rdf:Description rdf:about="#metaid_M_GLYb"><bqbiol:is><rdf:Bag><rdf:li rdf:resource="#metaid_M_GLYb_inchi" /><rdf:li rdf:resource="urn:miriam:obo.chebi:CHEBI:15428"/></rdf:Bag></bqbiol:is></rdf:Description></rdf:RDF></annotation></species>
<species metaid="metaid_M_GLYCOGENb" id="M_GLYCOGENb" name="glycogen" compartment="C_b" boundaryCondition="true" sboTerm="SBO:0000299"><notes><body xmlns="http://www.w3.org/1999/xhtml"><p>FORMULA: C6H10O5</p></body></notes><annotation><rdf:RDF xmlns:rdf="http://www.w3.org/1999/02/22-rdf-syntax-ns#" xmlns:dc="http://purl.org/dc/elements/1.1/" xmlns:dcterms="http://purl.org/dc/terms/" xmlns:vCard="http://www.w3.org/2001/vcard-rdf/3.0#" xmlns:bqbiol="http://biomodels.net/biology-qualifiers/" xmlns:bqmodel="http://biomodels.net/model-qualifiers/"><rdf:Description rdf:about="#metaid_M_GLYCOGENb"><bqbiol:is><rdf:Bag><rdf:li rdf:resource="urn:miriam:obo.chebi:CHEBI:28087"/></rdf:Bag></bqbiol:is></rdf:Description></rdf:RDF></annotation></species>
<species metaid="metaid_M_GLYAb" id="M_GLYAb" name="glycolate" compartment="C_b" boundaryCondition="true" sboTerm="SBO:0000299"><annotation><in:inchi xmlns:in="http://biomodels.net/inchi" metaid="metaid_M_GLYAb_inchi">InChI=1/C2H4O3/c3-1-2(4)5/h3H,1H2,(H,4,5)/p-1/fC2H3O3/q-1</in:inchi><rdf:RDF xmlns:rdf="http://www.w3.org/1999/02/22-rdf-syntax-ns#" xmlns:dc="http://purl.org/dc/elements/1.1/" xmlns:dcterms="http://purl.org/dc/terms/" xmlns:vCard="http://www.w3.org/2001/vcard-rdf/3.0#" xmlns:bqbiol="http://biomodels.net/biology-qualifiers/" xmlns:bqmodel="http://biomodels.net/model-qualifiers/"><rdf:Description rdf:about="#metaid_M_GLYAb"><bqbiol:is><rdf:Bag><rdf:li rdf:resource="#metaid_M_GLYAb_inchi" /><rdf:li rdf:resource="urn:miriam:obo.chebi:CHEBI:29805"/></rdf:Bag></bqbiol:is></rdf:Description></rdf:RDF></annotation></species>
<species metaid="metaid_M_GNb" id="M_GNb" name="guanine" compartment="C_b" boundaryCondition="true" sboTerm="SBO:0000299"><annotation><in:inchi xmlns:in="http://biomodels.net/inchi" metaid="metaid_M_GNb_inchi">InChI=1/C5H5N5O/c6-5-9-3-2(4(11)10-5)7-1-8-3/h1H,(H4,6,7,8,9,10,11)/f/h8,10H,6H2</in:inchi><rdf:RDF xmlns:rdf="http://www.w3.org/1999/02/22-rdf-syntax-ns#" xmlns:dc="http://purl.org/dc/elements/1.1/" xmlns:dcterms="http://purl.org/dc/terms/" xmlns:vCard="http://www.w3.org/2001/vcard-rdf/3.0#" xmlns:bqbiol="http://biomodels.net/biology-qualifiers/" xmlns:bqmodel="http://biomodels.net/model-qualifiers/"><rdf:Description rdf:about="#metaid_M_GNb"><bqbiol:is><rdf:Bag><rdf:li rdf:resource="#metaid_M_GNb_inchi" /><rdf:li rdf:resource="urn:miriam:obo.chebi:CHEBI:16235"/></rdf:Bag></bqbiol:is></rdf:Description></rdf:RDF></annotation></species>
<species metaid="metaid_M_H2Ob" id="M_H2Ob" name="H2O" compartment="C_b" boundaryCondition="true" sboTerm="SBO:0000299"><annotation><in:inchi xmlns:in="http://biomodels.net/inchi" metaid="metaid_M_H2Ob_inchi">InChI=1/H2O/h1H2</in:inchi><rdf:RDF xmlns:rdf="http://www.w3.org/1999/02/22-rdf-syntax-ns#" xmlns:dc="http://purl.org/dc/elements/1.1/" xmlns:dcterms="http://purl.org/dc/terms/" xmlns:vCard="http://www.w3.org/2001/vcard-rdf/3.0#" xmlns:bqbiol="http://biomodels.net/biology-qualifiers/" xmlns:bqmodel="http://biomodels.net/model-qualifiers/"><rdf:Description rdf:about="#metaid_M_H2Ob"><bqbiol:is><rdf:Bag><rdf:li rdf:resource="#metaid_M_H2Ob_inchi" /><rdf:li rdf:resource="urn:miriam:obo.chebi:CHEBI:15377"/></rdf:Bag></bqbiol:is></rdf:Description></rdf:RDF></annotation></species>
<species metaid="metaid_M_H2O2b" id="M_H2O2b" name="H2O2" compartment="C_b" boundaryCondition="true" sboTerm="SBO:0000299"><annotation><in:inchi xmlns:in="http://biomodels.net/inchi" metaid="metaid_M_H2O2b_inchi">InChI=1/H2O2/c1-2/h1-2H</in:inchi><rdf:RDF xmlns:rdf="http://www.w3.org/1999/02/22-rdf-syntax-ns#" xmlns:dc="http://purl.org/dc/elements/1.1/" xmlns:dcterms="http://purl.org/dc/terms/" xmlns:vCard="http://www.w3.org/2001/vcard-rdf/3.0#" xmlns:bqbiol="http://biomodels.net/biology-qualifiers/" xmlns:bqmodel="http://biomodels.net/model-qualifiers/"><rdf:Description rdf:about="#metaid_M_H2O2b"><bqbiol:is><rdf:Bag><rdf:li rdf:resource="#metaid_M_H2O2b_inchi" /><rdf:li rdf:resource="urn:miriam:obo.chebi:CHEBI:16240"/></rdf:Bag></bqbiol:is></rdf:Description></rdf:RDF></annotation></species>
<species metaid="metaid_M_H2Sb" id="M_H2Sb" name="H2S" compartment="C_b" boundaryCondition="true" sboTerm="SBO:0000299"><annotation><in:inchi xmlns:in="http://biomodels.net/inchi" metaid="metaid_M_H2Sb_inchi">InChI=1/H2S/h1H2</in:inchi><rdf:RDF xmlns:rdf="http://www.w3.org/1999/02/22-rdf-syntax-ns#" xmlns:dc="http://purl.org/dc/elements/1.1/" xmlns:dcterms="http://purl.org/dc/terms/" xmlns:vCard="http://www.w3.org/2001/vcard-rdf/3.0#" xmlns:bqbiol="http://biomodels.net/biology-qualifiers/" xmlns:bqmodel="http://biomodels.net/model-qualifiers/"><rdf:Description rdf:about="#metaid_M_H2Sb"><bqbiol:is><rdf:Bag><rdf:li rdf:resource="#metaid_M_H2Sb_inchi" /><rdf:li rdf:resource="urn:miriam:obo.chebi:CHEBI:16136"/></rdf:Bag></bqbiol:is></rdf:Description></rdf:RDF></annotation></species>
<species metaid="metaid_M_C170b" id="M_C170b" name="heptadecanoate" compartment="C_b" boundaryCondition="true" sboTerm="SBO:0000299"><annotation><in:inchi xmlns:in="http://biomodels.net/inchi" metaid="metaid_M_C170b_inchi">InChI=1/C17H34O2/c1-2-3-4-5-6-7-8-9-10-11-12-13-14-15-16-17(18)19/h2-16H2,1H3,(H,18,19)/p-1/fC17H33O2/q-1</in:inchi><rdf:RDF xmlns:rdf="http://www.w3.org/1999/02/22-rdf-syntax-ns#" xmlns:dc="http://purl.org/dc/elements/1.1/" xmlns:dcterms="http://purl.org/dc/terms/" xmlns:vCard="http://www.w3.org/2001/vcard-rdf/3.0#" xmlns:bqbiol="http://biomodels.net/biology-qualifiers/" xmlns:bqmodel="http://biomodels.net/model-qualifiers/"><rdf:Description rdf:about="#metaid_M_C170b"><bqbiol:is><rdf:Bag><rdf:li rdf:resource="#metaid_M_C170b_inchi" /><rdf:li rdf:resource="urn:miriam:obo.chebi:CHEBI:32366"/></rdf:Bag></bqbiol:is></rdf:Description></rdf:RDF></annotation></species>
<species metaid="metaid_M_C171b" id="M_C171b" name="heptadecenoate" compartment="C_b" boundaryCondition="true" sboTerm="SBO:0000299"><notes><body xmlns="http://www.w3.org/1999/xhtml"><p>FORMULA: C17H31O2</p></body></notes></species>
<species metaid="metaid_M_C70b" id="M_C70b" name="heptanoate" compartment="C_b" boundaryCondition="true" sboTerm="SBO:0000299"><annotation><in:inchi xmlns:in="http://biomodels.net/inchi" metaid="metaid_M_C70b_inchi">InChI=1/C7H14O2/c1-2-3-4-5-6-7(8)9/h2-6H2,1H3,(H,8,9)/p-1/fC7H13O2/q-1</in:inchi><rdf:RDF xmlns:rdf="http://www.w3.org/1999/02/22-rdf-syntax-ns#" xmlns:dc="http://purl.org/dc/elements/1.1/" xmlns:dcterms="http://purl.org/dc/terms/" xmlns:vCard="http://www.w3.org/2001/vcard-rdf/3.0#" xmlns:bqbiol="http://biomodels.net/biology-qualifiers/" xmlns:bqmodel="http://biomodels.net/model-qualifiers/"><rdf:Description rdf:about="#metaid_M_C70b"><bqbiol:is><rdf:Bag><rdf:li rdf:resource="#metaid_M_C70b_inchi" /><rdf:li rdf:resource="urn:miriam:obo.chebi:CHEBI:32362"/></rdf:Bag></bqbiol:is></rdf:Description></rdf:RDF></annotation></species>
<species metaid="metaid_M_C162b" id="M_C162b" name="hexadecadienoate" compartment="C_b" boundaryCondition="true" sboTerm="SBO:0000299"><notes><body xmlns="http://www.w3.org/1999/xhtml"><p>FORMULA: C16H27O2</p></body></notes></species>
<species metaid="metaid_M_C161b" id="M_C161b" name="hexadecenoate" compartment="C_b" boundaryCondition="true" sboTerm="SBO:0000299"><notes><body xmlns="http://www.w3.org/1999/xhtml"><p>FORMULA: C16H29O2</p></body></notes></species>
<species metaid="metaid_M_C60b" id="M_C60b" name="hexanoate" compartment="C_b" boundaryCondition="true" sboTerm="SBO:0000299"><annotation><in:inchi xmlns:in="http://biomodels.net/inchi" metaid="metaid_M_C60b_inchi">InChI=1/C6H12O2/c1-2-3-4-5-6(7)8/h2-5H2,1H3,(H,7,8)/p-1/fC6H11O2/q-1</in:inchi><rdf:RDF xmlns:rdf="http://www.w3.org/1999/02/22-rdf-syntax-ns#" xmlns:dc="http://purl.org/dc/elements/1.1/" xmlns:dcterms="http://purl.org/dc/terms/" xmlns:vCard="http://www.w3.org/2001/vcard-rdf/3.0#" xmlns:bqbiol="http://biomodels.net/biology-qualifiers/" xmlns:bqmodel="http://biomodels.net/model-qualifiers/"><rdf:Description rdf:about="#metaid_M_C60b"><bqbiol:is><rdf:Bag><rdf:li rdf:resource="#metaid_M_C60b_inchi" /><rdf:li rdf:resource="urn:miriam:obo.chebi:CHEBI:17120"/></rdf:Bag></bqbiol:is></rdf:Description></rdf:RDF></annotation></species>
<species metaid="metaid_M_PENDFb" id="M_PENDFb" name="hexanoylpenicillin" compartment="C_b" boundaryCondition="true" sboTerm="SBO:0000299"><annotation><in:inchi xmlns:in="http://biomodels.net/inchi" metaid="metaid_M_PENDFb_inchi">InChI=1S/C14H22N2O4S/c1-4-5-6-7-8(17)15-9-11(18)16-10(13(19)20)14(2,3)21-12(9)16/h9-10,12H,4-7H2,1-3H3,(H,15,17)(H,19,20)/t9-,10+,12-/m1/s1</in:inchi><rdf:RDF xmlns:rdf="http://www.w3.org/1999/02/22-rdf-syntax-ns#" xmlns:dc="http://purl.org/dc/elements/1.1/" xmlns:dcterms="http://purl.org/dc/terms/" xmlns:vCard="http://www.w3.org/2001/vcard-rdf/3.0#" xmlns:bqbiol="http://biomodels.net/biology-qualifiers/" xmlns:bqmodel="http://biomodels.net/model-qualifiers/"><rdf:Description rdf:about="#metaid_M_PENDFb"><bqbiol:is><rdf:Bag><rdf:li rdf:resource="#metaid_M_PENDFb_inchi" /><rdf:li rdf:resource="urn:miriam:pubchem.compound:107556"/></rdf:Bag></bqbiol:is></rdf:Description></rdf:RDF></annotation></species>
<species metaid="metaid_M_HYXNb" id="M_HYXNb" name="hypoxanthine" compartment="C_b" boundaryCondition="true" sboTerm="SBO:0000299"><annotation><in:inchi xmlns:in="http://biomodels.net/inchi" metaid="metaid_M_HYXNb_inchi">InChI=1/C5H4N4O/c10-5-3-4(7-1-6-3)8-2-9-5/h1-2H,(H2,6,7,8,9,10)</in:inchi><rdf:RDF xmlns:rdf="http://www.w3.org/1999/02/22-rdf-syntax-ns#" xmlns:dc="http://purl.org/dc/elements/1.1/" xmlns:dcterms="http://purl.org/dc/terms/" xmlns:vCard="http://www.w3.org/2001/vcard-rdf/3.0#" xmlns:bqbiol="http://biomodels.net/biology-qualifiers/" xmlns:bqmodel="http://biomodels.net/model-qualifiers/"><rdf:Description rdf:about="#metaid_M_HYXNb"><bqbiol:is><rdf:Bag><rdf:li rdf:resource="#metaid_M_HYXNb_inchi" /><rdf:li rdf:resource="urn:miriam:obo.chebi:CHEBI:17368"/></rdf:Bag></bqbiol:is></rdf:Description></rdf:RDF></annotation></species>
<species metaid="metaid_M_C200b" id="M_C200b" name="icosanoate" compartment="C_b" boundaryCondition="true" sboTerm="SBO:0000299"><annotation><in:inchi xmlns:in="http://biomodels.net/inchi" metaid="metaid_M_C200b_inchi">InChI=1/C20H40O2/c1-2-3-4-5-6-7-8-9-10-11-12-13-14-15-16-17-18-19-20(21)22/h2-19H2,1H3,(H,21,22)/p-1/fC20H39O2/q-1</in:inchi><rdf:RDF xmlns:rdf="http://www.w3.org/1999/02/22-rdf-syntax-ns#" xmlns:dc="http://purl.org/dc/elements/1.1/" xmlns:dcterms="http://purl.org/dc/terms/" xmlns:vCard="http://www.w3.org/2001/vcard-rdf/3.0#" xmlns:bqbiol="http://biomodels.net/biology-qualifiers/" xmlns:bqmodel="http://biomodels.net/model-qualifiers/"><rdf:Description rdf:about="#metaid_M_C200b"><bqbiol:is><rdf:Bag><rdf:li rdf:resource="#metaid_M_C200b_inchi" /><rdf:li rdf:resource="urn:miriam:obo.chebi:CHEBI:32360"/></rdf:Bag></bqbiol:is></rdf:Description></rdf:RDF></annotation></species>
<species metaid="metaid_M_ICITb" id="M_ICITb" name="isocitrate" compartment="C_b" boundaryCondition="true" sboTerm="SBO:0000299"><annotation><in:inchi xmlns:in="http://biomodels.net/inchi" metaid="metaid_M_ICITb_inchi">InChI=1/C6H8O7/c7-3(8)1-2(5(10)11)4(9)6(12)13/h2,4,9H,1H2,(H,7,8)(H,10,11)(H,12,13)/p-3/fC6H5O7/q-3</in:inchi><rdf:RDF xmlns:rdf="http://www.w3.org/1999/02/22-rdf-syntax-ns#" xmlns:dc="http://purl.org/dc/elements/1.1/" xmlns:dcterms="http://purl.org/dc/terms/" xmlns:vCard="http://www.w3.org/2001/vcard-rdf/3.0#" xmlns:bqbiol="http://biomodels.net/biology-qualifiers/" xmlns:bqmodel="http://biomodels.net/model-qualifiers/"><rdf:Description rdf:about="#metaid_M_ICITb"><bqbiol:is><rdf:Bag><rdf:li rdf:resource="#metaid_M_ICITb_inchi" /><rdf:li rdf:resource="urn:miriam:obo.chebi:CHEBI:16087"/></rdf:Bag></bqbiol:is></rdf:Description></rdf:RDF></annotation></species>
<species metaid="metaid_M_IPNb" id="M_IPNb" name="isopenicillin N" compartment="C_b" boundaryCondition="true" sboTerm="SBO:0000299"><annotation><in:inchi xmlns:in="http://biomodels.net/inchi" metaid="metaid_M_IPNb_inchi">InChI=1/C14H21N3O6S/c1-14(2)9(13(22)23)17-10(19)8(11(17)24-14)16-7(18)5-3-4-6(15)12(20)21/h6,8-9,11H,3-5,15H2,1-2H3,(H,16,18)(H,20,21)(H,22,23)/t6-,8+,9-,11+/m0/s1/f/h16,20,22H</in:inchi><rdf:RDF xmlns:rdf="http://www.w3.org/1999/02/22-rdf-syntax-ns#" xmlns:dc="http://purl.org/dc/elements/1.1/" xmlns:dcterms="http://purl.org/dc/terms/" xmlns:vCard="http://www.w3.org/2001/vcard-rdf/3.0#" xmlns:bqbiol="http://biomodels.net/biology-qualifiers/" xmlns:bqmodel="http://biomodels.net/model-qualifiers/"><rdf:Description rdf:about="#metaid_M_IPNb"><bqbiol:is><rdf:Bag><rdf:li rdf:resource="#metaid_M_IPNb_inchi" /><rdf:li rdf:resource="urn:miriam:obo.chebi:CHEBI:18165"/></rdf:Bag></bqbiol:is></rdf:Description></rdf:RDF></annotation></species>
<species metaid="metaid_M_AMAb" id="M_AMAb" name="L-2-aminoadipate" compartment="C_b" boundaryCondition="true" sboTerm="SBO:0000299"><annotation><in:inchi xmlns:in="http://biomodels.net/inchi" metaid="metaid_M_AMAb_inchi">InChI=1/C6H11NO4/c7-4(6(10)11)2-1-3-5(8)9/h4H,1-3,7H2,(H,8,9)(H,10,11)/p-2/t4-/m0/s1/fC6H9NO4/q-2</in:inchi><rdf:RDF xmlns:rdf="http://www.w3.org/1999/02/22-rdf-syntax-ns#" xmlns:dc="http://purl.org/dc/elements/1.1/" xmlns:dcterms="http://purl.org/dc/terms/" xmlns:vCard="http://www.w3.org/2001/vcard-rdf/3.0#" xmlns:bqbiol="http://biomodels.net/biology-qualifiers/" xmlns:bqmodel="http://biomodels.net/model-qualifiers/"><rdf:Description rdf:about="#metaid_M_AMAb"><bqbiol:is><rdf:Bag><rdf:li rdf:resource="#metaid_M_AMAb_inchi" /><rdf:li rdf:resource="urn:miriam:obo.chebi:CHEBI:17082"/></rdf:Bag></bqbiol:is></rdf:Description></rdf:RDF></annotation></species>
<species metaid="metaid_M_LACTb" id="M_LACTb" name="lactose" compartment="C_b" boundaryCondition="true" sboTerm="SBO:0000299"><annotation><in:inchi xmlns:in="http://biomodels.net/inchi" metaid="metaid_M_LACTb_inchi">InChI=1/C12H22O11/c13-1-3-5(15)6(16)9(19)12(22-3)23-10-4(2-14)21-11(20)8(18)7(10)17/h3-20H,1-2H2/t3-,4-,5+,6+,7-,8-,9-,10-,11?,12+/m1/s1</in:inchi><rdf:RDF xmlns:rdf="http://www.w3.org/1999/02/22-rdf-syntax-ns#" xmlns:dc="http://purl.org/dc/elements/1.1/" xmlns:dcterms="http://purl.org/dc/terms/" xmlns:vCard="http://www.w3.org/2001/vcard-rdf/3.0#" xmlns:bqbiol="http://biomodels.net/biology-qualifiers/" xmlns:bqmodel="http://biomodels.net/model-qualifiers/"><rdf:Description rdf:about="#metaid_M_LACTb"><bqbiol:is><rdf:Bag><rdf:li rdf:resource="#metaid_M_LACTb_inchi" /><rdf:li rdf:resource="urn:miriam:obo.chebi:CHEBI:17716"/></rdf:Bag></bqbiol:is></rdf:Description></rdf:RDF></annotation></species>
<species metaid="metaid_M_ALAb" id="M_ALAb" name="L-alanine" compartment="C_b" boundaryCondition="true" sboTerm="SBO:0000299"><annotation><in:inchi xmlns:in="http://biomodels.net/inchi" metaid="metaid_M_ALAb_inchi">InChI=1/C3H7NO2/c1-2(4)3(5)6/h2H,4H2,1H3,(H,5,6)/t2-/m0/s1/f/h5H</in:inchi><rdf:RDF xmlns:rdf="http://www.w3.org/1999/02/22-rdf-syntax-ns#" xmlns:dc="http://purl.org/dc/elements/1.1/" xmlns:dcterms="http://purl.org/dc/terms/" xmlns:vCard="http://www.w3.org/2001/vcard-rdf/3.0#" xmlns:bqbiol="http://biomodels.net/biology-qualifiers/" xmlns:bqmodel="http://biomodels.net/model-qualifiers/"><rdf:Description rdf:about="#metaid_M_ALAb"><bqbiol:is><rdf:Bag><rdf:li rdf:resource="#metaid_M_ALAb_inchi" /><rdf:li rdf:resource="urn:miriam:obo.chebi:CHEBI:16977"/></rdf:Bag></bqbiol:is></rdf:Description></rdf:RDF></annotation></species>
<species metaid="metaid_M_LAOLb" id="M_LAOLb" name="L-arabinitol" compartment="C_b" boundaryCondition="true" sboTerm="SBO:0000299"><annotation><in:inchi xmlns:in="http://biomodels.net/inchi" metaid="metaid_M_LAOLb_inchi">InChI=1/C5H12O5/c6-1-3(8)5(10)4(9)2-7/h3-10H,1-2H2/t3-,4-/m0/s1</in:inchi><rdf:RDF xmlns:rdf="http://www.w3.org/1999/02/22-rdf-syntax-ns#" xmlns:dc="http://purl.org/dc/elements/1.1/" xmlns:dcterms="http://purl.org/dc/terms/" xmlns:vCard="http://www.w3.org/2001/vcard-rdf/3.0#" xmlns:bqbiol="http://biomodels.net/biology-qualifiers/" xmlns:bqmodel="http://biomodels.net/model-qualifiers/"><rdf:Description rdf:about="#metaid_M_LAOLb"><bqbiol:is><rdf:Bag><rdf:li rdf:resource="#metaid_M_LAOLb_inchi" /><rdf:li rdf:resource="urn:miriam:obo.chebi:CHEBI:18403"/></rdf:Bag></bqbiol:is></rdf:Description></rdf:RDF></annotation></species>
<species metaid="metaid_M_LARABb" id="M_LARABb" name="L-arabinose" compartment="C_b" boundaryCondition="true" sboTerm="SBO:0000299"><notes><body xmlns="http://www.w3.org/1999/xhtml"><p>FORMULA: C5H10O5</p></body></notes><annotation><rdf:RDF xmlns:rdf="http://www.w3.org/1999/02/22-rdf-syntax-ns#" xmlns:dc="http://purl.org/dc/elements/1.1/" xmlns:dcterms="http://purl.org/dc/terms/" xmlns:vCard="http://www.w3.org/2001/vcard-rdf/3.0#" xmlns:bqbiol="http://biomodels.net/biology-qualifiers/" xmlns:bqmodel="http://biomodels.net/model-qualifiers/"><rdf:Description rdf:about="#metaid_M_LARABb"><bqbiol:is><rdf:Bag><rdf:li rdf:resource="urn:miriam:obo.chebi:CHEBI:30849"/></rdf:Bag></bqbiol:is></rdf:Description></rdf:RDF></annotation></species>
<species metaid="metaid_M_ARGb" id="M_ARGb" name="L-arginine" compartment="C_b" boundaryCondition="true" sboTerm="SBO:0000299"><annotation><in:inchi xmlns:in="http://biomodels.net/inchi" metaid="metaid_M_ARGb_inchi">InChI=1/C6H14N4O2/c7-4(5(11)12)2-1-3-10-6(8)9/h4H,1-3,7H2,(H,11,12)(H4,8,9,10)/t4-/m0/s1/f/h8,10-11H,9H2</in:inchi><rdf:RDF xmlns:rdf="http://www.w3.org/1999/02/22-rdf-syntax-ns#" xmlns:dc="http://purl.org/dc/elements/1.1/" xmlns:dcterms="http://purl.org/dc/terms/" xmlns:vCard="http://www.w3.org/2001/vcard-rdf/3.0#" xmlns:bqbiol="http://biomodels.net/biology-qualifiers/" xmlns:bqmodel="http://biomodels.net/model-qualifiers/"><rdf:Description rdf:about="#metaid_M_ARGb"><bqbiol:is><rdf:Bag><rdf:li rdf:resource="#metaid_M_ARGb_inchi" /><rdf:li rdf:resource="urn:miriam:obo.chebi:CHEBI:16467"/></rdf:Bag></bqbiol:is></rdf:Description></rdf:RDF></annotation></species>
<species metaid="metaid_M_ASNb" id="M_ASNb" name="L-asparagine" compartment="C_b" boundaryCondition="true" sboTerm="SBO:0000299"><annotation><in:inchi xmlns:in="http://biomodels.net/inchi" metaid="metaid_M_ASNb_inchi">InChI=1/C4H8N2O3/c5-2(4(8)9)1-3(6)7/h2H,1,5H2,(H2,6,7)(H,8,9)/t2-/m0/s1/f/h8H,6H2</in:inchi><rdf:RDF xmlns:rdf="http://www.w3.org/1999/02/22-rdf-syntax-ns#" xmlns:dc="http://purl.org/dc/elements/1.1/" xmlns:dcterms="http://purl.org/dc/terms/" xmlns:vCard="http://www.w3.org/2001/vcard-rdf/3.0#" xmlns:bqbiol="http://biomodels.net/biology-qualifiers/" xmlns:bqmodel="http://biomodels.net/model-qualifiers/"><rdf:Description rdf:about="#metaid_M_ASNb"><bqbiol:is><rdf:Bag><rdf:li rdf:resource="#metaid_M_ASNb_inchi" /><rdf:li rdf:resource="urn:miriam:obo.chebi:CHEBI:17196"/></rdf:Bag></bqbiol:is></rdf:Description></rdf:RDF></annotation></species>
<species metaid="metaid_M_ASPb" id="M_ASPb" name="L-aspartate" compartment="C_b" boundaryCondition="true" sboTerm="SBO:0000299"><annotation><in:inchi xmlns:in="http://biomodels.net/inchi" metaid="metaid_M_ASPb_inchi">InChI=1/C4H7NO4/c5-2(4(8)9)1-3(6)7/h2H,1,5H2,(H,6,7)(H,8,9)/p-1/t2-/m0/s1/fC4H6NO4/h5H/q-1</in:inchi><rdf:RDF xmlns:rdf="http://www.w3.org/1999/02/22-rdf-syntax-ns#" xmlns:dc="http://purl.org/dc/elements/1.1/" xmlns:dcterms="http://purl.org/dc/terms/" xmlns:vCard="http://www.w3.org/2001/vcard-rdf/3.0#" xmlns:bqbiol="http://biomodels.net/biology-qualifiers/" xmlns:bqmodel="http://biomodels.net/model-qualifiers/"><rdf:Description rdf:about="#metaid_M_ASPb"><bqbiol:is><rdf:Bag><rdf:li rdf:resource="#metaid_M_ASPb_inchi" /><rdf:li rdf:resource="urn:miriam:obo.chebi:CHEBI:29991"/></rdf:Bag></bqbiol:is></rdf:Description></rdf:RDF></annotation></species>
<species metaid="metaid_M_C120b" id="M_C120b" name="laurate" compartment="C_b" boundaryCondition="true" sboTerm="SBO:0000299"><annotation><in:inchi xmlns:in="http://biomodels.net/inchi" metaid="metaid_M_C120b_inchi">InChI=1/C12H24O2/c1-2-3-4-5-6-7-8-9-10-11-12(13)14/h2-11H2,1H3,(H,13,14)/p-1/fC12H23O2/q-1</in:inchi><rdf:RDF xmlns:rdf="http://www.w3.org/1999/02/22-rdf-syntax-ns#" xmlns:dc="http://purl.org/dc/elements/1.1/" xmlns:dcterms="http://purl.org/dc/terms/" xmlns:vCard="http://www.w3.org/2001/vcard-rdf/3.0#" xmlns:bqbiol="http://biomodels.net/biology-qualifiers/" xmlns:bqmodel="http://biomodels.net/model-qualifiers/"><rdf:Description rdf:about="#metaid_M_C120b"><bqbiol:is><rdf:Bag><rdf:li rdf:resource="#metaid_M_C120b_inchi" /><rdf:li rdf:resource="urn:miriam:obo.chebi:CHEBI:18262"/></rdf:Bag></bqbiol:is></rdf:Description></rdf:RDF></annotation></species>
<species metaid="metaid_M_CITRb" id="M_CITRb" name="L-citrulline" compartment="C_b" boundaryCondition="true" sboTerm="SBO:0000299"><annotation><in:inchi xmlns:in="http://biomodels.net/inchi" metaid="metaid_M_CITRb_inchi">InChI=1/C6H13N3O3/c7-4(5(10)11)2-1-3-9-6(8)12/h4H,1-3,7H2,(H,10,11)(H3,8,9,12)/t4-/m0/s1</in:inchi><rdf:RDF xmlns:rdf="http://www.w3.org/1999/02/22-rdf-syntax-ns#" xmlns:dc="http://purl.org/dc/elements/1.1/" xmlns:dcterms="http://purl.org/dc/terms/" xmlns:vCard="http://www.w3.org/2001/vcard-rdf/3.0#" xmlns:bqbiol="http://biomodels.net/biology-qualifiers/" xmlns:bqmodel="http://biomodels.net/model-qualifiers/"><rdf:Description rdf:about="#metaid_M_CITRb"><bqbiol:is><rdf:Bag><rdf:li rdf:resource="#metaid_M_CITRb_inchi" /><rdf:li rdf:resource="urn:miriam:obo.chebi:CHEBI:16349"/></rdf:Bag></bqbiol:is></rdf:Description></rdf:RDF></annotation></species>
<species metaid="metaid_M_CYSb" id="M_CYSb" name="L-cysteine" compartment="C_b" boundaryCondition="true" sboTerm="SBO:0000299"><annotation><in:inchi xmlns:in="http://biomodels.net/inchi" metaid="metaid_M_CYSb_inchi">InChI=1/C3H7NO2S/c4-2(1-7)3(5)6/h2,7H,1,4H2,(H,5,6)/t2-/m0/s1/f/h5H</in:inchi><rdf:RDF xmlns:rdf="http://www.w3.org/1999/02/22-rdf-syntax-ns#" xmlns:dc="http://purl.org/dc/elements/1.1/" xmlns:dcterms="http://purl.org/dc/terms/" xmlns:vCard="http://www.w3.org/2001/vcard-rdf/3.0#" xmlns:bqbiol="http://biomodels.net/biology-qualifiers/" xmlns:bqmodel="http://biomodels.net/model-qualifiers/"><rdf:Description rdf:about="#metaid_M_CYSb"><bqbiol:is><rdf:Bag><rdf:li rdf:resource="#metaid_M_CYSb_inchi" /><rdf:li rdf:resource="urn:miriam:obo.chebi:CHEBI:17561"/></rdf:Bag></bqbiol:is></rdf:Description></rdf:RDF></annotation></species>
<species metaid="metaid_M_CYSTb" id="M_CYSTb" name="L-cystine" compartment="C_b" boundaryCondition="true" sboTerm="SBO:0000299"><annotation><in:inchi xmlns:in="http://biomodels.net/inchi" metaid="metaid_M_CYSTb_inchi">InChI=1/C6H12N2O4S2/c7-3(5(9)10)1-13-14-2-4(8)6(11)12/h3-4H,1-2,7-8H2,(H,9,10)(H,11,12)/t3-,4-/m0/s1/f/h9,11H</in:inchi><rdf:RDF xmlns:rdf="http://www.w3.org/1999/02/22-rdf-syntax-ns#" xmlns:dc="http://purl.org/dc/elements/1.1/" xmlns:dcterms="http://purl.org/dc/terms/" xmlns:vCard="http://www.w3.org/2001/vcard-rdf/3.0#" xmlns:bqbiol="http://biomodels.net/biology-qualifiers/" xmlns:bqmodel="http://biomodels.net/model-qualifiers/"><rdf:Description rdf:about="#metaid_M_CYSTb"><bqbiol:is><rdf:Bag><rdf:li rdf:resource="#metaid_M_CYSTb_inchi" /><rdf:li rdf:resource="urn:miriam:obo.chebi:CHEBI:16283"/></rdf:Bag></bqbiol:is></rdf:Description></rdf:RDF></annotation></species>
<species metaid="metaid_M_DOQUIb" id="M_DOQUIb" name="L-dopaquinone" compartment="C_b" boundaryCondition="true" sboTerm="SBO:0000299"><annotation><in:inchi xmlns:in="http://biomodels.net/inchi" metaid="metaid_M_DOQUIb_inchi">InChI=1/C9H9NO4/c10-6(9(13)14)3-5-1-2-7(11)8(12)4-5/h1-2,4,6H,3,10H2,(H,13,14)/t6-/m0/s1/f/H13h</in:inchi><rdf:RDF xmlns:rdf="http://www.w3.org/1999/02/22-rdf-syntax-ns#" xmlns:dc="http://purl.org/dc/elements/1.1/" xmlns:dcterms="http://purl.org/dc/terms/" xmlns:vCard="http://www.w3.org/2001/vcard-rdf/3.0#" xmlns:bqbiol="http://biomodels.net/biology-qualifiers/" xmlns:bqmodel="http://biomodels.net/model-qualifiers/"><rdf:Description rdf:about="#metaid_M_DOQUIb"><bqbiol:is><rdf:Bag><rdf:li rdf:resource="#metaid_M_DOQUIb_inchi" /><rdf:li rdf:resource="urn:miriam:obo.chebi:CHEBI:16852"/></rdf:Bag></bqbiol:is></rdf:Description></rdf:RDF></annotation></species>
<species metaid="metaid_M_GLUb" id="M_GLUb" name="L-glutamate" compartment="C_b" boundaryCondition="true" sboTerm="SBO:0000299"><annotation><in:inchi xmlns:in="http://biomodels.net/inchi" metaid="metaid_M_GLUb_inchi">InChI=1/C5H9NO4/c6-3(5(9)10)1-2-4(7)8/h3H,1-2,6H2,(H,7,8)(H,9,10)/p-1/t3-/m0/s1/fC5H8NO4/h6H/q-1</in:inchi><rdf:RDF xmlns:rdf="http://www.w3.org/1999/02/22-rdf-syntax-ns#" xmlns:dc="http://purl.org/dc/elements/1.1/" xmlns:dcterms="http://purl.org/dc/terms/" xmlns:vCard="http://www.w3.org/2001/vcard-rdf/3.0#" xmlns:bqbiol="http://biomodels.net/biology-qualifiers/" xmlns:bqmodel="http://biomodels.net/model-qualifiers/"><rdf:Description rdf:about="#metaid_M_GLUb"><bqbiol:is><rdf:Bag><rdf:li rdf:resource="#metaid_M_GLUb_inchi" /><rdf:li rdf:resource="urn:miriam:obo.chebi:CHEBI:29985"/></rdf:Bag></bqbiol:is></rdf:Description></rdf:RDF></annotation></species>
<species metaid="metaid_M_GLNb" id="M_GLNb" name="L-glutamine" compartment="C_b" boundaryCondition="true" sboTerm="SBO:0000299"><annotation><in:inchi xmlns:in="http://biomodels.net/inchi" metaid="metaid_M_GLNb_inchi">InChI=1/C5H10N2O3/c6-3(5(9)10)1-2-4(7)8/h3H,1-2,6H2,(H2,7,8)(H,9,10)/t3-/m0/s1/f/h9H,7H2</in:inchi><rdf:RDF xmlns:rdf="http://www.w3.org/1999/02/22-rdf-syntax-ns#" xmlns:dc="http://purl.org/dc/elements/1.1/" xmlns:dcterms="http://purl.org/dc/terms/" xmlns:vCard="http://www.w3.org/2001/vcard-rdf/3.0#" xmlns:bqbiol="http://biomodels.net/biology-qualifiers/" xmlns:bqmodel="http://biomodels.net/model-qualifiers/"><rdf:Description rdf:about="#metaid_M_GLNb"><bqbiol:is><rdf:Bag><rdf:li rdf:resource="#metaid_M_GLNb_inchi" /><rdf:li rdf:resource="urn:miriam:obo.chebi:CHEBI:18050"/></rdf:Bag></bqbiol:is></rdf:Description></rdf:RDF></annotation></species>
<species metaid="metaid_M_HISb" id="M_HISb" name="L-histidine" compartment="C_b" boundaryCondition="true" sboTerm="SBO:0000299"><annotation><in:inchi xmlns:in="http://biomodels.net/inchi" metaid="metaid_M_HISb_inchi">InChI=1/C6H9N3O2/c7-5(6(10)11)1-4-2-8-3-9-4/h2-3,5H,1,7H2,(H,8,9)(H,10,11)/t5-/m0/s1/f/h8,10H</in:inchi><rdf:RDF xmlns:rdf="http://www.w3.org/1999/02/22-rdf-syntax-ns#" xmlns:dc="http://purl.org/dc/elements/1.1/" xmlns:dcterms="http://purl.org/dc/terms/" xmlns:vCard="http://www.w3.org/2001/vcard-rdf/3.0#" xmlns:bqbiol="http://biomodels.net/biology-qualifiers/" xmlns:bqmodel="http://biomodels.net/model-qualifiers/"><rdf:Description rdf:about="#metaid_M_HISb"><bqbiol:is><rdf:Bag><rdf:li rdf:resource="#metaid_M_HISb_inchi" /><rdf:li rdf:resource="urn:miriam:obo.chebi:CHEBI:15971"/></rdf:Bag></bqbiol:is></rdf:Description></rdf:RDF></annotation></species>
<species metaid="metaid_M_HCYSb" id="M_HCYSb" name="L-homocysteine" compartment="C_b" boundaryCondition="true" sboTerm="SBO:0000299"><annotation><in:inchi xmlns:in="http://biomodels.net/inchi" metaid="metaid_M_HCYSb_inchi">InChI=1/C4H9NO2S/c5-3(1-2-8)4(6)7/h3,8H,1-2,5H2,(H,6,7)/t3-/m0/s1/f/h6H</in:inchi><rdf:RDF xmlns:rdf="http://www.w3.org/1999/02/22-rdf-syntax-ns#" xmlns:dc="http://purl.org/dc/elements/1.1/" xmlns:dcterms="http://purl.org/dc/terms/" xmlns:vCard="http://www.w3.org/2001/vcard-rdf/3.0#" xmlns:bqbiol="http://biomodels.net/biology-qualifiers/" xmlns:bqmodel="http://biomodels.net/model-qualifiers/"><rdf:Description rdf:about="#metaid_M_HCYSb"><bqbiol:is><rdf:Bag><rdf:li rdf:resource="#metaid_M_HCYSb_inchi" /><rdf:li rdf:resource="urn:miriam:obo.chebi:CHEBI:17588"/></rdf:Bag></bqbiol:is></rdf:Description></rdf:RDF></annotation></species>
<species metaid="metaid_M_IDOLb" id="M_IDOLb" name="L-iditol" compartment="C_b" boundaryCondition="true" sboTerm="SBO:0000299"><annotation><in:inchi xmlns:in="http://biomodels.net/inchi" metaid="metaid_M_IDOLb_inchi">InChI=1/C6H14O6/c7-1-3(9)5(11)6(12)4(10)2-8/h3-12H,1-2H2/t3-,4-,5+,6+/m0/s1</in:inchi><rdf:RDF xmlns:rdf="http://www.w3.org/1999/02/22-rdf-syntax-ns#" xmlns:dc="http://purl.org/dc/elements/1.1/" xmlns:dcterms="http://purl.org/dc/terms/" xmlns:vCard="http://www.w3.org/2001/vcard-rdf/3.0#" xmlns:bqbiol="http://biomodels.net/biology-qualifiers/" xmlns:bqmodel="http://biomodels.net/model-qualifiers/"><rdf:Description rdf:about="#metaid_M_IDOLb"><bqbiol:is><rdf:Bag><rdf:li rdf:resource="#metaid_M_IDOLb_inchi" /><rdf:li rdf:resource="urn:miriam:obo.chebi:CHEBI:18202"/></rdf:Bag></bqbiol:is></rdf:Description></rdf:RDF></annotation></species>
<species metaid="metaid_M_ILEb" id="M_ILEb" name="L-isoleucine" compartment="C_b" boundaryCondition="true" sboTerm="SBO:0000299"><annotation><in:inchi xmlns:in="http://biomodels.net/inchi" metaid="metaid_M_ILEb_inchi">InChI=1/C6H13NO2/c1-3-4(2)5(7)6(8)9/h4-5H,3,7H2,1-2H3,(H,8,9)/t4-,5-/m0/s1/f/h8H</in:inchi><rdf:RDF xmlns:rdf="http://www.w3.org/1999/02/22-rdf-syntax-ns#" xmlns:dc="http://purl.org/dc/elements/1.1/" xmlns:dcterms="http://purl.org/dc/terms/" xmlns:vCard="http://www.w3.org/2001/vcard-rdf/3.0#" xmlns:bqbiol="http://biomodels.net/biology-qualifiers/" xmlns:bqmodel="http://biomodels.net/model-qualifiers/"><rdf:Description rdf:about="#metaid_M_ILEb"><bqbiol:is><rdf:Bag><rdf:li rdf:resource="#metaid_M_ILEb_inchi" /><rdf:li rdf:resource="urn:miriam:obo.chebi:CHEBI:17191"/></rdf:Bag></bqbiol:is></rdf:Description></rdf:RDF></annotation></species>
<species metaid="metaid_M_LEUb" id="M_LEUb" name="L-leucine" compartment="C_b" boundaryCondition="true" sboTerm="SBO:0000299"><annotation><in:inchi xmlns:in="http://biomodels.net/inchi" metaid="metaid_M_LEUb_inchi">InChI=1/C6H13NO2/c1-4(2)3-5(7)6(8)9/h4-5H,3,7H2,1-2H3,(H,8,9)/t5-/m0/s1/f/h8H</in:inchi><rdf:RDF xmlns:rdf="http://www.w3.org/1999/02/22-rdf-syntax-ns#" xmlns:dc="http://purl.org/dc/elements/1.1/" xmlns:dcterms="http://purl.org/dc/terms/" xmlns:vCard="http://www.w3.org/2001/vcard-rdf/3.0#" xmlns:bqbiol="http://biomodels.net/biology-qualifiers/" xmlns:bqmodel="http://biomodels.net/model-qualifiers/"><rdf:Description rdf:about="#metaid_M_LEUb"><bqbiol:is><rdf:Bag><rdf:li rdf:resource="#metaid_M_LEUb_inchi" /><rdf:li rdf:resource="urn:miriam:obo.chebi:CHEBI:15603"/></rdf:Bag></bqbiol:is></rdf:Description></rdf:RDF></annotation></species>
<species metaid="metaid_M_LYSb" id="M_LYSb" name="L-lysine" compartment="C_b" boundaryCondition="true" sboTerm="SBO:0000299"><annotation><in:inchi xmlns:in="http://biomodels.net/inchi" metaid="metaid_M_LYSb_inchi">InChI=1/C6H14N2O2/c7-4-2-1-3-5(8)6(9)10/h5H,1-4,7-8H2,(H,9,10)/t5-/m0/s1/f/h9H</in:inchi><rdf:RDF xmlns:rdf="http://www.w3.org/1999/02/22-rdf-syntax-ns#" xmlns:dc="http://purl.org/dc/elements/1.1/" xmlns:dcterms="http://purl.org/dc/terms/" xmlns:vCard="http://www.w3.org/2001/vcard-rdf/3.0#" xmlns:bqbiol="http://biomodels.net/biology-qualifiers/" xmlns:bqmodel="http://biomodels.net/model-qualifiers/"><rdf:Description rdf:about="#metaid_M_LYSb"><bqbiol:is><rdf:Bag><rdf:li rdf:resource="#metaid_M_LYSb_inchi" /><rdf:li rdf:resource="urn:miriam:obo.chebi:CHEBI:18019"/></rdf:Bag></bqbiol:is></rdf:Description></rdf:RDF></annotation></species>
<species metaid="metaid_M_METb" id="M_METb" name="L-methionine" compartment="C_b" boundaryCondition="true" sboTerm="SBO:0000299"><annotation><in:inchi xmlns:in="http://biomodels.net/inchi" metaid="metaid_M_METb_inchi">InChI=1/C5H11NO2S/c1-9-3-2-4(6)5(7)8/h4H,2-3,6H2,1H3,(H,7,8)/t4-/m0/s1/f/h7H</in:inchi><rdf:RDF xmlns:rdf="http://www.w3.org/1999/02/22-rdf-syntax-ns#" xmlns:dc="http://purl.org/dc/elements/1.1/" xmlns:dcterms="http://purl.org/dc/terms/" xmlns:vCard="http://www.w3.org/2001/vcard-rdf/3.0#" xmlns:bqbiol="http://biomodels.net/biology-qualifiers/" xmlns:bqmodel="http://biomodels.net/model-qualifiers/"><rdf:Description rdf:about="#metaid_M_METb"><bqbiol:is><rdf:Bag><rdf:li rdf:resource="#metaid_M_METb_inchi" /><rdf:li rdf:resource="urn:miriam:obo.chebi:CHEBI:16643"/></rdf:Bag></bqbiol:is></rdf:Description></rdf:RDF></annotation></species>
<species metaid="metaid_M_ORNb" id="M_ORNb" name="L-ornithine" compartment="C_b" boundaryCondition="true" sboTerm="SBO:0000299"><annotation><in:inchi xmlns:in="http://biomodels.net/inchi" metaid="metaid_M_ORNb_inchi">InChI=1/C5H12N2O2/c6-3-1-2-4(7)5(8)9/h4H,1-3,6-7H2,(H,8,9)/t4-/m0/s1/f/h8H</in:inchi><rdf:RDF xmlns:rdf="http://www.w3.org/1999/02/22-rdf-syntax-ns#" xmlns:dc="http://purl.org/dc/elements/1.1/" xmlns:dcterms="http://purl.org/dc/terms/" xmlns:vCard="http://www.w3.org/2001/vcard-rdf/3.0#" xmlns:bqbiol="http://biomodels.net/biology-qualifiers/" xmlns:bqmodel="http://biomodels.net/model-qualifiers/"><rdf:Description rdf:about="#metaid_M_ORNb"><bqbiol:is><rdf:Bag><rdf:li rdf:resource="#metaid_M_ORNb_inchi" /><rdf:li rdf:resource="urn:miriam:obo.chebi:CHEBI:15729"/></rdf:Bag></bqbiol:is></rdf:Description></rdf:RDF></annotation></species>
<species metaid="metaid_M_PHEb" id="M_PHEb" name="L-phenylalanine" compartment="C_b" boundaryCondition="true" sboTerm="SBO:0000299"><annotation><in:inchi xmlns:in="http://biomodels.net/inchi" metaid="metaid_M_PHEb_inchi">InChI=1/C9H11NO2/c10-8(9(11)12)6-7-4-2-1-3-5-7/h1-5,8H,6,10H2,(H,11,12)/t8-/m0/s1/f/h11H</in:inchi><rdf:RDF xmlns:rdf="http://www.w3.org/1999/02/22-rdf-syntax-ns#" xmlns:dc="http://purl.org/dc/elements/1.1/" xmlns:dcterms="http://purl.org/dc/terms/" xmlns:vCard="http://www.w3.org/2001/vcard-rdf/3.0#" xmlns:bqbiol="http://biomodels.net/biology-qualifiers/" xmlns:bqmodel="http://biomodels.net/model-qualifiers/"><rdf:Description rdf:about="#metaid_M_PHEb"><bqbiol:is><rdf:Bag><rdf:li rdf:resource="#metaid_M_PHEb_inchi" /><rdf:li rdf:resource="urn:miriam:obo.chebi:CHEBI:17295"/></rdf:Bag></bqbiol:is></rdf:Description></rdf:RDF></annotation></species>
<species metaid="metaid_M_PROb" id="M_PROb" name="L-proline" compartment="C_b" boundaryCondition="true" sboTerm="SBO:0000299"><annotation><in:inchi xmlns:in="http://biomodels.net/inchi" metaid="metaid_M_PROb_inchi">InChI=1/C5H9NO2/c7-5(8)4-2-1-3-6-4/h4,6H,1-3H2,(H,7,8)/t4-/m0/s1/f/h7H</in:inchi><rdf:RDF xmlns:rdf="http://www.w3.org/1999/02/22-rdf-syntax-ns#" xmlns:dc="http://purl.org/dc/elements/1.1/" xmlns:dcterms="http://purl.org/dc/terms/" xmlns:vCard="http://www.w3.org/2001/vcard-rdf/3.0#" xmlns:bqbiol="http://biomodels.net/biology-qualifiers/" xmlns:bqmodel="http://biomodels.net/model-qualifiers/"><rdf:Description rdf:about="#metaid_M_PROb"><bqbiol:is><rdf:Bag><rdf:li rdf:resource="#metaid_M_PROb_inchi" /><rdf:li rdf:resource="urn:miriam:obo.chebi:CHEBI:17203"/></rdf:Bag></bqbiol:is></rdf:Description></rdf:RDF></annotation></species>
<species metaid="metaid_M_LRLb" id="M_LRLb" name="L-ribulose" compartment="C_b" boundaryCondition="true" sboTerm="SBO:0000299"><annotation><in:inchi xmlns:in="http://biomodels.net/inchi" metaid="metaid_M_LRLb_inchi">InChI=1/C5H10O5/c6-1-3(8)5(10)4(9)2-7/h3,5-8,10H,1-2H2/t3-,5-/m0/s1</in:inchi><rdf:RDF xmlns:rdf="http://www.w3.org/1999/02/22-rdf-syntax-ns#" xmlns:dc="http://purl.org/dc/elements/1.1/" xmlns:dcterms="http://purl.org/dc/terms/" xmlns:vCard="http://www.w3.org/2001/vcard-rdf/3.0#" xmlns:bqbiol="http://biomodels.net/biology-qualifiers/" xmlns:bqmodel="http://biomodels.net/model-qualifiers/"><rdf:Description rdf:about="#metaid_M_LRLb"><bqbiol:is><rdf:Bag><rdf:li rdf:resource="#metaid_M_LRLb_inchi" /><rdf:li rdf:resource="urn:miriam:obo.chebi:CHEBI:16880"/></rdf:Bag></bqbiol:is></rdf:Description></rdf:RDF></annotation></species>
<species metaid="metaid_M_SERb" id="M_SERb" name="L-serine" compartment="C_b" boundaryCondition="true" sboTerm="SBO:0000299"><annotation><in:inchi xmlns:in="http://biomodels.net/inchi" metaid="metaid_M_SERb_inchi">InChI=1/C3H7NO3/c4-2(1-5)3(6)7/h2,5H,1,4H2,(H,6,7)/t2-/m0/s1/f/h6H</in:inchi><rdf:RDF xmlns:rdf="http://www.w3.org/1999/02/22-rdf-syntax-ns#" xmlns:dc="http://purl.org/dc/elements/1.1/" xmlns:dcterms="http://purl.org/dc/terms/" xmlns:vCard="http://www.w3.org/2001/vcard-rdf/3.0#" xmlns:bqbiol="http://biomodels.net/biology-qualifiers/" xmlns:bqmodel="http://biomodels.net/model-qualifiers/"><rdf:Description rdf:about="#metaid_M_SERb"><bqbiol:is><rdf:Bag><rdf:li rdf:resource="#metaid_M_SERb_inchi" /><rdf:li rdf:resource="urn:miriam:obo.chebi:CHEBI:17115"/></rdf:Bag></bqbiol:is></rdf:Description></rdf:RDF></annotation></species>
<species metaid="metaid_M_SORb" id="M_SORb" name="L-sorbose" compartment="C_b" boundaryCondition="true" sboTerm="SBO:0000299"><notes><body xmlns="http://www.w3.org/1999/xhtml"><p>FORMULA: C6H12O6</p></body></notes><annotation><rdf:RDF xmlns:rdf="http://www.w3.org/1999/02/22-rdf-syntax-ns#" xmlns:dc="http://purl.org/dc/elements/1.1/" xmlns:dcterms="http://purl.org/dc/terms/" xmlns:vCard="http://www.w3.org/2001/vcard-rdf/3.0#" xmlns:bqbiol="http://biomodels.net/biology-qualifiers/" xmlns:bqmodel="http://biomodels.net/model-qualifiers/"><rdf:Description rdf:about="#metaid_M_SORb"><bqbiol:is><rdf:Bag><rdf:li rdf:resource="urn:miriam:obo.chebi:CHEBI:17266"/></rdf:Bag></bqbiol:is></rdf:Description></rdf:RDF></annotation></species>
<species metaid="metaid_M_THRb" id="M_THRb" name="L-threonine" compartment="C_b" boundaryCondition="true" sboTerm="SBO:0000299"><annotation><in:inchi xmlns:in="http://biomodels.net/inchi" metaid="metaid_M_THRb_inchi">InChI=1/C4H9NO3/c1-2(6)3(5)4(7)8/h2-3,6H,5H2,1H3,(H,7,8)/t2-,3+/m1/s1/f/h7H</in:inchi><rdf:RDF xmlns:rdf="http://www.w3.org/1999/02/22-rdf-syntax-ns#" xmlns:dc="http://purl.org/dc/elements/1.1/" xmlns:dcterms="http://purl.org/dc/terms/" xmlns:vCard="http://www.w3.org/2001/vcard-rdf/3.0#" xmlns:bqbiol="http://biomodels.net/biology-qualifiers/" xmlns:bqmodel="http://biomodels.net/model-qualifiers/"><rdf:Description rdf:about="#metaid_M_THRb"><bqbiol:is><rdf:Bag><rdf:li rdf:resource="#metaid_M_THRb_inchi" /><rdf:li rdf:resource="urn:miriam:obo.chebi:CHEBI:16857"/></rdf:Bag></bqbiol:is></rdf:Description></rdf:RDF></annotation></species>
<species metaid="metaid_M_TRPb" id="M_TRPb" name="L-tryptophan" compartment="C_b" boundaryCondition="true" sboTerm="SBO:0000299"><annotation><in:inchi xmlns:in="http://biomodels.net/inchi" metaid="metaid_M_TRPb_inchi">InChI=1/C11H12N2O2/c12-9(11(14)15)5-7-6-13-10-4-2-1-3-8(7)10/h1-4,6,9,13H,5,12H2,(H,14,15)/t9-/m0/s1/f/h14H</in:inchi><rdf:RDF xmlns:rdf="http://www.w3.org/1999/02/22-rdf-syntax-ns#" xmlns:dc="http://purl.org/dc/elements/1.1/" xmlns:dcterms="http://purl.org/dc/terms/" xmlns:vCard="http://www.w3.org/2001/vcard-rdf/3.0#" xmlns:bqbiol="http://biomodels.net/biology-qualifiers/" xmlns:bqmodel="http://biomodels.net/model-qualifiers/"><rdf:Description rdf:about="#metaid_M_TRPb"><bqbiol:is><rdf:Bag><rdf:li rdf:resource="#metaid_M_TRPb_inchi" /><rdf:li rdf:resource="urn:miriam:obo.chebi:CHEBI:16828"/></rdf:Bag></bqbiol:is></rdf:Description></rdf:RDF></annotation></species>
<species metaid="metaid_M_TYRb" id="M_TYRb" name="L-tyrosine" compartment="C_b" boundaryCondition="true" sboTerm="SBO:0000299"><annotation><in:inchi xmlns:in="http://biomodels.net/inchi" metaid="metaid_M_TYRb_inchi">InChI=1/C9H11NO3/c10-8(9(12)13)5-6-1-3-7(11)4-2-6/h1-4,8,11H,5,10H2,(H,12,13)/t8-/m0/s1/f/h12H</in:inchi><rdf:RDF xmlns:rdf="http://www.w3.org/1999/02/22-rdf-syntax-ns#" xmlns:dc="http://purl.org/dc/elements/1.1/" xmlns:dcterms="http://purl.org/dc/terms/" xmlns:vCard="http://www.w3.org/2001/vcard-rdf/3.0#" xmlns:bqbiol="http://biomodels.net/biology-qualifiers/" xmlns:bqmodel="http://biomodels.net/model-qualifiers/"><rdf:Description rdf:about="#metaid_M_TYRb"><bqbiol:is><rdf:Bag><rdf:li rdf:resource="#metaid_M_TYRb_inchi" /><rdf:li rdf:resource="urn:miriam:obo.chebi:CHEBI:17895"/></rdf:Bag></bqbiol:is></rdf:Description></rdf:RDF></annotation></species>
<species metaid="metaid_M_VALb" id="M_VALb" name="L-valine" compartment="C_b" boundaryCondition="true" sboTerm="SBO:0000299"><annotation><in:inchi xmlns:in="http://biomodels.net/inchi" metaid="metaid_M_VALb_inchi">InChI=1/C5H11NO2/c1-3(2)4(6)5(7)8/h3-4H,6H2,1-2H3,(H,7,8)/t4-/m0/s1/f/h7H</in:inchi><rdf:RDF xmlns:rdf="http://www.w3.org/1999/02/22-rdf-syntax-ns#" xmlns:dc="http://purl.org/dc/elements/1.1/" xmlns:dcterms="http://purl.org/dc/terms/" xmlns:vCard="http://www.w3.org/2001/vcard-rdf/3.0#" xmlns:bqbiol="http://biomodels.net/biology-qualifiers/" xmlns:bqmodel="http://biomodels.net/model-qualifiers/"><rdf:Description rdf:about="#metaid_M_VALb"><bqbiol:is><rdf:Bag><rdf:li rdf:resource="#metaid_M_VALb_inchi" /><rdf:li rdf:resource="urn:miriam:obo.chebi:CHEBI:16414"/></rdf:Bag></bqbiol:is></rdf:Description></rdf:RDF></annotation></species>
<species metaid="metaid_M_MLTb" id="M_MLTb" name="maltose" compartment="C_b" boundaryCondition="true" sboTerm="SBO:0000299"><annotation><in:inchi xmlns:in="http://biomodels.net/inchi" metaid="metaid_M_MLTb_inchi">InChI=1/C12H22O11/c13-1-3-5(15)6(16)9(19)12(22-3)23-10-4(2-14)21-11(20)8(18)7(10)17/h3-20H,1-2H2/t3-,4-,5-,6+,7-,8-,9-,10-,11?,12-/m1/s1</in:inchi><rdf:RDF xmlns:rdf="http://www.w3.org/1999/02/22-rdf-syntax-ns#" xmlns:dc="http://purl.org/dc/elements/1.1/" xmlns:dcterms="http://purl.org/dc/terms/" xmlns:vCard="http://www.w3.org/2001/vcard-rdf/3.0#" xmlns:bqbiol="http://biomodels.net/biology-qualifiers/" xmlns:bqmodel="http://biomodels.net/model-qualifiers/"><rdf:Description rdf:about="#metaid_M_MLTb"><bqbiol:is><rdf:Bag><rdf:li rdf:resource="#metaid_M_MLTb_inchi" /><rdf:li rdf:resource="urn:miriam:obo.chebi:CHEBI:17306"/></rdf:Bag></bqbiol:is></rdf:Description></rdf:RDF></annotation></species>
<species metaid="metaid_M_MLTIOSEb" id="M_MLTIOSEb" name="maltotriose" compartment="C_b" boundaryCondition="true" sboTerm="SBO:0000299"><annotation><in:inchi xmlns:in="http://biomodels.net/inchi" metaid="metaid_M_MLTIOSEb_inchi">InChI=1/C18H32O16/c19-1-4-7(22)8(23)12(27)17(31-4)34-15-6(3-21)32-18(13(28)10(15)25)33-14-5(2-20)30-16(29)11(26)9(14)24/h4-29H,1-3H2/t4-,5-,6-,7-,8+,9-,10-,11-,12-,13-,14-,15-,16+,17-,18-/m1/s1</in:inchi><rdf:RDF xmlns:rdf="http://www.w3.org/1999/02/22-rdf-syntax-ns#" xmlns:dc="http://purl.org/dc/elements/1.1/" xmlns:dcterms="http://purl.org/dc/terms/" xmlns:vCard="http://www.w3.org/2001/vcard-rdf/3.0#" xmlns:bqbiol="http://biomodels.net/biology-qualifiers/" xmlns:bqmodel="http://biomodels.net/model-qualifiers/"><rdf:Description rdf:about="#metaid_M_MLTIOSEb"><bqbiol:is><rdf:Bag><rdf:li rdf:resource="#metaid_M_MLTIOSEb_inchi" /><rdf:li rdf:resource="urn:miriam:obo.chebi:CHEBI:27931"/></rdf:Bag></bqbiol:is></rdf:Description></rdf:RDF></annotation></species>
<species metaid="metaid_M_MANNANb" id="M_MANNANb" name="mannans" compartment="C_b" boundaryCondition="true" sboTerm="SBO:0000299"><notes><body xmlns="http://www.w3.org/1999/xhtml"><p>FORMULA: C6H10O5</p></body></notes><annotation><rdf:RDF xmlns:rdf="http://www.w3.org/1999/02/22-rdf-syntax-ns#" xmlns:dc="http://purl.org/dc/elements/1.1/" xmlns:dcterms="http://purl.org/dc/terms/" xmlns:vCard="http://www.w3.org/2001/vcard-rdf/3.0#" xmlns:bqbiol="http://biomodels.net/biology-qualifiers/" xmlns:bqmodel="http://biomodels.net/model-qualifiers/"><rdf:Description rdf:about="#metaid_M_MANNANb"><bqbiol:is><rdf:Bag><rdf:li rdf:resource="urn:miriam:obo.chebi:CHEBI:28808"/></rdf:Bag></bqbiol:is></rdf:Description></rdf:RDF></annotation></species>
<species metaid="metaid_M_MELIb" id="M_MELIb" name="melibiose" compartment="C_b" boundaryCondition="true" sboTerm="SBO:0000299"><annotation><in:inchi xmlns:in="http://biomodels.net/inchi" metaid="metaid_M_MELIb_inchi">InChI=1/C12H22O11/c13-1-4(15)7(17)8(18)5(16)3-22-12-11(21)10(20)9(19)6(2-14)23-12/h1,4-12,14-21H,2-3H2/t4-,5+,6+,7+,8+,9-,10-,11+,12-/m0/s1</in:inchi><rdf:RDF xmlns:rdf="http://www.w3.org/1999/02/22-rdf-syntax-ns#" xmlns:dc="http://purl.org/dc/elements/1.1/" xmlns:dcterms="http://purl.org/dc/terms/" xmlns:vCard="http://www.w3.org/2001/vcard-rdf/3.0#" xmlns:bqbiol="http://biomodels.net/biology-qualifiers/" xmlns:bqmodel="http://biomodels.net/model-qualifiers/"><rdf:Description rdf:about="#metaid_M_MELIb"><bqbiol:is><rdf:Bag><rdf:li rdf:resource="#metaid_M_MELIb_inchi" /><rdf:li rdf:resource="urn:miriam:obo.chebi:CHEBI:28053"/></rdf:Bag></bqbiol:is></rdf:Description></rdf:RDF></annotation></species>
<species metaid="metaid_M_METHOLb" id="M_METHOLb" name="methanol" compartment="C_b" boundaryCondition="true" sboTerm="SBO:0000299"><annotation><in:inchi xmlns:in="http://biomodels.net/inchi" metaid="metaid_M_METHOLb_inchi">InChI=1/CH4O/c1-2/h2H,1H3</in:inchi><rdf:RDF xmlns:rdf="http://www.w3.org/1999/02/22-rdf-syntax-ns#" xmlns:dc="http://purl.org/dc/elements/1.1/" xmlns:dcterms="http://purl.org/dc/terms/" xmlns:vCard="http://www.w3.org/2001/vcard-rdf/3.0#" xmlns:bqbiol="http://biomodels.net/biology-qualifiers/" xmlns:bqmodel="http://biomodels.net/model-qualifiers/"><rdf:Description rdf:about="#metaid_M_METHOLb"><bqbiol:is><rdf:Bag><rdf:li rdf:resource="#metaid_M_METHOLb_inchi" /><rdf:li rdf:resource="urn:miriam:obo.chebi:CHEBI:17790"/></rdf:Bag></bqbiol:is></rdf:Description></rdf:RDF></annotation></species>
<species metaid="metaid_M_MYOIb" id="M_MYOIb" name="myo-inositol" compartment="C_b" boundaryCondition="true" sboTerm="SBO:0000299"><annotation><in:inchi xmlns:in="http://biomodels.net/inchi" metaid="metaid_M_MYOIb_inchi">InChI=1/C6H12O6/c7-1-2(8)4(10)6(12)5(11)3(1)9/h1-12H/t1-,2-,3-,4+,5-,6-</in:inchi><rdf:RDF xmlns:rdf="http://www.w3.org/1999/02/22-rdf-syntax-ns#" xmlns:dc="http://purl.org/dc/elements/1.1/" xmlns:dcterms="http://purl.org/dc/terms/" xmlns:vCard="http://www.w3.org/2001/vcard-rdf/3.0#" xmlns:bqbiol="http://biomodels.net/biology-qualifiers/" xmlns:bqmodel="http://biomodels.net/model-qualifiers/"><rdf:Description rdf:about="#metaid_M_MYOIb"><bqbiol:is><rdf:Bag><rdf:li rdf:resource="#metaid_M_MYOIb_inchi" /><rdf:li rdf:resource="urn:miriam:obo.chebi:CHEBI:17268"/></rdf:Bag></bqbiol:is></rdf:Description></rdf:RDF></annotation></species>
<species metaid="metaid_M_C140b" id="M_C140b" name="myristate" compartment="C_b" boundaryCondition="true" sboTerm="SBO:0000299"><annotation><in:inchi xmlns:in="http://biomodels.net/inchi" metaid="metaid_M_C140b_inchi">InChI=1/C14H28O2/c1-2-3-4-5-6-7-8-9-10-11-12-13-14(15)16/h2-13H2,1H3,(H,15,16)/p-1/fC14H27O2/q-1</in:inchi><rdf:RDF xmlns:rdf="http://www.w3.org/1999/02/22-rdf-syntax-ns#" xmlns:dc="http://purl.org/dc/elements/1.1/" xmlns:dcterms="http://purl.org/dc/terms/" xmlns:vCard="http://www.w3.org/2001/vcard-rdf/3.0#" xmlns:bqbiol="http://biomodels.net/biology-qualifiers/" xmlns:bqmodel="http://biomodels.net/model-qualifiers/"><rdf:Description rdf:about="#metaid_M_C140b"><bqbiol:is><rdf:Bag><rdf:li rdf:resource="#metaid_M_C140b_inchi" /><rdf:li rdf:resource="urn:miriam:obo.chebi:CHEBI:30807"/></rdf:Bag></bqbiol:is></rdf:Description></rdf:RDF></annotation></species>
<species metaid="metaid_M_NAGb" id="M_NAGb" name="N-acetyl-D-glucosamine" compartment="C_b" boundaryCondition="true" sboTerm="SBO:0000299"><annotation><in:inchi xmlns:in="http://biomodels.net/inchi" metaid="metaid_M_NAGb_inchi">InChI=1/C8H15NO6/c1-4(12)9-5(2-10)7(14)8(15)6(13)3-11/h2,5-8,11,13-15H,3H2,1H3,(H,9,12)/t5-,6+,7+,8+/m0/s1/f/h9H</in:inchi><rdf:RDF xmlns:rdf="http://www.w3.org/1999/02/22-rdf-syntax-ns#" xmlns:dc="http://purl.org/dc/elements/1.1/" xmlns:dcterms="http://purl.org/dc/terms/" xmlns:vCard="http://www.w3.org/2001/vcard-rdf/3.0#" xmlns:bqbiol="http://biomodels.net/biology-qualifiers/" xmlns:bqmodel="http://biomodels.net/model-qualifiers/"><rdf:Description rdf:about="#metaid_M_NAGb"><bqbiol:is><rdf:Bag><rdf:li rdf:resource="#metaid_M_NAGb_inchi" /><rdf:li rdf:resource="urn:miriam:obo.chebi:CHEBI:17411"/></rdf:Bag></bqbiol:is></rdf:Description></rdf:RDF></annotation></species>
<species metaid="metaid_M_NH3b" id="M_NH3b" name="NH3" compartment="C_b" boundaryCondition="true" sboTerm="SBO:0000299"><annotation><in:inchi xmlns:in="http://biomodels.net/inchi" metaid="metaid_M_NH3b_inchi">InChI=1/H3N/h1H3</in:inchi><rdf:RDF xmlns:rdf="http://www.w3.org/1999/02/22-rdf-syntax-ns#" xmlns:dc="http://purl.org/dc/elements/1.1/" xmlns:dcterms="http://purl.org/dc/terms/" xmlns:vCard="http://www.w3.org/2001/vcard-rdf/3.0#" xmlns:bqbiol="http://biomodels.net/biology-qualifiers/" xmlns:bqmodel="http://biomodels.net/model-qualifiers/"><rdf:Description rdf:about="#metaid_M_NH3b"><bqbiol:is><rdf:Bag><rdf:li rdf:resource="#metaid_M_NH3b_inchi" /><rdf:li rdf:resource="urn:miriam:obo.chebi:CHEBI:16134"/></rdf:Bag></bqbiol:is></rdf:Description></rdf:RDF></annotation></species>
<species metaid="metaid_M_NICDb" id="M_NICDb" name="nicotinamide" compartment="C_b" boundaryCondition="true" sboTerm="SBO:0000299"><annotation><in:inchi xmlns:in="http://biomodels.net/inchi" metaid="metaid_M_NICDb_inchi">InChI=1/C6H6N2O/c7-6(9)5-2-1-3-8-4-5/h1-4H,(H2,7,9)/f/h7H2</in:inchi><rdf:RDF xmlns:rdf="http://www.w3.org/1999/02/22-rdf-syntax-ns#" xmlns:dc="http://purl.org/dc/elements/1.1/" xmlns:dcterms="http://purl.org/dc/terms/" xmlns:vCard="http://www.w3.org/2001/vcard-rdf/3.0#" xmlns:bqbiol="http://biomodels.net/biology-qualifiers/" xmlns:bqmodel="http://biomodels.net/model-qualifiers/"><rdf:Description rdf:about="#metaid_M_NICDb"><bqbiol:is><rdf:Bag><rdf:li rdf:resource="#metaid_M_NICDb_inchi" /><rdf:li rdf:resource="urn:miriam:obo.chebi:CHEBI:17154"/></rdf:Bag></bqbiol:is></rdf:Description></rdf:RDF></annotation></species>
<species metaid="metaid_M_NICAb" id="M_NICAb" name="nicotinate" compartment="C_b" boundaryCondition="true" sboTerm="SBO:0000299"><annotation><in:inchi xmlns:in="http://biomodels.net/inchi" metaid="metaid_M_NICAb_inchi">InChI=1/C6H5NO2/c8-6(9)5-2-1-3-7-4-5/h1-4H,(H,8,9)/p-1/fC6H4NO2/q-1</in:inchi><rdf:RDF xmlns:rdf="http://www.w3.org/1999/02/22-rdf-syntax-ns#" xmlns:dc="http://purl.org/dc/elements/1.1/" xmlns:dcterms="http://purl.org/dc/terms/" xmlns:vCard="http://www.w3.org/2001/vcard-rdf/3.0#" xmlns:bqbiol="http://biomodels.net/biology-qualifiers/" xmlns:bqmodel="http://biomodels.net/model-qualifiers/"><rdf:Description rdf:about="#metaid_M_NICAb"><bqbiol:is><rdf:Bag><rdf:li rdf:resource="#metaid_M_NICAb_inchi" /><rdf:li rdf:resource="urn:miriam:obo.chebi:CHEBI:32544"/></rdf:Bag></bqbiol:is></rdf:Description></rdf:RDF></annotation></species>
<species metaid="metaid_M_HNO3b" id="M_HNO3b" name="nitrate" compartment="C_b" boundaryCondition="true" sboTerm="SBO:0000299"><annotation><in:inchi xmlns:in="http://biomodels.net/inchi" metaid="metaid_M_HNO3b_inchi">InChI=1/NO3/c2-1(3)4/q-1</in:inchi><rdf:RDF xmlns:rdf="http://www.w3.org/1999/02/22-rdf-syntax-ns#" xmlns:dc="http://purl.org/dc/elements/1.1/" xmlns:dcterms="http://purl.org/dc/terms/" xmlns:vCard="http://www.w3.org/2001/vcard-rdf/3.0#" xmlns:bqbiol="http://biomodels.net/biology-qualifiers/" xmlns:bqmodel="http://biomodels.net/model-qualifiers/"><rdf:Description rdf:about="#metaid_M_HNO3b"><bqbiol:is><rdf:Bag><rdf:li rdf:resource="#metaid_M_HNO3b_inchi" /><rdf:li rdf:resource="urn:miriam:obo.chebi:CHEBI:17632"/></rdf:Bag></bqbiol:is></rdf:Description></rdf:RDF></annotation></species>
<species metaid="metaid_M_HNO2b" id="M_HNO2b" name="nitrite" compartment="C_b" boundaryCondition="true" sboTerm="SBO:0000299"><annotation><in:inchi xmlns:in="http://biomodels.net/inchi" metaid="metaid_M_HNO2b_inchi">InChI=1/HNO2/c2-1-3/h(H,2,3)/p-1/fNO2/q-1</in:inchi><rdf:RDF xmlns:rdf="http://www.w3.org/1999/02/22-rdf-syntax-ns#" xmlns:dc="http://purl.org/dc/elements/1.1/" xmlns:dcterms="http://purl.org/dc/terms/" xmlns:vCard="http://www.w3.org/2001/vcard-rdf/3.0#" xmlns:bqbiol="http://biomodels.net/biology-qualifiers/" xmlns:bqmodel="http://biomodels.net/model-qualifiers/"><rdf:Description rdf:about="#metaid_M_HNO2b"><bqbiol:is><rdf:Bag><rdf:li rdf:resource="#metaid_M_HNO2b_inchi" /><rdf:li rdf:resource="urn:miriam:obo.chebi:CHEBI:16301"/></rdf:Bag></bqbiol:is></rdf:Description></rdf:RDF></annotation></species>
<species metaid="metaid_M_C90b" id="M_C90b" name="nonanoate" compartment="C_b" boundaryCondition="true" sboTerm="SBO:0000299"><annotation><in:inchi xmlns:in="http://biomodels.net/inchi" metaid="metaid_M_C90b_inchi">InChI=1/C9H18O2/c1-2-3-4-5-6-7-8-9(10)11/h2-8H2,1H3,(H,10,11)/p-1/fC9H17O2/q-1</in:inchi><rdf:RDF xmlns:rdf="http://www.w3.org/1999/02/22-rdf-syntax-ns#" xmlns:dc="http://purl.org/dc/elements/1.1/" xmlns:dcterms="http://purl.org/dc/terms/" xmlns:vCard="http://www.w3.org/2001/vcard-rdf/3.0#" xmlns:bqbiol="http://biomodels.net/biology-qualifiers/" xmlns:bqmodel="http://biomodels.net/model-qualifiers/"><rdf:Description rdf:about="#metaid_M_C90b"><bqbiol:is><rdf:Bag><rdf:li rdf:resource="#metaid_M_C90b_inchi" /><rdf:li rdf:resource="urn:miriam:obo.chebi:CHEBI:32361"/></rdf:Bag></bqbiol:is></rdf:Description></rdf:RDF></annotation></species>
<species metaid="metaid_M_O2b" id="M_O2b" name="O2" compartment="C_b" boundaryCondition="true" sboTerm="SBO:0000299"><annotation><in:inchi xmlns:in="http://biomodels.net/inchi" metaid="metaid_M_O2b_inchi">InChI=1/O2/c1-2</in:inchi><rdf:RDF xmlns:rdf="http://www.w3.org/1999/02/22-rdf-syntax-ns#" xmlns:dc="http://purl.org/dc/elements/1.1/" xmlns:dcterms="http://purl.org/dc/terms/" xmlns:vCard="http://www.w3.org/2001/vcard-rdf/3.0#" xmlns:bqbiol="http://biomodels.net/biology-qualifiers/" xmlns:bqmodel="http://biomodels.net/model-qualifiers/"><rdf:Description rdf:about="#metaid_M_O2b"><bqbiol:is><rdf:Bag><rdf:li rdf:resource="#metaid_M_O2b_inchi" /><rdf:li rdf:resource="urn:miriam:obo.chebi:CHEBI:15379"/></rdf:Bag></bqbiol:is></rdf:Description></rdf:RDF></annotation></species>
<species metaid="metaid_M_C182b" id="M_C182b" name="octadecadienoate" compartment="C_b" boundaryCondition="true" sboTerm="SBO:0000299"><notes><body xmlns="http://www.w3.org/1999/xhtml"><p>FORMULA: C18H31O2</p></body></notes><annotation><rdf:RDF xmlns:rdf="http://www.w3.org/1999/02/22-rdf-syntax-ns#" xmlns:dc="http://purl.org/dc/elements/1.1/" xmlns:dcterms="http://purl.org/dc/terms/" xmlns:vCard="http://www.w3.org/2001/vcard-rdf/3.0#" xmlns:bqbiol="http://biomodels.net/biology-qualifiers/" xmlns:bqmodel="http://biomodels.net/model-qualifiers/"><rdf:Description rdf:about="#metaid_M_C182b"><bqbiol:is><rdf:Bag><rdf:li rdf:resource="urn:miriam:obo.chebi:CHEBI:25626"/></rdf:Bag></bqbiol:is></rdf:Description></rdf:RDF></annotation></species>
<species metaid="metaid_M_C183b" id="M_C183b" name="octadecatrienoate" compartment="C_b" boundaryCondition="true" sboTerm="SBO:0000299"><notes><body xmlns="http://www.w3.org/1999/xhtml"><p>FORMULA: C18H29O2</p></body></notes><annotation><rdf:RDF xmlns:rdf="http://www.w3.org/1999/02/22-rdf-syntax-ns#" xmlns:dc="http://purl.org/dc/elements/1.1/" xmlns:dcterms="http://purl.org/dc/terms/" xmlns:vCard="http://www.w3.org/2001/vcard-rdf/3.0#" xmlns:bqbiol="http://biomodels.net/biology-qualifiers/" xmlns:bqmodel="http://biomodels.net/model-qualifiers/"><rdf:Description rdf:about="#metaid_M_C183b"><bqbiol:is><rdf:Bag><rdf:li rdf:resource="urn:miriam:obo.chebi:CHEBI:36434"/></rdf:Bag></bqbiol:is></rdf:Description></rdf:RDF></annotation></species>
<species metaid="metaid_M_C181b" id="M_C181b" name="octadecenoate" compartment="C_b" boundaryCondition="true" sboTerm="SBO:0000299"><notes><body xmlns="http://www.w3.org/1999/xhtml"><p>FORMULA: C18H33O2</p></body></notes></species>
<species metaid="metaid_M_C80b" id="M_C80b" name="octanoate" compartment="C_b" boundaryCondition="true" sboTerm="SBO:0000299"><annotation><in:inchi xmlns:in="http://biomodels.net/inchi" metaid="metaid_M_C80b_inchi">InChI=1/C8H16O2/c1-2-3-4-5-6-7-8(9)10/h2-7H2,1H3,(H,9,10)/p-1/fC8H15O2/q-1</in:inchi><rdf:RDF xmlns:rdf="http://www.w3.org/1999/02/22-rdf-syntax-ns#" xmlns:dc="http://purl.org/dc/elements/1.1/" xmlns:dcterms="http://purl.org/dc/terms/" xmlns:vCard="http://www.w3.org/2001/vcard-rdf/3.0#" xmlns:bqbiol="http://biomodels.net/biology-qualifiers/" xmlns:bqmodel="http://biomodels.net/model-qualifiers/"><rdf:Description rdf:about="#metaid_M_C80b"><bqbiol:is><rdf:Bag><rdf:li rdf:resource="#metaid_M_C80b_inchi" /><rdf:li rdf:resource="urn:miriam:obo.chebi:CHEBI:25646"/></rdf:Bag></bqbiol:is></rdf:Description></rdf:RDF></annotation></species>
<species metaid="metaid_M_PENKb" id="M_PENKb" name="octanoylpenicillin" compartment="C_b" boundaryCondition="true" sboTerm="SBO:0000299"><annotation><in:inchi xmlns:in="http://biomodels.net/inchi" metaid="metaid_M_PENKb_inchi">InChI=1S/C16H26N2O4S/c1-4-5-6-7-8-9-10(19)17-11-13(20)18-12(15(21)22)16(2,3)23-14(11)18/h11-12,14H,4-9H2,1-3H3,(H,17,19)(H,21,22)</in:inchi><rdf:RDF xmlns:rdf="http://www.w3.org/1999/02/22-rdf-syntax-ns#" xmlns:dc="http://purl.org/dc/elements/1.1/" xmlns:dcterms="http://purl.org/dc/terms/" xmlns:vCard="http://www.w3.org/2001/vcard-rdf/3.0#" xmlns:bqbiol="http://biomodels.net/biology-qualifiers/" xmlns:bqmodel="http://biomodels.net/model-qualifiers/"><rdf:Description rdf:about="#metaid_M_PENKb"><bqbiol:is><rdf:Bag><rdf:li rdf:resource="#metaid_M_PENKb_inchi" /><rdf:li rdf:resource="urn:miriam:pubchem.compound:94167"/></rdf:Bag></bqbiol:is></rdf:Description></rdf:RDF></annotation></species>
<species metaid="metaid_M_OXALb" id="M_OXALb" name="oxalate" compartment="C_b" boundaryCondition="true" sboTerm="SBO:0000299"><annotation><in:inchi xmlns:in="http://biomodels.net/inchi" metaid="metaid_M_OXALb_inchi">InChI=1/C2H2O4/c3-1(4)2(5)6/h(H,3,4)(H,5,6)/p-1/fC2HO4/h3H/q-1</in:inchi><rdf:RDF xmlns:rdf="http://www.w3.org/1999/02/22-rdf-syntax-ns#" xmlns:dc="http://purl.org/dc/elements/1.1/" xmlns:dcterms="http://purl.org/dc/terms/" xmlns:vCard="http://www.w3.org/2001/vcard-rdf/3.0#" xmlns:bqbiol="http://biomodels.net/biology-qualifiers/" xmlns:bqmodel="http://biomodels.net/model-qualifiers/"><rdf:Description rdf:about="#metaid_M_OXALb"><bqbiol:is><rdf:Bag><rdf:li rdf:resource="#metaid_M_OXALb_inchi" /><rdf:li rdf:resource="urn:miriam:obo.chebi:CHEBI:46904"/></rdf:Bag></bqbiol:is></rdf:Description></rdf:RDF></annotation></species>
<species metaid="metaid_M_OAb" id="M_OAb" name="oxaloacetate" compartment="C_b" boundaryCondition="true" sboTerm="SBO:0000299"><annotation><in:inchi xmlns:in="http://biomodels.net/inchi" metaid="metaid_M_OAb_inchi">InChI=1/C4H4O5/c5-2(4(8)9)1-3(6)7/h1H2,(H,6,7)(H,8,9)/p-2/fC4H2O5/q-2</in:inchi><rdf:RDF xmlns:rdf="http://www.w3.org/1999/02/22-rdf-syntax-ns#" xmlns:dc="http://purl.org/dc/elements/1.1/" xmlns:dcterms="http://purl.org/dc/terms/" xmlns:vCard="http://www.w3.org/2001/vcard-rdf/3.0#" xmlns:bqbiol="http://biomodels.net/biology-qualifiers/" xmlns:bqmodel="http://biomodels.net/model-qualifiers/"><rdf:Description rdf:about="#metaid_M_OAb"><bqbiol:is><rdf:Bag><rdf:li rdf:resource="#metaid_M_OAb_inchi" /><rdf:li rdf:resource="urn:miriam:obo.chebi:CHEBI:16452"/></rdf:Bag></bqbiol:is></rdf:Description></rdf:RDF></annotation></species>
<species metaid="metaid_M_C160b" id="M_C160b" name="palmitate" compartment="C_b" boundaryCondition="true" sboTerm="SBO:0000299"><annotation><in:inchi xmlns:in="http://biomodels.net/inchi" metaid="metaid_M_C160b_inchi">InChI=1/C16H32O2/c1-2-3-4-5-6-7-8-9-10-11-12-13-14-15-16(17)18/h2-15H2,1H3,(H,17,18)/p-1/fC16H31O2/q-1</in:inchi><rdf:RDF xmlns:rdf="http://www.w3.org/1999/02/22-rdf-syntax-ns#" xmlns:dc="http://purl.org/dc/elements/1.1/" xmlns:dcterms="http://purl.org/dc/terms/" xmlns:vCard="http://www.w3.org/2001/vcard-rdf/3.0#" xmlns:bqbiol="http://biomodels.net/biology-qualifiers/" xmlns:bqmodel="http://biomodels.net/model-qualifiers/"><rdf:Description rdf:about="#metaid_M_C160b"><bqbiol:is><rdf:Bag><rdf:li rdf:resource="#metaid_M_C160b_inchi" /><rdf:li rdf:resource="urn:miriam:obo.chebi:CHEBI:29889"/></rdf:Bag></bqbiol:is></rdf:Description></rdf:RDF></annotation></species>
<species metaid="metaid_M_C150b" id="M_C150b" name="pentadecanoate" compartment="C_b" boundaryCondition="true" sboTerm="SBO:0000299"><notes><body xmlns="http://www.w3.org/1999/xhtml"><p>FORMULA: C15H29O2</p></body></notes></species>
<species metaid="metaid_M_POAb" id="M_POAb" name="phenoxyacetate" compartment="C_b" boundaryCondition="true" sboTerm="SBO:0000299"><annotation><in:inchi xmlns:in="http://biomodels.net/inchi" metaid="metaid_M_POAb_inchi">InChI=1/C8H8O3/c9-8(10)6-11-7-4-2-1-3-5-7/h1-5H,6H2,(H,9,10)/p-1/fC8H7O3/q-1</in:inchi><rdf:RDF xmlns:rdf="http://www.w3.org/1999/02/22-rdf-syntax-ns#" xmlns:dc="http://purl.org/dc/elements/1.1/" xmlns:dcterms="http://purl.org/dc/terms/" xmlns:vCard="http://www.w3.org/2001/vcard-rdf/3.0#" xmlns:bqbiol="http://biomodels.net/biology-qualifiers/" xmlns:bqmodel="http://biomodels.net/model-qualifiers/"><rdf:Description rdf:about="#metaid_M_POAb"><bqbiol:is><rdf:Bag><rdf:li rdf:resource="#metaid_M_POAb_inchi" /><rdf:li rdf:resource="urn:miriam:obo.chebi:CHEBI:38846"/></rdf:Bag></bqbiol:is></rdf:Description></rdf:RDF></annotation></species>
<species metaid="metaid_M_PENVb" id="M_PENVb" name="phenoxymethylpenicillin" compartment="C_b" boundaryCondition="true" sboTerm="SBO:0000299"><annotation><in:inchi xmlns:in="http://biomodels.net/inchi" metaid="metaid_M_PENVb_inchi">InChI=1/C16H18N2O5S/c1-16(2)12(15(21)22)18-13(20)11(14(18)24-16)17-10(19)8-23-9-6-4-3-5-7-9/h3-7,11-12,14H,8H2,1-2H3,(H,17,19)(H,21,22)/t11-,12+,14-/m1/s1/f/h17,21H</in:inchi><rdf:RDF xmlns:rdf="http://www.w3.org/1999/02/22-rdf-syntax-ns#" xmlns:dc="http://purl.org/dc/elements/1.1/" xmlns:dcterms="http://purl.org/dc/terms/" xmlns:vCard="http://www.w3.org/2001/vcard-rdf/3.0#" xmlns:bqbiol="http://biomodels.net/biology-qualifiers/" xmlns:bqmodel="http://biomodels.net/model-qualifiers/"><rdf:Description rdf:about="#metaid_M_PENVb"><bqbiol:is><rdf:Bag><rdf:li rdf:resource="#metaid_M_PENVb_inchi" /><rdf:li rdf:resource="urn:miriam:obo.chebi:CHEBI:27446"/></rdf:Bag></bqbiol:is></rdf:Description></rdf:RDF></annotation></species>
<species metaid="metaid_M_PENVAb" id="M_PENVAb" name="phenoxymethylpenicilloic acid" compartment="C_b" boundaryCondition="true" sboTerm="SBO:0000299"><notes><body xmlns="http://www.w3.org/1999/xhtml"><p>FORMULA: C16H20N2O6S</p></body></notes></species>
<species metaid="metaid_M_PAAb" id="M_PAAb" name="phenylacetate" compartment="C_b" boundaryCondition="true" sboTerm="SBO:0000299"><annotation><in:inchi xmlns:in="http://biomodels.net/inchi" metaid="metaid_M_PAAb_inchi">InChI=1/C8H8O2/c9-8(10)6-7-4-2-1-3-5-7/h1-5H,6H2,(H,9,10)/p-1/fC8H7O2/q-1</in:inchi><rdf:RDF xmlns:rdf="http://www.w3.org/1999/02/22-rdf-syntax-ns#" xmlns:dc="http://purl.org/dc/elements/1.1/" xmlns:dcterms="http://purl.org/dc/terms/" xmlns:vCard="http://www.w3.org/2001/vcard-rdf/3.0#" xmlns:bqbiol="http://biomodels.net/biology-qualifiers/" xmlns:bqmodel="http://biomodels.net/model-qualifiers/"><rdf:Description rdf:about="#metaid_M_PAAb"><bqbiol:is><rdf:Bag><rdf:li rdf:resource="#metaid_M_PAAb_inchi" /><rdf:li rdf:resource="urn:miriam:obo.chebi:CHEBI:18401"/></rdf:Bag></bqbiol:is></rdf:Description></rdf:RDF></annotation></species>
<species metaid="metaid_M_PIb" id="M_PIb" name="phosphate" compartment="C_b" boundaryCondition="true" sboTerm="SBO:0000299"><annotation><in:inchi xmlns:in="http://biomodels.net/inchi" metaid="metaid_M_PIb_inchi">InChI=1/H3O4P/c1-5(2,3)4/h(H3,1,2,3,4)/p-3/fO4P/q-3</in:inchi><rdf:RDF xmlns:rdf="http://www.w3.org/1999/02/22-rdf-syntax-ns#" xmlns:dc="http://purl.org/dc/elements/1.1/" xmlns:dcterms="http://purl.org/dc/terms/" xmlns:vCard="http://www.w3.org/2001/vcard-rdf/3.0#" xmlns:bqbiol="http://biomodels.net/biology-qualifiers/" xmlns:bqmodel="http://biomodels.net/model-qualifiers/"><rdf:Description rdf:about="#metaid_M_PIb"><bqbiol:is><rdf:Bag><rdf:li rdf:resource="#metaid_M_PIb_inchi" /><rdf:li rdf:resource="urn:miriam:obo.chebi:CHEBI:18367"/></rdf:Bag></bqbiol:is></rdf:Description></rdf:RDF></annotation></species>
<species metaid="metaid_M_6CARHEXb" id="M_6CARHEXb" name="pimelate" compartment="C_b" boundaryCondition="true" sboTerm="SBO:0000299"><annotation><in:inchi xmlns:in="http://biomodels.net/inchi" metaid="metaid_M_6CARHEXb_inchi">InChI=1/C7H12O4/c8-6(9)4-2-1-3-5-7(10)11/h1-5H2,(H,8,9)(H,10,11)/p-1/fC7H11O4/h8H/q-1</in:inchi><rdf:RDF xmlns:rdf="http://www.w3.org/1999/02/22-rdf-syntax-ns#" xmlns:dc="http://purl.org/dc/elements/1.1/" xmlns:dcterms="http://purl.org/dc/terms/" xmlns:vCard="http://www.w3.org/2001/vcard-rdf/3.0#" xmlns:bqbiol="http://biomodels.net/biology-qualifiers/" xmlns:bqmodel="http://biomodels.net/model-qualifiers/"><rdf:Description rdf:about="#metaid_M_6CARHEXb"><bqbiol:is><rdf:Bag><rdf:li rdf:resource="#metaid_M_6CARHEXb_inchi" /><rdf:li rdf:resource="urn:miriam:obo.chebi:CHEBI:17774"/></rdf:Bag></bqbiol:is></rdf:Description></rdf:RDF></annotation></species>
<species metaid="metaid_M_PROPb" id="M_PROPb" name="propionate" compartment="C_b" boundaryCondition="true" sboTerm="SBO:0000299"><annotation><in:inchi xmlns:in="http://biomodels.net/inchi" metaid="metaid_M_PROPb_inchi">InChI=1/C3H6O2/c1-2-3(4)5/h2H2,1H3,(H,4,5)/p-1/fC3H5O2/q-1</in:inchi><rdf:RDF xmlns:rdf="http://www.w3.org/1999/02/22-rdf-syntax-ns#" xmlns:dc="http://purl.org/dc/elements/1.1/" xmlns:dcterms="http://purl.org/dc/terms/" xmlns:vCard="http://www.w3.org/2001/vcard-rdf/3.0#" xmlns:bqbiol="http://biomodels.net/biology-qualifiers/" xmlns:bqmodel="http://biomodels.net/model-qualifiers/"><rdf:Description rdf:about="#metaid_M_PROPb"><bqbiol:is><rdf:Bag><rdf:li rdf:resource="#metaid_M_PROPb_inchi" /><rdf:li rdf:resource="urn:miriam:obo.chebi:CHEBI:17272"/></rdf:Bag></bqbiol:is></rdf:Description></rdf:RDF></annotation></species>
<species metaid="metaid_M_PYRb" id="M_PYRb" name="pyruvate" compartment="C_b" boundaryCondition="true" sboTerm="SBO:0000299"><annotation><in:inchi xmlns:in="http://biomodels.net/inchi" metaid="metaid_M_PYRb_inchi">InChI=1/C3H4O3/c1-2(4)3(5)6/h1H3,(H,5,6)/p-1/fC3H3O3/q-1</in:inchi><rdf:RDF xmlns:rdf="http://www.w3.org/1999/02/22-rdf-syntax-ns#" xmlns:dc="http://purl.org/dc/elements/1.1/" xmlns:dcterms="http://purl.org/dc/terms/" xmlns:vCard="http://www.w3.org/2001/vcard-rdf/3.0#" xmlns:bqbiol="http://biomodels.net/biology-qualifiers/" xmlns:bqmodel="http://biomodels.net/model-qualifiers/"><rdf:Description rdf:about="#metaid_M_PYRb"><bqbiol:is><rdf:Bag><rdf:li rdf:resource="#metaid_M_PYRb_inchi" /><rdf:li rdf:resource="urn:miriam:obo.chebi:CHEBI:15361"/></rdf:Bag></bqbiol:is></rdf:Description></rdf:RDF></annotation></species>
<species metaid="metaid_M_QUINb" id="M_QUINb" name="quinolinate" compartment="C_b" boundaryCondition="true" sboTerm="SBO:0000299"><annotation><in:inchi xmlns:in="http://biomodels.net/inchi" metaid="metaid_M_QUINb_inchi">InChI=1/C7H5NO4/c9-6(10)4-2-1-3-8-5(4)7(11)12/h1-3H,(H,9,10)(H,11,12)/p-2/fC7H3NO4/q-2</in:inchi><rdf:RDF xmlns:rdf="http://www.w3.org/1999/02/22-rdf-syntax-ns#" xmlns:dc="http://purl.org/dc/elements/1.1/" xmlns:dcterms="http://purl.org/dc/terms/" xmlns:vCard="http://www.w3.org/2001/vcard-rdf/3.0#" xmlns:bqbiol="http://biomodels.net/biology-qualifiers/" xmlns:bqmodel="http://biomodels.net/model-qualifiers/"><rdf:Description rdf:about="#metaid_M_QUINb"><bqbiol:is><rdf:Bag><rdf:li rdf:resource="#metaid_M_QUINb_inchi" /><rdf:li rdf:resource="urn:miriam:obo.chebi:CHEBI:29959"/></rdf:Bag></bqbiol:is></rdf:Description></rdf:RDF></annotation></species>
<species metaid="metaid_M_RAFFb" id="M_RAFFb" name="raffinose" compartment="C_b" boundaryCondition="true" sboTerm="SBO:0000299"><annotation><in:inchi xmlns:in="http://biomodels.net/inchi" metaid="metaid_M_RAFFb_inchi">InChI=1/C18H32O16/c19-1-5-8(22)11(25)13(27)16(31-5)30-3-7-9(23)12(26)14(28)17(32-7)34-18(4-21)15(29)10(24)6(2-20)33-18/h5-17,19-29H,1-4H2/t5-,6-,7-,8+,9-,10-,11+,12+,13-,14-,15+,16+,17-,18+/m1/s1</in:inchi><rdf:RDF xmlns:rdf="http://www.w3.org/1999/02/22-rdf-syntax-ns#" xmlns:dc="http://purl.org/dc/elements/1.1/" xmlns:dcterms="http://purl.org/dc/terms/" xmlns:vCard="http://www.w3.org/2001/vcard-rdf/3.0#" xmlns:bqbiol="http://biomodels.net/biology-qualifiers/" xmlns:bqmodel="http://biomodels.net/model-qualifiers/"><rdf:Description rdf:about="#metaid_M_RAFFb"><bqbiol:is><rdf:Bag><rdf:li rdf:resource="#metaid_M_RAFFb_inchi" /><rdf:li rdf:resource="urn:miriam:obo.chebi:CHEBI:16634"/></rdf:Bag></bqbiol:is></rdf:Description></rdf:RDF></annotation></species>
<species metaid="metaid_M_STARb" id="M_STARb" name="starch" compartment="C_b" boundaryCondition="true" sboTerm="SBO:0000299"><notes><body xmlns="http://www.w3.org/1999/xhtml"><p>FORMULA: C6H10O5</p></body></notes><annotation><rdf:RDF xmlns:rdf="http://www.w3.org/1999/02/22-rdf-syntax-ns#" xmlns:dc="http://purl.org/dc/elements/1.1/" xmlns:dcterms="http://purl.org/dc/terms/" xmlns:vCard="http://www.w3.org/2001/vcard-rdf/3.0#" xmlns:bqbiol="http://biomodels.net/biology-qualifiers/" xmlns:bqmodel="http://biomodels.net/model-qualifiers/"><rdf:Description rdf:about="#metaid_M_STARb"><bqbiol:is><rdf:Bag><rdf:li rdf:resource="urn:miriam:obo.chebi:CHEBI:28017"/></rdf:Bag></bqbiol:is></rdf:Description></rdf:RDF></annotation></species>
<species metaid="metaid_M_C180b" id="M_C180b" name="stearate" compartment="C_b" boundaryCondition="true" sboTerm="SBO:0000299"><annotation><in:inchi xmlns:in="http://biomodels.net/inchi" metaid="metaid_M_C180b_inchi">InChI=1/C18H36O2/c1-2-3-4-5-6-7-8-9-10-11-12-13-14-15-16-17-18(19)20/h2-17H2,1H3,(H,19,20)/p-1/fC18H35O2/q-1</in:inchi><rdf:RDF xmlns:rdf="http://www.w3.org/1999/02/22-rdf-syntax-ns#" xmlns:dc="http://purl.org/dc/elements/1.1/" xmlns:dcterms="http://purl.org/dc/terms/" xmlns:vCard="http://www.w3.org/2001/vcard-rdf/3.0#" xmlns:bqbiol="http://biomodels.net/biology-qualifiers/" xmlns:bqmodel="http://biomodels.net/model-qualifiers/"><rdf:Description rdf:about="#metaid_M_C180b"><bqbiol:is><rdf:Bag><rdf:li rdf:resource="#metaid_M_C180b_inchi" /><rdf:li rdf:resource="urn:miriam:obo.chebi:CHEBI:25629"/></rdf:Bag></bqbiol:is></rdf:Description></rdf:RDF></annotation></species>
<species metaid="metaid_M_SUCCb" id="M_SUCCb" name="succinate" compartment="C_b" boundaryCondition="true" sboTerm="SBO:0000299"><annotation><in:inchi xmlns:in="http://biomodels.net/inchi" metaid="metaid_M_SUCCb_inchi">InChI=1/C4H6O4/c5-3(6)1-2-4(7)8/h1-2H2,(H,5,6)(H,7,8)/p-2/fC4H4O4/q-2</in:inchi><rdf:RDF xmlns:rdf="http://www.w3.org/1999/02/22-rdf-syntax-ns#" xmlns:dc="http://purl.org/dc/elements/1.1/" xmlns:dcterms="http://purl.org/dc/terms/" xmlns:vCard="http://www.w3.org/2001/vcard-rdf/3.0#" xmlns:bqbiol="http://biomodels.net/biology-qualifiers/" xmlns:bqmodel="http://biomodels.net/model-qualifiers/"><rdf:Description rdf:about="#metaid_M_SUCCb"><bqbiol:is><rdf:Bag><rdf:li rdf:resource="#metaid_M_SUCCb_inchi" /><rdf:li rdf:resource="urn:miriam:obo.chebi:CHEBI:30031"/></rdf:Bag></bqbiol:is></rdf:Description></rdf:RDF></annotation></species>
<species metaid="metaid_M_SUCb" id="M_SUCb" name="sucrose" compartment="C_b" boundaryCondition="true" sboTerm="SBO:0000299"><annotation><in:inchi xmlns:in="http://biomodels.net/inchi" metaid="metaid_M_SUCb_inchi">InChI=1/C12H22O11/c13-1-4-6(16)8(18)9(19)11(21-4)23-12(3-15)10(20)7(17)5(2-14)22-12/h4-11,13-20H,1-3H2/t4-,5-,6-,7-,8+,9-,10+,11-,12+/m1/s1</in:inchi><rdf:RDF xmlns:rdf="http://www.w3.org/1999/02/22-rdf-syntax-ns#" xmlns:dc="http://purl.org/dc/elements/1.1/" xmlns:dcterms="http://purl.org/dc/terms/" xmlns:vCard="http://www.w3.org/2001/vcard-rdf/3.0#" xmlns:bqbiol="http://biomodels.net/biology-qualifiers/" xmlns:bqmodel="http://biomodels.net/model-qualifiers/"><rdf:Description rdf:about="#metaid_M_SUCb"><bqbiol:is><rdf:Bag><rdf:li rdf:resource="#metaid_M_SUCb_inchi" /><rdf:li rdf:resource="urn:miriam:obo.chebi:CHEBI:17992"/></rdf:Bag></bqbiol:is></rdf:Description></rdf:RDF></annotation></species>
<species metaid="metaid_M_SLFb" id="M_SLFb" name="sulfate" compartment="C_b" boundaryCondition="true" sboTerm="SBO:0000299"><annotation><in:inchi xmlns:in="http://biomodels.net/inchi" metaid="metaid_M_SLFb_inchi">InChI=1/H2O4S/c1-5(2,3)4/h(H2,1,2,3,4)/p-2/fO4S/q-2</in:inchi><rdf:RDF xmlns:rdf="http://www.w3.org/1999/02/22-rdf-syntax-ns#" xmlns:dc="http://purl.org/dc/elements/1.1/" xmlns:dcterms="http://purl.org/dc/terms/" xmlns:vCard="http://www.w3.org/2001/vcard-rdf/3.0#" xmlns:bqbiol="http://biomodels.net/biology-qualifiers/" xmlns:bqmodel="http://biomodels.net/model-qualifiers/"><rdf:Description rdf:about="#metaid_M_SLFb"><bqbiol:is><rdf:Bag><rdf:li rdf:resource="#metaid_M_SLFb_inchi" /><rdf:li rdf:resource="urn:miriam:obo.chebi:CHEBI:16189"/></rdf:Bag></bqbiol:is></rdf:Description></rdf:RDF></annotation></species>
<species metaid="metaid_M_H2SO3b" id="M_H2SO3b" name="sulfite" compartment="C_b" boundaryCondition="true" sboTerm="SBO:0000299"><annotation><in:inchi xmlns:in="http://biomodels.net/inchi" metaid="metaid_M_H2SO3b_inchi">InChI=1/H2O3S/c1-4(2)3/h(H2,1,2,3)/p-2/fO3S/q-2</in:inchi><rdf:RDF xmlns:rdf="http://www.w3.org/1999/02/22-rdf-syntax-ns#" xmlns:dc="http://purl.org/dc/elements/1.1/" xmlns:dcterms="http://purl.org/dc/terms/" xmlns:vCard="http://www.w3.org/2001/vcard-rdf/3.0#" xmlns:bqbiol="http://biomodels.net/biology-qualifiers/" xmlns:bqmodel="http://biomodels.net/model-qualifiers/"><rdf:Description rdf:about="#metaid_M_H2SO3b"><bqbiol:is><rdf:Bag><rdf:li rdf:resource="#metaid_M_H2SO3b_inchi" /><rdf:li rdf:resource="urn:miriam:obo.chebi:CHEBI:17359"/></rdf:Bag></bqbiol:is></rdf:Description></rdf:RDF></annotation></species>
<species metaid="metaid_M_Sb" id="M_Sb" name="sulfur" compartment="C_b" boundaryCondition="true" sboTerm="SBO:0000299"><notes><body xmlns="http://www.w3.org/1999/xhtml"><p>FORMULA: S</p></body></notes><annotation><rdf:RDF xmlns:rdf="http://www.w3.org/1999/02/22-rdf-syntax-ns#" xmlns:dc="http://purl.org/dc/elements/1.1/" xmlns:dcterms="http://purl.org/dc/terms/" xmlns:vCard="http://www.w3.org/2001/vcard-rdf/3.0#" xmlns:bqbiol="http://biomodels.net/biology-qualifiers/" xmlns:bqmodel="http://biomodels.net/model-qualifiers/"><rdf:Description rdf:about="#metaid_M_Sb"><bqbiol:is><rdf:Bag><rdf:li rdf:resource="urn:miriam:obo.chebi:CHEBI:33411"/></rdf:Bag></bqbiol:is></rdf:Description></rdf:RDF></annotation></species>
<species metaid="metaid_M_THMEb" id="M_THMEb" name="thiamin" compartment="C_b" boundaryCondition="true" sboTerm="SBO:0000299"><annotation><in:inchi xmlns:in="http://biomodels.net/inchi" metaid="metaid_M_THMEb_inchi">InChI=1/C12H17N4OS/c1-8-11(3-4-17)18-7-16(8)6-10-5-14-9(2)15-12(10)13/h5,7,17H,3-4,6H2,1-2H3,(H2,13,14,15)/q+1/f/h13H2</in:inchi><rdf:RDF xmlns:rdf="http://www.w3.org/1999/02/22-rdf-syntax-ns#" xmlns:dc="http://purl.org/dc/elements/1.1/" xmlns:dcterms="http://purl.org/dc/terms/" xmlns:vCard="http://www.w3.org/2001/vcard-rdf/3.0#" xmlns:bqbiol="http://biomodels.net/biology-qualifiers/" xmlns:bqmodel="http://biomodels.net/model-qualifiers/"><rdf:Description rdf:about="#metaid_M_THMEb"><bqbiol:is><rdf:Bag><rdf:li rdf:resource="#metaid_M_THMEb_inchi" /><rdf:li rdf:resource="urn:miriam:obo.chebi:CHEBI:18385"/></rdf:Bag></bqbiol:is></rdf:Description></rdf:RDF></annotation></species>
<species metaid="metaid_M_URAb" id="M_URAb" name="uracil" compartment="C_b" boundaryCondition="true" sboTerm="SBO:0000299"><annotation><in:inchi xmlns:in="http://biomodels.net/inchi" metaid="metaid_M_URAb_inchi">InChI=1/C4H4N2O2/c7-3-1-2-5-4(8)6-3/h1-2H,(H2,5,6,7,8)/f/h5-6H</in:inchi><rdf:RDF xmlns:rdf="http://www.w3.org/1999/02/22-rdf-syntax-ns#" xmlns:dc="http://purl.org/dc/elements/1.1/" xmlns:dcterms="http://purl.org/dc/terms/" xmlns:vCard="http://www.w3.org/2001/vcard-rdf/3.0#" xmlns:bqbiol="http://biomodels.net/biology-qualifiers/" xmlns:bqmodel="http://biomodels.net/model-qualifiers/"><rdf:Description rdf:about="#metaid_M_URAb"><bqbiol:is><rdf:Bag><rdf:li rdf:resource="#metaid_M_URAb_inchi" /><rdf:li rdf:resource="urn:miriam:obo.chebi:CHEBI:17568"/></rdf:Bag></bqbiol:is></rdf:Description></rdf:RDF></annotation></species>
<species metaid="metaid_M_UREAb" id="M_UREAb" name="urea" compartment="C_b" boundaryCondition="true" sboTerm="SBO:0000299"><annotation><in:inchi xmlns:in="http://biomodels.net/inchi" metaid="metaid_M_UREAb_inchi">InChI=1/CH4N2O/c2-1(3)4/h(H4,2,3,4)/f/h2-3H2</in:inchi><rdf:RDF xmlns:rdf="http://www.w3.org/1999/02/22-rdf-syntax-ns#" xmlns:dc="http://purl.org/dc/elements/1.1/" xmlns:dcterms="http://purl.org/dc/terms/" xmlns:vCard="http://www.w3.org/2001/vcard-rdf/3.0#" xmlns:bqbiol="http://biomodels.net/biology-qualifiers/" xmlns:bqmodel="http://biomodels.net/model-qualifiers/"><rdf:Description rdf:about="#metaid_M_UREAb"><bqbiol:is><rdf:Bag><rdf:li rdf:resource="#metaid_M_UREAb_inchi" /><rdf:li rdf:resource="urn:miriam:obo.chebi:CHEBI:16199"/></rdf:Bag></bqbiol:is></rdf:Description></rdf:RDF></annotation></species>
<species metaid="metaid_M_URIb" id="M_URIb" name="uridine" compartment="C_b" boundaryCondition="true" sboTerm="SBO:0000299"><annotation><in:inchi xmlns:in="http://biomodels.net/inchi" metaid="metaid_M_URIb_inchi">InChI=1/C9H12N2O6/c12-3-4-6(14)7(15)8(17-4)11-2-1-5(13)10-9(11)16/h1-2,4,6-8,12,14-15H,3H2,(H,10,13,16)/t4-,6-,7-,8-/m1/s1/f/h10H</in:inchi><rdf:RDF xmlns:rdf="http://www.w3.org/1999/02/22-rdf-syntax-ns#" xmlns:dc="http://purl.org/dc/elements/1.1/" xmlns:dcterms="http://purl.org/dc/terms/" xmlns:vCard="http://www.w3.org/2001/vcard-rdf/3.0#" xmlns:bqbiol="http://biomodels.net/biology-qualifiers/" xmlns:bqmodel="http://biomodels.net/model-qualifiers/"><rdf:Description rdf:about="#metaid_M_URIb"><bqbiol:is><rdf:Bag><rdf:li rdf:resource="#metaid_M_URIb_inchi" /><rdf:li rdf:resource="urn:miriam:obo.chebi:CHEBI:16704"/></rdf:Bag></bqbiol:is></rdf:Description></rdf:RDF></annotation></species>
<species metaid="metaid_M_C50b" id="M_C50b" name="valerate" compartment="C_b" boundaryCondition="true" sboTerm="SBO:0000299"><annotation><in:inchi xmlns:in="http://biomodels.net/inchi" metaid="metaid_M_C50b_inchi">InChI=1/C5H10O2/c1-2-3-4-5(6)7/h2-4H2,1H3,(H,6,7)/p-1/fC5H9O2/q-1</in:inchi><rdf:RDF xmlns:rdf="http://www.w3.org/1999/02/22-rdf-syntax-ns#" xmlns:dc="http://purl.org/dc/elements/1.1/" xmlns:dcterms="http://purl.org/dc/terms/" xmlns:vCard="http://www.w3.org/2001/vcard-rdf/3.0#" xmlns:bqbiol="http://biomodels.net/biology-qualifiers/" xmlns:bqmodel="http://biomodels.net/model-qualifiers/"><rdf:Description rdf:about="#metaid_M_C50b"><bqbiol:is><rdf:Bag><rdf:li rdf:resource="#metaid_M_C50b_inchi" /><rdf:li rdf:resource="urn:miriam:obo.chebi:CHEBI:31011"/></rdf:Bag></bqbiol:is></rdf:Description></rdf:RDF></annotation></species>
<species metaid="metaid_M_XANb" id="M_XANb" name="xanthine" compartment="C_b" boundaryCondition="true" sboTerm="SBO:0000299"><annotation><in:inchi xmlns:in="http://biomodels.net/inchi" metaid="metaid_M_XANb_inchi">InChI=1/C5H4N4O2/c10-4-2-3(7-1-6-2)8-5(11)9-4/h1H,(H3,6,7,8,9,10,11)/f/h7-9H</in:inchi><rdf:RDF xmlns:rdf="http://www.w3.org/1999/02/22-rdf-syntax-ns#" xmlns:dc="http://purl.org/dc/elements/1.1/" xmlns:dcterms="http://purl.org/dc/terms/" xmlns:vCard="http://www.w3.org/2001/vcard-rdf/3.0#" xmlns:bqbiol="http://biomodels.net/biology-qualifiers/" xmlns:bqmodel="http://biomodels.net/model-qualifiers/"><rdf:Description rdf:about="#metaid_M_XANb"><bqbiol:is><rdf:Bag><rdf:li rdf:resource="#metaid_M_XANb_inchi" /><rdf:li rdf:resource="urn:miriam:obo.chebi:CHEBI:17712"/></rdf:Bag></bqbiol:is></rdf:Description></rdf:RDF></annotation></species>
<species metaid="metaid_M_XYLANb" id="M_XYLANb" name="xylans" compartment="C_b" boundaryCondition="true" sboTerm="SBO:0000299"><notes><body xmlns="http://www.w3.org/1999/xhtml"><p>FORMULA: C5H8O4</p></body></notes><annotation><rdf:RDF xmlns:rdf="http://www.w3.org/1999/02/22-rdf-syntax-ns#" xmlns:dc="http://purl.org/dc/elements/1.1/" xmlns:dcterms="http://purl.org/dc/terms/" xmlns:vCard="http://www.w3.org/2001/vcard-rdf/3.0#" xmlns:bqbiol="http://biomodels.net/biology-qualifiers/" xmlns:bqmodel="http://biomodels.net/model-qualifiers/"><rdf:Description rdf:about="#metaid_M_XYLANb"><bqbiol:is><rdf:Bag><rdf:li rdf:resource="urn:miriam:obo.chebi:CHEBI:37166"/></rdf:Bag></bqbiol:is></rdf:Description></rdf:RDF></annotation></species>
<species metaid="metaid_M_XOLb" id="M_XOLb" name="xylitol" compartment="C_b" boundaryCondition="true" sboTerm="SBO:0000299"><annotation><in:inchi xmlns:in="http://biomodels.net/inchi" metaid="metaid_M_XOLb_inchi">InChI=1/C5H12O5/c6-1-3(8)5(10)4(9)2-7/h3-10H,1-2H2/t3-,4+,5+</in:inchi><rdf:RDF xmlns:rdf="http://www.w3.org/1999/02/22-rdf-syntax-ns#" xmlns:dc="http://purl.org/dc/elements/1.1/" xmlns:dcterms="http://purl.org/dc/terms/" xmlns:vCard="http://www.w3.org/2001/vcard-rdf/3.0#" xmlns:bqbiol="http://biomodels.net/biology-qualifiers/" xmlns:bqmodel="http://biomodels.net/model-qualifiers/"><rdf:Description rdf:about="#metaid_M_XOLb"><bqbiol:is><rdf:Bag><rdf:li rdf:resource="#metaid_M_XOLb_inchi" /><rdf:li rdf:resource="urn:miriam:obo.chebi:CHEBI:17151"/></rdf:Bag></bqbiol:is></rdf:Description></rdf:RDF></annotation></species>
<species metaid="metaid_M_UGC" id="M_UGC" name="(-)-ureidoglycolate" compartment="C_c" boundaryCondition="false" sboTerm="SBO:0000299"><annotation><in:inchi xmlns:in="http://biomodels.net/inchi" metaid="metaid_M_UGC_inchi">InChI=1/C3H6N2O4/c4-3(9)5-1(6)2(7)8/h1,6H,(H,7,8)(H3,4,5,9)/t1-/m0/s1/f/h5,7H,4H2</in:inchi><rdf:RDF xmlns:rdf="http://www.w3.org/1999/02/22-rdf-syntax-ns#" xmlns:dc="http://purl.org/dc/elements/1.1/" xmlns:dcterms="http://purl.org/dc/terms/" xmlns:vCard="http://www.w3.org/2001/vcard-rdf/3.0#" xmlns:bqbiol="http://biomodels.net/biology-qualifiers/" xmlns:bqmodel="http://biomodels.net/model-qualifiers/"><rdf:Description rdf:about="#metaid_M_UGC"><bqbiol:is><rdf:Bag><rdf:li rdf:resource="#metaid_M_UGC_inchi" /><rdf:li rdf:resource="urn:miriam:obo.chebi:CHEBI:15412"/></rdf:Bag></bqbiol:is></rdf:Description></rdf:RDF></annotation></species>
<species metaid="metaid_M_AHHMD" id="M_AHHMD" name="(2-amino-4-hydroxy-7,8-dihydropteridin-6-yl)methyl trihydrogen diphosphate" compartment="C_c" boundaryCondition="false" sboTerm="SBO:0000299"><annotation><in:inchi xmlns:in="http://biomodels.net/inchi" metaid="metaid_M_AHHMD_inchi">InChI=1/C7H11N5O8P2/c8-7-11-5-4(6(13)12-7)10-3(1-9-5)2-19-22(17,18)20-21(14,15)16/h1-2H2,(H,17,18)(H2,14,15,16)(H4,8,9,11,12,13)/f/h9,13-15,17H,8H2</in:inchi><rdf:RDF xmlns:rdf="http://www.w3.org/1999/02/22-rdf-syntax-ns#" xmlns:dc="http://purl.org/dc/elements/1.1/" xmlns:dcterms="http://purl.org/dc/terms/" xmlns:vCard="http://www.w3.org/2001/vcard-rdf/3.0#" xmlns:bqbiol="http://biomodels.net/biology-qualifiers/" xmlns:bqmodel="http://biomodels.net/model-qualifiers/"><rdf:Description rdf:about="#metaid_M_AHHMD"><bqbiol:is><rdf:Bag><rdf:li rdf:resource="#metaid_M_AHHMD_inchi" /><rdf:li rdf:resource="urn:miriam:obo.chebi:CHEBI:15998"/></rdf:Bag></bqbiol:is></rdf:Description></rdf:RDF></annotation></species>
<species metaid="metaid_M_SAICAR" id="M_SAICAR" name="(2S)-2-[5-amino-1-(5-phospho-beta-D-ribosyl)imidazole-4-carboxamido]succinic acid" compartment="C_c" boundaryCondition="false" sboTerm="SBO:0000299"><annotation><in:inchi xmlns:in="http://biomodels.net/inchi" metaid="metaid_M_SAICAR_inchi">InChI=1/C13H19N4O12P/c14-10-7(11(22)16-4(13(23)24)1-6(18)19)15-3-17(10)12-9(21)8(20)5(29-12)2-28-30(25,26)27/h3-5,8-9,12,20-21H,1-2,14H2,(H,16,22)(H,18,19)(H,23,24)(H2,25,26,27)/t4?,5-,8-,9-,12-/m1/s1/f/h16,18,23,25-26H</in:inchi><rdf:RDF xmlns:rdf="http://www.w3.org/1999/02/22-rdf-syntax-ns#" xmlns:dc="http://purl.org/dc/elements/1.1/" xmlns:dcterms="http://purl.org/dc/terms/" xmlns:vCard="http://www.w3.org/2001/vcard-rdf/3.0#" xmlns:bqbiol="http://biomodels.net/biology-qualifiers/" xmlns:bqmodel="http://biomodels.net/model-qualifiers/"><rdf:Description rdf:about="#metaid_M_SAICAR"><bqbiol:is><rdf:Bag><rdf:li rdf:resource="#metaid_M_SAICAR_inchi" /><rdf:li rdf:resource="urn:miriam:obo.chebi:CHEBI:18319"/></rdf:Bag></bqbiol:is></rdf:Description></rdf:RDF></annotation></species>
<species metaid="metaid_M_OICAP" id="M_OICAP" name="(2S)-2-isopropyl-3-oxosuccinate" compartment="C_c" boundaryCondition="false" sboTerm="SBO:0000299"><annotation><in:inchi xmlns:in="http://biomodels.net/inchi" metaid="metaid_M_OICAP_inchi">InChI=1/C7H10O5/c1-3(2)4(6(9)10)5(8)7(11)12/h3-4H,1-2H3,(H,9,10)(H,11,12)/p-2/t4-/m0/s1/fC7H8O5/q-2</in:inchi><rdf:RDF xmlns:rdf="http://www.w3.org/1999/02/22-rdf-syntax-ns#" xmlns:dc="http://purl.org/dc/elements/1.1/" xmlns:dcterms="http://purl.org/dc/terms/" xmlns:vCard="http://www.w3.org/2001/vcard-rdf/3.0#" xmlns:bqbiol="http://biomodels.net/biology-qualifiers/" xmlns:bqmodel="http://biomodels.net/model-qualifiers/"><rdf:Description rdf:about="#metaid_M_OICAP"><bqbiol:is><rdf:Bag><rdf:li rdf:resource="#metaid_M_OICAP_inchi" /><rdf:li rdf:resource="urn:miriam:obo.chebi:CHEBI:17214"/></rdf:Bag></bqbiol:is></rdf:Description></rdf:RDF></annotation></species>
<species metaid="metaid_M_4PPNTO" id="M_4PPNTO" name="(R)-4'-phosphopantothenate" compartment="C_c" boundaryCondition="false" sboTerm="SBO:0000299"><annotation><in:inchi xmlns:in="http://biomodels.net/inchi" metaid="metaid_M_4PPNTO_inchi">InChI=1/C9H18NO8P/c1-9(2,5-18-19(15,16)17)7(13)8(14)10-4-3-6(11)12/h7,13H,3-5H2,1-2H3,(H,10,14)(H,11,12)(H2,15,16,17)/p-1/t7-/m0/s1/fC9H17NO8P/h10,15-16H/q-1</in:inchi><rdf:RDF xmlns:rdf="http://www.w3.org/1999/02/22-rdf-syntax-ns#" xmlns:dc="http://purl.org/dc/elements/1.1/" xmlns:dcterms="http://purl.org/dc/terms/" xmlns:vCard="http://www.w3.org/2001/vcard-rdf/3.0#" xmlns:bqbiol="http://biomodels.net/biology-qualifiers/" xmlns:bqmodel="http://biomodels.net/model-qualifiers/"><rdf:Description rdf:about="#metaid_M_4PPNTO"><bqbiol:is><rdf:Bag><rdf:li rdf:resource="#metaid_M_4PPNTO_inchi" /><rdf:li rdf:resource="urn:miriam:obo.chebi:CHEBI:12886"/></rdf:Bag></bqbiol:is></rdf:Description></rdf:RDF></annotation></species>
<species metaid="metaid_M_PPMVL" id="M_PPMVL" name="(R)-5-diphosphomevalonate" compartment="C_c" boundaryCondition="false" sboTerm="SBO:0000299"><annotation><in:inchi xmlns:in="http://biomodels.net/inchi" metaid="metaid_M_PPMVL_inchi">InChI=1/C6H14O10P2/c1-6(9,4-5(7)8)2-3-15-18(13,14)16-17(10,11)12/h9H,2-4H2,1H3,(H,7,8)(H,13,14)(H2,10,11,12)/t6-/m1/s1</in:inchi><rdf:RDF xmlns:rdf="http://www.w3.org/1999/02/22-rdf-syntax-ns#" xmlns:dc="http://purl.org/dc/elements/1.1/" xmlns:dcterms="http://purl.org/dc/terms/" xmlns:vCard="http://www.w3.org/2001/vcard-rdf/3.0#" xmlns:bqbiol="http://biomodels.net/biology-qualifiers/" xmlns:bqmodel="http://biomodels.net/model-qualifiers/"><rdf:Description rdf:about="#metaid_M_PPMVL"><bqbiol:is><rdf:Bag><rdf:li rdf:resource="#metaid_M_PPMVL_inchi" /><rdf:li rdf:resource="urn:miriam:obo.chebi:CHEBI:15899"/></rdf:Bag></bqbiol:is></rdf:Description></rdf:RDF></annotation></species>
<species metaid="metaid_M_PMVL" id="M_PMVL" name="(R)-5-phosphomevalonate" compartment="C_c" boundaryCondition="false" sboTerm="SBO:0000299"><annotation><in:inchi xmlns:in="http://biomodels.net/inchi" metaid="metaid_M_PMVL_inchi">InChI=1/C6H13O7P/c1-6(9,4-5(7)8)2-3-13-14(10,11)12/h9H,2-4H2,1H3,(H,7,8)(H2,10,11,12)/t6-/m1/s1</in:inchi><rdf:RDF xmlns:rdf="http://www.w3.org/1999/02/22-rdf-syntax-ns#" xmlns:dc="http://purl.org/dc/elements/1.1/" xmlns:dcterms="http://purl.org/dc/terms/" xmlns:vCard="http://www.w3.org/2001/vcard-rdf/3.0#" xmlns:bqbiol="http://biomodels.net/biology-qualifiers/" xmlns:bqmodel="http://biomodels.net/model-qualifiers/"><rdf:Description rdf:about="#metaid_M_PMVL"><bqbiol:is><rdf:Bag><rdf:li rdf:resource="#metaid_M_PMVL_inchi" /><rdf:li rdf:resource="urn:miriam:obo.chebi:CHEBI:17436"/></rdf:Bag></bqbiol:is></rdf:Description></rdf:RDF></annotation></species>
<species metaid="metaid_M_LAC" id="M_LAC" name="(R)-lactate" compartment="C_c" boundaryCondition="false" sboTerm="SBO:0000299"><annotation><in:inchi xmlns:in="http://biomodels.net/inchi" metaid="metaid_M_LAC_inchi">InChI=1/C3H6O3/c1-2(4)3(5)6/h2,4H,1H3,(H,5,6)/p-1/t2-/m1/s1/fC3H5O3/q-1</in:inchi><rdf:RDF xmlns:rdf="http://www.w3.org/1999/02/22-rdf-syntax-ns#" xmlns:dc="http://purl.org/dc/elements/1.1/" xmlns:dcterms="http://purl.org/dc/terms/" xmlns:vCard="http://www.w3.org/2001/vcard-rdf/3.0#" xmlns:bqbiol="http://biomodels.net/biology-qualifiers/" xmlns:bqmodel="http://biomodels.net/model-qualifiers/"><rdf:Description rdf:about="#metaid_M_LAC"><bqbiol:is><rdf:Bag><rdf:li rdf:resource="#metaid_M_LAC_inchi" /><rdf:li rdf:resource="urn:miriam:obo.chebi:CHEBI:16004"/></rdf:Bag></bqbiol:is></rdf:Description></rdf:RDF></annotation></species>
<species metaid="metaid_M_MVL" id="M_MVL" name="(R)-mevalonate" compartment="C_c" boundaryCondition="false" sboTerm="SBO:0000299"><annotation><in:inchi xmlns:in="http://biomodels.net/inchi" metaid="metaid_M_MVL_inchi">InChI=1/C6H12O4/c1-6(10,2-3-7)4-5(8)9/h7,10H,2-4H2,1H3,(H,8,9)/p-1/t6-/m1/s1/fC6H11O4/q-1</in:inchi><rdf:RDF xmlns:rdf="http://www.w3.org/1999/02/22-rdf-syntax-ns#" xmlns:dc="http://purl.org/dc/elements/1.1/" xmlns:dcterms="http://purl.org/dc/terms/" xmlns:vCard="http://www.w3.org/2001/vcard-rdf/3.0#" xmlns:bqbiol="http://biomodels.net/biology-qualifiers/" xmlns:bqmodel="http://biomodels.net/model-qualifiers/"><rdf:Description rdf:about="#metaid_M_MVL"><bqbiol:is><rdf:Bag><rdf:li rdf:resource="#metaid_M_MVL_inchi" /><rdf:li rdf:resource="urn:miriam:obo.chebi:CHEBI:36464"/></rdf:Bag></bqbiol:is></rdf:Description></rdf:RDF></annotation></species>
<species metaid="metaid_M_PANT" id="M_PANT" name="(R)-pantoate" compartment="C_c" boundaryCondition="false" sboTerm="SBO:0000299"><annotation><in:inchi xmlns:in="http://biomodels.net/inchi" metaid="metaid_M_PANT_inchi">InChI=1/C6H12O4/c1-6(2,3-7)4(8)5(9)10/h4,7-8H,3H2,1-2H3,(H,9,10)/p-1/t4-/m0/s1/fC6H11O4/q-1</in:inchi><rdf:RDF xmlns:rdf="http://www.w3.org/1999/02/22-rdf-syntax-ns#" xmlns:dc="http://purl.org/dc/elements/1.1/" xmlns:dcterms="http://purl.org/dc/terms/" xmlns:vCard="http://www.w3.org/2001/vcard-rdf/3.0#" xmlns:bqbiol="http://biomodels.net/biology-qualifiers/" xmlns:bqmodel="http://biomodels.net/model-qualifiers/"><rdf:Description rdf:about="#metaid_M_PANT"><bqbiol:is><rdf:Bag><rdf:li rdf:resource="#metaid_M_PANT_inchi" /><rdf:li rdf:resource="urn:miriam:obo.chebi:CHEBI:15980"/></rdf:Bag></bqbiol:is></rdf:Description></rdf:RDF></annotation></species>
<species metaid="metaid_M_PNTO" id="M_PNTO" name="(R)-pantothenate" compartment="C_c" boundaryCondition="false" sboTerm="SBO:0000299"><annotation><in:inchi xmlns:in="http://biomodels.net/inchi" metaid="metaid_M_PNTO_inchi">InChI=1/C9H17NO5/c1-9(2,5-11)7(14)8(15)10-4-3-6(12)13/h7,11,14H,3-5H2,1-2H3,(H,10,15)(H,12,13)/p-1/t7-/m0/s1/fC9H16NO5/h10H/q-1</in:inchi><rdf:RDF xmlns:rdf="http://www.w3.org/1999/02/22-rdf-syntax-ns#" xmlns:dc="http://purl.org/dc/elements/1.1/" xmlns:dcterms="http://purl.org/dc/terms/" xmlns:vCard="http://www.w3.org/2001/vcard-rdf/3.0#" xmlns:bqbiol="http://biomodels.net/biology-qualifiers/" xmlns:bqmodel="http://biomodels.net/model-qualifiers/"><rdf:Description rdf:about="#metaid_M_PNTO"><bqbiol:is><rdf:Bag><rdf:li rdf:resource="#metaid_M_PNTO_inchi" /><rdf:li rdf:resource="urn:miriam:obo.chebi:CHEBI:29032"/></rdf:Bag></bqbiol:is></rdf:Description></rdf:RDF></annotation></species>
<species metaid="metaid_M_LGT" id="M_LGT" name="(R)-S-lactoylglutathione" compartment="C_c" boundaryCondition="false" sboTerm="SBO:0000299"><annotation><in:inchi xmlns:in="http://biomodels.net/inchi" metaid="metaid_M_LGT_inchi">InChI=1/C13H21N3O8S/c1-6(17)13(24)25-5-8(11(21)15-4-10(19)20)16-9(18)3-2-7(14)12(22)23/h6-8,17H,2-5,14H2,1H3,(H,15,21)(H,16,18)(H,19,20)(H,22,23)/t6?,7-,8-/m0/s1</in:inchi><rdf:RDF xmlns:rdf="http://www.w3.org/1999/02/22-rdf-syntax-ns#" xmlns:dc="http://purl.org/dc/elements/1.1/" xmlns:dcterms="http://purl.org/dc/terms/" xmlns:vCard="http://www.w3.org/2001/vcard-rdf/3.0#" xmlns:bqbiol="http://biomodels.net/biology-qualifiers/" xmlns:bqmodel="http://biomodels.net/model-qualifiers/"><rdf:Description rdf:about="#metaid_M_LGT"><bqbiol:is><rdf:Bag><rdf:li rdf:resource="#metaid_M_LGT_inchi" /><rdf:li rdf:resource="urn:miriam:obo.chebi:CHEBI:15694"/></rdf:Bag></bqbiol:is></rdf:Description></rdf:RDF></annotation></species>
<species metaid="metaid_M_P5C" id="M_P5C" name="(S)-1-pyrroline-5-carboxylate" compartment="C_c" boundaryCondition="false" sboTerm="SBO:0000299"><annotation><in:inchi xmlns:in="http://biomodels.net/inchi" metaid="metaid_M_P5C_inchi">InChI=1/C5H7NO2/c7-5(8)4-2-1-3-6-4/h3-4H,1-2H2,(H,7,8)/p-1/t4-/m0/s1/fC5H6NO2/q-1</in:inchi><rdf:RDF xmlns:rdf="http://www.w3.org/1999/02/22-rdf-syntax-ns#" xmlns:dc="http://purl.org/dc/elements/1.1/" xmlns:dcterms="http://purl.org/dc/terms/" xmlns:vCard="http://www.w3.org/2001/vcard-rdf/3.0#" xmlns:bqbiol="http://biomodels.net/biology-qualifiers/" xmlns:bqmodel="http://biomodels.net/model-qualifiers/"><rdf:Description rdf:about="#metaid_M_P5C"><bqbiol:is><rdf:Bag><rdf:li rdf:resource="#metaid_M_P5C_inchi" /><rdf:li rdf:resource="urn:miriam:obo.chebi:CHEBI:17388"/></rdf:Bag></bqbiol:is></rdf:Description></rdf:RDF></annotation></species>
<species metaid="metaid_M_DIDIPC" id="M_DIDIPC" name="(S)-2,3-dihydrodipicolinate" compartment="C_c" boundaryCondition="false" sboTerm="SBO:0000299"><annotation><in:inchi xmlns:in="http://biomodels.net/inchi" metaid="metaid_M_DIDIPC_inchi">InChI=1/C7H7NO4/c9-6(10)4-2-1-3-5(8-4)7(11)12/h1-2,5H,3H2,(H,9,10)(H,11,12)/p-2/t5-/m0/s1/fC7H5NO4/q-2</in:inchi><rdf:RDF xmlns:rdf="http://www.w3.org/1999/02/22-rdf-syntax-ns#" xmlns:dc="http://purl.org/dc/elements/1.1/" xmlns:dcterms="http://purl.org/dc/terms/" xmlns:vCard="http://www.w3.org/2001/vcard-rdf/3.0#" xmlns:bqbiol="http://biomodels.net/biology-qualifiers/" xmlns:bqmodel="http://biomodels.net/model-qualifiers/"><rdf:Description rdf:about="#metaid_M_DIDIPC"><bqbiol:is><rdf:Bag><rdf:li rdf:resource="#metaid_M_DIDIPC_inchi" /><rdf:li rdf:resource="urn:miriam:obo.chebi:CHEBI:30620"/></rdf:Bag></bqbiol:is></rdf:Description></rdf:RDF></annotation></species>
<species metaid="metaid_M_S23E" id="M_S23E" name="(S)-2,3-epoxysqualene" compartment="C_c" boundaryCondition="false" sboTerm="SBO:0000299"><annotation><in:inchi xmlns:in="http://biomodels.net/inchi" metaid="metaid_M_S23E_inchi">InChI=1/C30H50O/c1-24(2)14-11-17-27(5)20-12-18-25(3)15-9-10-16-26(4)19-13-21-28(6)22-23-29-30(7,8)31-29/h14-16,20-21,29H,9-13,17-19,22-23H2,1-8H3/b25-15+,26-16+,27-20+,28-21+/t29-/m0/s1</in:inchi><rdf:RDF xmlns:rdf="http://www.w3.org/1999/02/22-rdf-syntax-ns#" xmlns:dc="http://purl.org/dc/elements/1.1/" xmlns:dcterms="http://purl.org/dc/terms/" xmlns:vCard="http://www.w3.org/2001/vcard-rdf/3.0#" xmlns:bqbiol="http://biomodels.net/biology-qualifiers/" xmlns:bqmodel="http://biomodels.net/model-qualifiers/"><rdf:Description rdf:about="#metaid_M_S23E"><bqbiol:is><rdf:Bag><rdf:li rdf:resource="#metaid_M_S23E_inchi" /><rdf:li rdf:resource="urn:miriam:obo.chebi:CHEBI:15441"/></rdf:Bag></bqbiol:is></rdf:Description></rdf:RDF></annotation></species>
<species metaid="metaid_M_H3MCOA" id="M_H3MCOA" name="(S)-3-hydroxy-3-methylglutaryl-CoA" compartment="C_c" boundaryCondition="false" sboTerm="SBO:0000299"><annotation><in:inchi xmlns:in="http://biomodels.net/inchi" metaid="metaid_M_H3MCOA_inchi">InChI=1/C27H44N7O20P3S/c1-26(2,21(40)24(41)30-5-4-15(35)29-6-7-58-17(38)9-27(3,42)8-16(36)37)11-51-57(48,49)54-56(46,47)50-10-14-20(53-55(43,44)45)19(39)25(52-14)34-13-33-18-22(28)31-12-32-23(18)34/h12-14,19-21,25,39-40,42H,4-11H2,1-3H3,(H,29,35)(H,30,41)(H,36,37)(H,46,47)(H,48,49)(H2,28,31,32)(H2,43,44,45)/t14-,19-,20-,21+,25-,27+/m1/s1/f/h29-30,36,43-44,46,48H,28H2</in:inchi><rdf:RDF xmlns:rdf="http://www.w3.org/1999/02/22-rdf-syntax-ns#" xmlns:dc="http://purl.org/dc/elements/1.1/" xmlns:dcterms="http://purl.org/dc/terms/" xmlns:vCard="http://www.w3.org/2001/vcard-rdf/3.0#" xmlns:bqbiol="http://biomodels.net/biology-qualifiers/" xmlns:bqmodel="http://biomodels.net/model-qualifiers/"><rdf:Description rdf:about="#metaid_M_H3MCOA"><bqbiol:is><rdf:Bag><rdf:li rdf:resource="#metaid_M_H3MCOA_inchi" /><rdf:li rdf:resource="urn:miriam:obo.chebi:CHEBI:15467"/></rdf:Bag></bqbiol:is></rdf:Description></rdf:RDF></annotation></species>
<species metaid="metaid_M_GLU1SAL" id="M_GLU1SAL" name="(S)-4-amino-5-oxopentanoate" compartment="C_c" boundaryCondition="false" sboTerm="SBO:0000299"><annotation><in:inchi xmlns:in="http://biomodels.net/inchi" metaid="metaid_M_GLU1SAL_inchi">InChI=1/C5H9NO3/c6-4(3-7)1-2-5(8)9/h3-4H,1-2,6H2,(H,8,9)/p-1/t4-/m0/s1/fC5H8NO3/q-1</in:inchi><rdf:RDF xmlns:rdf="http://www.w3.org/1999/02/22-rdf-syntax-ns#" xmlns:dc="http://purl.org/dc/elements/1.1/" xmlns:dcterms="http://purl.org/dc/terms/" xmlns:vCard="http://www.w3.org/2001/vcard-rdf/3.0#" xmlns:bqbiol="http://biomodels.net/biology-qualifiers/" xmlns:bqmodel="http://biomodels.net/model-qualifiers/"><rdf:Description rdf:about="#metaid_M_GLU1SAL"><bqbiol:is><rdf:Bag><rdf:li rdf:resource="#metaid_M_GLU1SAL_inchi" /><rdf:li rdf:resource="urn:miriam:obo.chebi:CHEBI:11022"/></rdf:Bag></bqbiol:is></rdf:Description></rdf:RDF></annotation></species>
<species metaid="metaid_M_DOROA" id="M_DOROA" name="(S)-dihydroorotate" compartment="C_c" boundaryCondition="false" sboTerm="SBO:0000299"><annotation><in:inchi xmlns:in="http://biomodels.net/inchi" metaid="metaid_M_DOROA_inchi">InChI=1/C5H6N2O4/c8-3-1-2(4(9)10)6-5(11)7-3/h2H,1H2,(H,9,10)(H2,6,7,8,11)/p-1/t2-/m0/s1</in:inchi><rdf:RDF xmlns:rdf="http://www.w3.org/1999/02/22-rdf-syntax-ns#" xmlns:dc="http://purl.org/dc/elements/1.1/" xmlns:dcterms="http://purl.org/dc/terms/" xmlns:vCard="http://www.w3.org/2001/vcard-rdf/3.0#" xmlns:bqbiol="http://biomodels.net/biology-qualifiers/" xmlns:bqmodel="http://biomodels.net/model-qualifiers/"><rdf:Description rdf:about="#metaid_M_DOROA"><bqbiol:is><rdf:Bag><rdf:li rdf:resource="#metaid_M_DOROA_inchi" /><rdf:li rdf:resource="urn:miriam:obo.chebi:CHEBI:30864"/></rdf:Bag></bqbiol:is></rdf:Description></rdf:RDF></annotation></species>
<species metaid="metaid_M_LLAC" id="M_LLAC" name="(S)-lactate" compartment="C_c" boundaryCondition="false" sboTerm="SBO:0000299"><annotation><in:inchi xmlns:in="http://biomodels.net/inchi" metaid="metaid_M_LLAC_inchi">InChI=1/C3H6O3/c1-2(4)3(5)6/h2,4H,1H3,(H,5,6)/p-1/t2-/m0/s1/fC3H5O3/q-1</in:inchi><rdf:RDF xmlns:rdf="http://www.w3.org/1999/02/22-rdf-syntax-ns#" xmlns:dc="http://purl.org/dc/elements/1.1/" xmlns:dcterms="http://purl.org/dc/terms/" xmlns:vCard="http://www.w3.org/2001/vcard-rdf/3.0#" xmlns:bqbiol="http://biomodels.net/biology-qualifiers/" xmlns:bqmodel="http://biomodels.net/model-qualifiers/"><rdf:Description rdf:about="#metaid_M_LLAC"><bqbiol:is><rdf:Bag><rdf:li rdf:resource="#metaid_M_LLAC_inchi" /><rdf:li rdf:resource="urn:miriam:obo.chebi:CHEBI:16651"/></rdf:Bag></bqbiol:is></rdf:Description></rdf:RDF></annotation></species>
<species metaid="metaid_M_MAL" id="M_MAL" name="(S)-malate" compartment="C_c" boundaryCondition="false" sboTerm="SBO:0000299"><annotation><in:inchi xmlns:in="http://biomodels.net/inchi" metaid="metaid_M_MAL_inchi">InChI=1/C4H6O5/c5-2(4(8)9)1-3(6)7/h2,5H,1H2,(H,6,7)(H,8,9)/p-2/t2-/m0/s1/fC4H4O5/q-2</in:inchi><rdf:RDF xmlns:rdf="http://www.w3.org/1999/02/22-rdf-syntax-ns#" xmlns:dc="http://purl.org/dc/elements/1.1/" xmlns:dcterms="http://purl.org/dc/terms/" xmlns:vCard="http://www.w3.org/2001/vcard-rdf/3.0#" xmlns:bqbiol="http://biomodels.net/biology-qualifiers/" xmlns:bqmodel="http://biomodels.net/model-qualifiers/"><rdf:Description rdf:about="#metaid_M_MAL"><bqbiol:is><rdf:Bag><rdf:li rdf:resource="#metaid_M_MAL_inchi" /><rdf:li rdf:resource="urn:miriam:obo.chebi:CHEBI:15589"/></rdf:Bag></bqbiol:is></rdf:Description></rdf:RDF></annotation></species>
<species metaid="metaid_M_MMCOA" id="M_MMCOA" name="(S)-methylmalonyl-CoA" compartment="C_c" boundaryCondition="false" sboTerm="SBO:0000299"><annotation><in:inchi xmlns:in="http://biomodels.net/inchi" metaid="metaid_M_MMCOA_inchi">InChI=1/C25H40N7O19P3S/c1-12(23(37)38)24(39)55-7-6-27-14(33)4-5-28-21(36)18(35)25(2,3)9-48-54(45,46)51-53(43,44)47-8-13-17(50-52(40,41)42)16(34)22(49-13)32-11-31-15-19(26)29-10-30-20(15)32/h10-13,16-18,22,34-35H,4-9H2,1-3H3,(H,27,33)(H,28,36)(H,37,38)(H,43,44)(H,45,46)(H2,26,29,30)(H2,40,41,42)/t12-,13+,16+,17+,18-,22+/m0/s1/f/h27-28,37,40-41,43,45H,26H2</in:inchi><rdf:RDF xmlns:rdf="http://www.w3.org/1999/02/22-rdf-syntax-ns#" xmlns:dc="http://purl.org/dc/elements/1.1/" xmlns:dcterms="http://purl.org/dc/terms/" xmlns:vCard="http://www.w3.org/2001/vcard-rdf/3.0#" xmlns:bqbiol="http://biomodels.net/biology-qualifiers/" xmlns:bqmodel="http://biomodels.net/model-qualifiers/"><rdf:Description rdf:about="#metaid_M_MMCOA"><bqbiol:is><rdf:Bag><rdf:li rdf:resource="#metaid_M_MMCOA_inchi" /><rdf:li rdf:resource="urn:miriam:obo.chebi:CHEBI:15466"/></rdf:Bag></bqbiol:is></rdf:Description></rdf:RDF></annotation></species>
<species metaid="metaid_M_CPAD5P" id="M_CPAD5P" name="1-(2-carboxyphenylamino)-1-deoxy-D-ribulose 5-phosphate" compartment="C_c" boundaryCondition="false" sboTerm="SBO:0000299"><annotation><in:inchi xmlns:in="http://biomodels.net/inchi" metaid="metaid_M_CPAD5P_inchi">InChI=1/C12H16NO9P/c14-9(11(16)10(15)6-22-23(19,20)21)5-13-8-4-2-1-3-7(8)12(17)18/h1-4,10-11,13,15-16H,5-6H2,(H,17,18)(H2,19,20,21)/t10-,11+/m1/s1/f/h17,19-20H</in:inchi><rdf:RDF xmlns:rdf="http://www.w3.org/1999/02/22-rdf-syntax-ns#" xmlns:dc="http://purl.org/dc/elements/1.1/" xmlns:dcterms="http://purl.org/dc/terms/" xmlns:vCard="http://www.w3.org/2001/vcard-rdf/3.0#" xmlns:bqbiol="http://biomodels.net/biology-qualifiers/" xmlns:bqmodel="http://biomodels.net/model-qualifiers/"><rdf:Description rdf:about="#metaid_M_CPAD5P"><bqbiol:is><rdf:Bag><rdf:li rdf:resource="#metaid_M_CPAD5P_inchi" /><rdf:li rdf:resource="urn:miriam:obo.chebi:CHEBI:29112"/></rdf:Bag></bqbiol:is></rdf:Description></rdf:RDF></annotation></species>
<species metaid="metaid_M_PRFP" id="M_PRFP" name="1-(5-phospho-D-ribosyl)-5-[(5-phospho-D-ribosylamino)methylideneamino]imidazole-4-carboxamide" compartment="C_c" boundaryCondition="false" sboTerm="SBO:0000299"><annotation><in:inchi xmlns:in="http://biomodels.net/inchi" metaid="metaid_M_PRFP_inchi">InChI=1/C15H25N5O15P2/c16-12(25)7-13(17-3-18-14-10(23)8(21)5(34-14)1-32-36(26,27)28)20(4-19-7)15-11(24)9(22)6(35-15)2-33-37(29,30)31/h3-6,8-11,14-15,21-24H,1-2H2,(H2,16,25)(H,17,18)(H2,26,27,28)(H2,29,30,31)/t5-,6-,8-,9-,10-,11-,14-,15-/m1/s1</in:inchi><rdf:RDF xmlns:rdf="http://www.w3.org/1999/02/22-rdf-syntax-ns#" xmlns:dc="http://purl.org/dc/elements/1.1/" xmlns:dcterms="http://purl.org/dc/terms/" xmlns:vCard="http://www.w3.org/2001/vcard-rdf/3.0#" xmlns:bqbiol="http://biomodels.net/biology-qualifiers/" xmlns:bqmodel="http://biomodels.net/model-qualifiers/"><rdf:Description rdf:about="#metaid_M_PRFP"><bqbiol:is><rdf:Bag><rdf:li rdf:resource="#metaid_M_PRFP_inchi" /><rdf:li rdf:resource="urn:miriam:obo.chebi:CHEBI:18302"/></rdf:Bag></bqbiol:is></rdf:Description></rdf:RDF></annotation></species>
<species metaid="metaid_M_CAIR" id="M_CAIR" name="1-(5-phospho-D-ribosyl)-5-amino-4-imidazolecarboxylate" compartment="C_c" boundaryCondition="false" sboTerm="SBO:0000299"><annotation><in:inchi xmlns:in="http://biomodels.net/inchi" metaid="metaid_M_CAIR_inchi">InChI=1/C9H14N3O9P/c10-7-4(9(15)16)11-2-12(7)8-6(14)5(13)3(21-8)1-20-22(17,18)19/h2-3,5-6,8,13-14H,1,10H2,(H,15,16)(H2,17,18,19)/t3-,5-,6-,8-/m1/s1/f/h15,17-18H</in:inchi><rdf:RDF xmlns:rdf="http://www.w3.org/1999/02/22-rdf-syntax-ns#" xmlns:dc="http://purl.org/dc/elements/1.1/" xmlns:dcterms="http://purl.org/dc/terms/" xmlns:vCard="http://www.w3.org/2001/vcard-rdf/3.0#" xmlns:bqbiol="http://biomodels.net/biology-qualifiers/" xmlns:bqmodel="http://biomodels.net/model-qualifiers/"><rdf:Description rdf:about="#metaid_M_CAIR"><bqbiol:is><rdf:Bag><rdf:li rdf:resource="#metaid_M_CAIR_inchi" /><rdf:li rdf:resource="urn:miriam:obo.chebi:CHEBI:28413"/></rdf:Bag></bqbiol:is></rdf:Description></rdf:RDF></annotation></species>
<species metaid="metaid_M_PRBATP" id="M_PRBATP" name="1-(5-phospho-D-ribosyl)-ATP" compartment="C_c" boundaryCondition="false" sboTerm="SBO:0000299"><annotation><in:inchi xmlns:in="http://biomodels.net/inchi" metaid="metaid_M_PRBATP_inchi">InChI=1/C15H25N5O20P4/c16-12-7-13(18-4-19(12)14-10(23)8(21)5(37-14)1-35-41(25,26)27)20(3-17-7)15-11(24)9(22)6(38-15)2-36-43(31,32)40-44(33,34)39-42(28,29)30/h3-6,8-11,14-16,21-24H,1-2H2,(H,31,32)(H,33,34)(H2,25,26,27)(H2,28,29,30)/t5-,6-,8-,9-,10-,11-,14?,15-/m1/s1/f/h25-26,28-29,31,33H</in:inchi><rdf:RDF xmlns:rdf="http://www.w3.org/1999/02/22-rdf-syntax-ns#" xmlns:dc="http://purl.org/dc/elements/1.1/" xmlns:dcterms="http://purl.org/dc/terms/" xmlns:vCard="http://www.w3.org/2001/vcard-rdf/3.0#" xmlns:bqbiol="http://biomodels.net/biology-qualifiers/" xmlns:bqmodel="http://biomodels.net/model-qualifiers/"><rdf:Description rdf:about="#metaid_M_PRBATP"><bqbiol:is><rdf:Bag><rdf:li rdf:resource="#metaid_M_PRBATP_inchi" /><rdf:li rdf:resource="urn:miriam:obo.chebi:CHEBI:18263"/></rdf:Bag></bqbiol:is></rdf:Description></rdf:RDF></annotation></species>
<species metaid="metaid_M_IGP" id="M_IGP" name="1-(indol-3-yl)glycerol 3-phosphate" compartment="C_c" boundaryCondition="false" sboTerm="SBO:0000299"><annotation><in:inchi xmlns:in="http://biomodels.net/inchi" metaid="metaid_M_IGP_inchi">InChI=1/C11H14NO6P/c13-10(6-18-19(15,16)17)11(14)8-5-12-9-4-2-1-3-7(8)9/h1-5,10-14H,6H2,(H2,15,16,17)</in:inchi><rdf:RDF xmlns:rdf="http://www.w3.org/1999/02/22-rdf-syntax-ns#" xmlns:dc="http://purl.org/dc/elements/1.1/" xmlns:dcterms="http://purl.org/dc/terms/" xmlns:vCard="http://www.w3.org/2001/vcard-rdf/3.0#" xmlns:bqbiol="http://biomodels.net/biology-qualifiers/" xmlns:bqmodel="http://biomodels.net/model-qualifiers/"><rdf:Description rdf:about="#metaid_M_IGP"><bqbiol:is><rdf:Bag><rdf:li rdf:resource="#metaid_M_IGP_inchi" /><rdf:li rdf:resource="urn:miriam:obo.chebi:CHEBI:18299"/></rdf:Bag></bqbiol:is></rdf:Description></rdf:RDF></annotation></species>
<species metaid="metaid_M_12D5TP" id="M_12D5TP" name="1,2-dihydroxy-5-(methylthio)pent-1-en-3-one" compartment="C_c" boundaryCondition="false" sboTerm="SBO:0000299"><annotation><in:inchi xmlns:in="http://biomodels.net/inchi" metaid="metaid_M_12D5TP_inchi">InChI=1/C6H10O3S/c1-10-3-2-5(8)6(9)4-7/h4,7,9H,2-3H2,1H3/b6-4-</in:inchi><rdf:RDF xmlns:rdf="http://www.w3.org/1999/02/22-rdf-syntax-ns#" xmlns:dc="http://purl.org/dc/elements/1.1/" xmlns:dcterms="http://purl.org/dc/terms/" xmlns:vCard="http://www.w3.org/2001/vcard-rdf/3.0#" xmlns:bqbiol="http://biomodels.net/biology-qualifiers/" xmlns:bqmodel="http://biomodels.net/model-qualifiers/"><rdf:Description rdf:about="#metaid_M_12D5TP"><bqbiol:is><rdf:Bag><rdf:li rdf:resource="#metaid_M_12D5TP_inchi" /><rdf:li rdf:resource="urn:miriam:obo.chebi:CHEBI:49252"/></rdf:Bag></bqbiol:is></rdf:Description></rdf:RDF></annotation></species>
<species metaid="metaid_M_13GLUCAN" id="M_13GLUCAN" name="1,3-beta-D-glucan" compartment="C_c" boundaryCondition="false" sboTerm="SBO:0000299"><notes><body xmlns="http://www.w3.org/1999/xhtml"><p>FORMULA: C6H10O5</p></body></notes><annotation><rdf:RDF xmlns:rdf="http://www.w3.org/1999/02/22-rdf-syntax-ns#" xmlns:dc="http://purl.org/dc/elements/1.1/" xmlns:dcterms="http://purl.org/dc/terms/" xmlns:vCard="http://www.w3.org/2001/vcard-rdf/3.0#" xmlns:bqbiol="http://biomodels.net/biology-qualifiers/" xmlns:bqmodel="http://biomodels.net/model-qualifiers/"><rdf:Description rdf:about="#metaid_M_13GLUCAN"><bqbiol:is><rdf:Bag><rdf:li rdf:resource="urn:miriam:obo.chebi:CHEBI:37671"/></rdf:Bag></bqbiol:is></rdf:Description></rdf:RDF></annotation></species>
<species metaid="metaid_M_FTHF" id="M_FTHF" name="10-formyltetrahydrofolate" compartment="C_c" boundaryCondition="false" sboTerm="SBO:0000299"><annotation><in:inchi xmlns:in="http://biomodels.net/inchi" metaid="metaid_M_FTHF_inchi">InChI=1/C20H23N7O7/c21-20-25-16-15(18(32)26-20)23-11(7-22-16)8-27(9-28)12-3-1-10(2-4-12)17(31)24-13(19(33)34)5-6-14(29)30/h1-4,9,11,13,23H,5-8H2,(H,24,31)(H,29,30)(H,33,34)(H4,21,22,25,26,32)/t11-,13+/m1/s1/f/h22,24,26,29,33H,21H2</in:inchi><rdf:RDF xmlns:rdf="http://www.w3.org/1999/02/22-rdf-syntax-ns#" xmlns:dc="http://purl.org/dc/elements/1.1/" xmlns:dcterms="http://purl.org/dc/terms/" xmlns:vCard="http://www.w3.org/2001/vcard-rdf/3.0#" xmlns:bqbiol="http://biomodels.net/biology-qualifiers/" xmlns:bqmodel="http://biomodels.net/model-qualifiers/"><rdf:Description rdf:about="#metaid_M_FTHF"><bqbiol:is><rdf:Bag><rdf:li rdf:resource="#metaid_M_FTHF_inchi" /><rdf:li rdf:resource="urn:miriam:obo.chebi:CHEBI:15637"/></rdf:Bag></bqbiol:is></rdf:Description></rdf:RDF></annotation></species>
<species metaid="metaid_M_AT3P2" id="M_AT3P2" name="1-acylglycerone 3-phosphates" compartment="C_c" boundaryCondition="false" sboTerm="SBO:0000299"><notes><body xmlns="http://www.w3.org/1999/xhtml"><p>FORMULA: C4H6O7PR</p></body></notes><annotation><rdf:RDF xmlns:rdf="http://www.w3.org/1999/02/22-rdf-syntax-ns#" xmlns:dc="http://purl.org/dc/elements/1.1/" xmlns:dcterms="http://purl.org/dc/terms/" xmlns:vCard="http://www.w3.org/2001/vcard-rdf/3.0#" xmlns:bqbiol="http://biomodels.net/biology-qualifiers/" xmlns:bqmodel="http://biomodels.net/model-qualifiers/"><rdf:Description rdf:about="#metaid_M_AT3P2"><bqbiol:is><rdf:Bag><rdf:li rdf:resource="urn:miriam:obo.chebi:CHEBI:15835"/></rdf:Bag></bqbiol:is></rdf:Description></rdf:RDF></annotation></species>
<species metaid="metaid_M_ACPC" id="M_ACPC" name="1-aminocyclopropanecarboxylate" compartment="C_c" boundaryCondition="false" sboTerm="SBO:0000299"><annotation><in:inchi xmlns:in="http://biomodels.net/inchi" metaid="metaid_M_ACPC_inchi">InChI=1/C4H7NO2/c5-4(1-2-4)3(6)7/h1-2,5H2,(H,6,7)/p-1/fC4H6NO2/q-1</in:inchi><rdf:RDF xmlns:rdf="http://www.w3.org/1999/02/22-rdf-syntax-ns#" xmlns:dc="http://purl.org/dc/elements/1.1/" xmlns:dcterms="http://purl.org/dc/terms/" xmlns:vCard="http://www.w3.org/2001/vcard-rdf/3.0#" xmlns:bqbiol="http://biomodels.net/biology-qualifiers/" xmlns:bqmodel="http://biomodels.net/model-qualifiers/"><rdf:Description rdf:about="#metaid_M_ACPC"><bqbiol:is><rdf:Bag><rdf:li rdf:resource="#metaid_M_ACPC_inchi" /><rdf:li rdf:resource="urn:miriam:obo.chebi:CHEBI:30526"/></rdf:Bag></bqbiol:is></rdf:Description></rdf:RDF></annotation></species>
<species metaid="metaid_M_MI1P" id="M_MI1P" name="1D-myo-inositol 1-phosphate" compartment="C_c" boundaryCondition="false" sboTerm="SBO:0000299"><annotation><in:inchi xmlns:in="http://biomodels.net/inchi" metaid="metaid_M_MI1P_inchi">InChI=1/C6H13O9P/c7-1-2(8)4(10)6(5(11)3(1)9)15-16(12,13)14/h1-11H,(H2,12,13,14)/t1-,2-,3+,4-,5-,6-/m1/s1/f/h12-13H</in:inchi><rdf:RDF xmlns:rdf="http://www.w3.org/1999/02/22-rdf-syntax-ns#" xmlns:dc="http://purl.org/dc/elements/1.1/" xmlns:dcterms="http://purl.org/dc/terms/" xmlns:vCard="http://www.w3.org/2001/vcard-rdf/3.0#" xmlns:bqbiol="http://biomodels.net/biology-qualifiers/" xmlns:bqmodel="http://biomodels.net/model-qualifiers/"><rdf:Description rdf:about="#metaid_M_MI1P"><bqbiol:is><rdf:Bag><rdf:li rdf:resource="#metaid_M_MI1P_inchi" /><rdf:li rdf:resource="urn:miriam:obo.chebi:CHEBI:18297"/></rdf:Bag></bqbiol:is></rdf:Description></rdf:RDF></annotation></species>
<species metaid="metaid_M_MI3P" id="M_MI3P" name="1D-myo-inositol 3-phosphate" compartment="C_c" boundaryCondition="false" sboTerm="SBO:0000299"><annotation><in:inchi xmlns:in="http://biomodels.net/inchi" metaid="metaid_M_MI3P_inchi">InChI=1/C6H13O9P/c7-1-2(8)4(10)6(5(11)3(1)9)15-16(12,13)14/h1-11H,(H2,12,13,14)/t1-,2-,3+,4-,5-,6-/m0/s1/f/h12-13H</in:inchi><rdf:RDF xmlns:rdf="http://www.w3.org/1999/02/22-rdf-syntax-ns#" xmlns:dc="http://purl.org/dc/elements/1.1/" xmlns:dcterms="http://purl.org/dc/terms/" xmlns:vCard="http://www.w3.org/2001/vcard-rdf/3.0#" xmlns:bqbiol="http://biomodels.net/biology-qualifiers/" xmlns:bqmodel="http://biomodels.net/model-qualifiers/"><rdf:Description rdf:about="#metaid_M_MI3P"><bqbiol:is><rdf:Bag><rdf:li rdf:resource="#metaid_M_MI3P_inchi" /><rdf:li rdf:resource="urn:miriam:obo.chebi:CHEBI:18169"/></rdf:Bag></bqbiol:is></rdf:Description></rdf:RDF></annotation></species>
<species metaid="metaid_M_PINS3P" id="M_PINS3P" name="1-phosphatidyl-1D-myo-inositol 3-phosphate" compartment="C_c" boundaryCondition="false" sboTerm="SBO:0000299"><notes><body xmlns="http://www.w3.org/1999/xhtml"><p>FORMULA: C11H18O16P2R2</p></body></notes><annotation><rdf:RDF xmlns:rdf="http://www.w3.org/1999/02/22-rdf-syntax-ns#" xmlns:dc="http://purl.org/dc/elements/1.1/" xmlns:dcterms="http://purl.org/dc/terms/" xmlns:vCard="http://www.w3.org/2001/vcard-rdf/3.0#" xmlns:bqbiol="http://biomodels.net/biology-qualifiers/" xmlns:bqmodel="http://biomodels.net/model-qualifiers/"><rdf:Description rdf:about="#metaid_M_PINS3P"><bqbiol:is><rdf:Bag><rdf:li rdf:resource="urn:miriam:obo.chebi:CHEBI:17283"/></rdf:Bag></bqbiol:is></rdf:Description></rdf:RDF></annotation></species>
<species metaid="metaid_M_PINS4P" id="M_PINS4P" name="1-phosphatidyl-1D-myo-inositol 4-phosphate" compartment="C_c" boundaryCondition="false" sboTerm="SBO:0000299"><notes><body xmlns="http://www.w3.org/1999/xhtml"><p>FORMULA: C11H18O16P2R2</p></body></notes><annotation><rdf:RDF xmlns:rdf="http://www.w3.org/1999/02/22-rdf-syntax-ns#" xmlns:dc="http://purl.org/dc/elements/1.1/" xmlns:dcterms="http://purl.org/dc/terms/" xmlns:vCard="http://www.w3.org/2001/vcard-rdf/3.0#" xmlns:bqbiol="http://biomodels.net/biology-qualifiers/" xmlns:bqmodel="http://biomodels.net/model-qualifiers/"><rdf:Description rdf:about="#metaid_M_PINS4P"><bqbiol:is><rdf:Bag><rdf:li rdf:resource="urn:miriam:obo.chebi:CHEBI:17526"/></rdf:Bag></bqbiol:is></rdf:Description></rdf:RDF></annotation></species>
<species metaid="metaid_M_PINS" id="M_PINS" name="1-phosphatidyl-1D-myo-inositols" compartment="C_c" boundaryCondition="false" sboTerm="SBO:0000299"><notes><body xmlns="http://www.w3.org/1999/xhtml"><p>FORMULA: C11H17O13PR2</p></body></notes><annotation><rdf:RDF xmlns:rdf="http://www.w3.org/1999/02/22-rdf-syntax-ns#" xmlns:dc="http://purl.org/dc/elements/1.1/" xmlns:dcterms="http://purl.org/dc/terms/" xmlns:vCard="http://www.w3.org/2001/vcard-rdf/3.0#" xmlns:bqbiol="http://biomodels.net/biology-qualifiers/" xmlns:bqmodel="http://biomodels.net/model-qualifiers/"><rdf:Description rdf:about="#metaid_M_PINS"><bqbiol:is><rdf:Bag><rdf:li rdf:resource="urn:miriam:obo.chebi:CHEBI:16749"/></rdf:Bag></bqbiol:is></rdf:Description></rdf:RDF></annotation></species>
<species metaid="metaid_M_D45PI" id="M_D45PI" name="1-phosphatidyl-D-myo-inositol 4,5-bisphosphate" compartment="C_c" boundaryCondition="false" sboTerm="SBO:0000299"><notes><body xmlns="http://www.w3.org/1999/xhtml"><p>FORMULA: C11H19O19P3R2</p></body></notes><annotation><rdf:RDF xmlns:rdf="http://www.w3.org/1999/02/22-rdf-syntax-ns#" xmlns:dc="http://purl.org/dc/elements/1.1/" xmlns:dcterms="http://purl.org/dc/terms/" xmlns:vCard="http://www.w3.org/2001/vcard-rdf/3.0#" xmlns:bqbiol="http://biomodels.net/biology-qualifiers/" xmlns:bqmodel="http://biomodels.net/model-qualifiers/"><rdf:Description rdf:about="#metaid_M_D45PI"><bqbiol:is><rdf:Bag><rdf:li rdf:resource="urn:miriam:obo.chebi:CHEBI:18348"/></rdf:Bag></bqbiol:is></rdf:Description></rdf:RDF></annotation></species>
<species metaid="metaid_M_D6RP5P" id="M_D6RP5P" name="2,5-diamino-6-hydroxy-4-(5'-phosphoribosylamino)-pyrimidine" compartment="C_c" boundaryCondition="false" sboTerm="SBO:0000299"><annotation><in:inchi xmlns:in="http://biomodels.net/inchi" metaid="metaid_M_D6RP5P_inchi">InChI=1/C9H16N5O8P/c10-3-6(13-9(11)14-7(3)17)12-8-5(16)4(15)2(22-8)1-21-23(18,19)20/h2,4-5,8,15-16H,1,10H2,(H2,18,19,20)(H4,11,12,13,14,17)/t2-,4-,5-,8-/m1/s1/f/h12,17-19H,11H2</in:inchi><rdf:RDF xmlns:rdf="http://www.w3.org/1999/02/22-rdf-syntax-ns#" xmlns:dc="http://purl.org/dc/elements/1.1/" xmlns:dcterms="http://purl.org/dc/terms/" xmlns:vCard="http://www.w3.org/2001/vcard-rdf/3.0#" xmlns:bqbiol="http://biomodels.net/biology-qualifiers/" xmlns:bqmodel="http://biomodels.net/model-qualifiers/"><rdf:Description rdf:about="#metaid_M_D6RP5P"><bqbiol:is><rdf:Bag><rdf:li rdf:resource="#metaid_M_D6RP5P_inchi" /><rdf:li rdf:resource="urn:miriam:obo.chebi:CHEBI:29114"/></rdf:Bag></bqbiol:is></rdf:Description></rdf:RDF></annotation></species>
<species metaid="metaid_M_ACLAC" id="M_ACLAC" name="2-acetolactate" compartment="C_c" boundaryCondition="false" sboTerm="SBO:0000299"><annotation><in:inchi xmlns:in="http://biomodels.net/inchi" metaid="metaid_M_ACLAC_inchi">InChI=1/C5H8O4/c1-3(6)5(2,9)4(7)8/h9H,1-2H3,(H,7,8)</in:inchi><rdf:RDF xmlns:rdf="http://www.w3.org/1999/02/22-rdf-syntax-ns#" xmlns:dc="http://purl.org/dc/elements/1.1/" xmlns:dcterms="http://purl.org/dc/terms/" xmlns:vCard="http://www.w3.org/2001/vcard-rdf/3.0#" xmlns:bqbiol="http://biomodels.net/biology-qualifiers/" xmlns:bqmodel="http://biomodels.net/model-qualifiers/"><rdf:Description rdf:about="#metaid_M_ACLAC"><bqbiol:is><rdf:Bag><rdf:li rdf:resource="#metaid_M_ACLAC_inchi" /><rdf:li rdf:resource="urn:miriam:obo.chebi:CHEBI:16444"/></rdf:Bag></bqbiol:is></rdf:Description></rdf:RDF></annotation></species>
<species metaid="metaid_M_CMUSA" id="M_CMUSA" name="2-amino-3-carboxymuconate semialdehyde" compartment="C_c" boundaryCondition="false" sboTerm="SBO:0000299"><annotation><in:inchi xmlns:in="http://biomodels.net/inchi" metaid="metaid_M_CMUSA_inchi">InChI=1/C7H7NO5/c8-5(7(12)13)4(6(10)11)2-1-3-9/h1-3H,8H2,(H,10,11)(H,12,13)/p-2/fC7H5NO5/q-2</in:inchi><rdf:RDF xmlns:rdf="http://www.w3.org/1999/02/22-rdf-syntax-ns#" xmlns:dc="http://purl.org/dc/elements/1.1/" xmlns:dcterms="http://purl.org/dc/terms/" xmlns:vCard="http://www.w3.org/2001/vcard-rdf/3.0#" xmlns:bqbiol="http://biomodels.net/biology-qualifiers/" xmlns:bqmodel="http://biomodels.net/model-qualifiers/"><rdf:Description rdf:about="#metaid_M_CMUSA"><bqbiol:is><rdf:Bag><rdf:li rdf:resource="#metaid_M_CMUSA_inchi" /><rdf:li rdf:resource="urn:miriam:obo.chebi:CHEBI:995"/></rdf:Bag></bqbiol:is></rdf:Description></rdf:RDF></annotation></species>
<species metaid="metaid_M_AHHMP" id="M_AHHMP" name="2-amino-6-(hydroxymethyl)-7,8-dihydropteridin-4-ol" compartment="C_c" boundaryCondition="false" sboTerm="SBO:0000299"><annotation><in:inchi xmlns:in="http://biomodels.net/inchi" metaid="metaid_M_AHHMP_inchi">InChI=1/C7H9N5O2/c8-7-11-5-4(6(14)12-7)10-3(2-13)1-9-5/h13H,1-2H2,(H4,8,9,11,12,14)</in:inchi><rdf:RDF xmlns:rdf="http://www.w3.org/1999/02/22-rdf-syntax-ns#" xmlns:dc="http://purl.org/dc/elements/1.1/" xmlns:dcterms="http://purl.org/dc/terms/" xmlns:vCard="http://www.w3.org/2001/vcard-rdf/3.0#" xmlns:bqbiol="http://biomodels.net/biology-qualifiers/" xmlns:bqmodel="http://biomodels.net/model-qualifiers/"><rdf:Description rdf:about="#metaid_M_AHHMP"><bqbiol:is><rdf:Bag><rdf:li rdf:resource="#metaid_M_AHHMP_inchi" /><rdf:li rdf:resource="urn:miriam:obo.chebi:CHEBI:17083"/></rdf:Bag></bqbiol:is></rdf:Description></rdf:RDF></annotation></species>
<species metaid="metaid_M_AM6SA" id="M_AM6SA" name="2-aminomuconic 6-semialdehyde" compartment="C_c" boundaryCondition="false" sboTerm="SBO:0000299"><annotation><in:inchi xmlns:in="http://biomodels.net/inchi" metaid="metaid_M_AM6SA_inchi">InChI=1/C6H7NO3/c7-5(6(9)10)3-1-2-4-8/h1-4H,7H2,(H,9,10)/b2-1-,5-3+</in:inchi><rdf:RDF xmlns:rdf="http://www.w3.org/1999/02/22-rdf-syntax-ns#" xmlns:dc="http://purl.org/dc/elements/1.1/" xmlns:dcterms="http://purl.org/dc/terms/" xmlns:vCard="http://www.w3.org/2001/vcard-rdf/3.0#" xmlns:bqbiol="http://biomodels.net/biology-qualifiers/" xmlns:bqmodel="http://biomodels.net/model-qualifiers/"><rdf:Description rdf:about="#metaid_M_AM6SA"><bqbiol:is><rdf:Bag><rdf:li rdf:resource="#metaid_M_AM6SA_inchi" /><rdf:li rdf:resource="urn:miriam:obo.chebi:CHEBI:15745"/></rdf:Bag></bqbiol:is></rdf:Description></rdf:RDF></annotation></species>
<species metaid="metaid_M_3DDAH7P" id="M_3DDAH7P" name="2-dehydro-3-deoxy-D-arabino-heptonate 7-phosphate" compartment="C_c" boundaryCondition="false" sboTerm="SBO:0000299"><annotation><in:inchi xmlns:in="http://biomodels.net/inchi" metaid="metaid_M_3DDAH7P_inchi">InChI=1/C7H13O10P/c8-3(1-4(9)7(12)13)6(11)5(10)2-17-18(14,15)16/h3,5-6,8,10-11H,1-2H2,(H,12,13)(H2,14,15,16)/t3-,5-,6+/m1/s1/f/h12,14-15H</in:inchi><rdf:RDF xmlns:rdf="http://www.w3.org/1999/02/22-rdf-syntax-ns#" xmlns:dc="http://purl.org/dc/elements/1.1/" xmlns:dcterms="http://purl.org/dc/terms/" xmlns:vCard="http://www.w3.org/2001/vcard-rdf/3.0#" xmlns:bqbiol="http://biomodels.net/biology-qualifiers/" xmlns:bqmodel="http://biomodels.net/model-qualifiers/"><rdf:Description rdf:about="#metaid_M_3DDAH7P"><bqbiol:is><rdf:Bag><rdf:li rdf:resource="#metaid_M_3DDAH7P_inchi" /><rdf:li rdf:resource="urn:miriam:obo.chebi:CHEBI:18150"/></rdf:Bag></bqbiol:is></rdf:Description></rdf:RDF></annotation></species>
<species metaid="metaid_M_2D3DGALT" id="M_2D3DGALT" name="2-dehydro-3-deoxy-D-galactonate" compartment="C_c" boundaryCondition="false" sboTerm="SBO:0000299"><annotation><in:inchi xmlns:in="http://biomodels.net/inchi" metaid="metaid_M_2D3DGALT_inchi">InChI=1/C6H10O6/c7-2-5(10)3(8)1-4(9)6(11)12/h3,5,7-8,10H,1-2H2,(H,11,12)/t3-,5-/m1/s1/f/h11H</in:inchi><rdf:RDF xmlns:rdf="http://www.w3.org/1999/02/22-rdf-syntax-ns#" xmlns:dc="http://purl.org/dc/elements/1.1/" xmlns:dcterms="http://purl.org/dc/terms/" xmlns:vCard="http://www.w3.org/2001/vcard-rdf/3.0#" xmlns:bqbiol="http://biomodels.net/biology-qualifiers/" xmlns:bqmodel="http://biomodels.net/model-qualifiers/"><rdf:Description rdf:about="#metaid_M_2D3DGALT"><bqbiol:is><rdf:Bag><rdf:li rdf:resource="#metaid_M_2D3DGALT_inchi" /><rdf:li rdf:resource="urn:miriam:obo.chebi:CHEBI:17028"/></rdf:Bag></bqbiol:is></rdf:Description></rdf:RDF></annotation></species>
<species metaid="metaid_M_AKP" id="M_AKP" name="2-dehydropantoate" compartment="C_c" boundaryCondition="false" sboTerm="SBO:0000299"><annotation><in:inchi xmlns:in="http://biomodels.net/inchi" metaid="metaid_M_AKP_inchi">InChI=1/C6H10O4/c1-6(2,3-7)4(8)5(9)10/h7H,3H2,1-2H3,(H,9,10)/f/h9H</in:inchi><rdf:RDF xmlns:rdf="http://www.w3.org/1999/02/22-rdf-syntax-ns#" xmlns:dc="http://purl.org/dc/elements/1.1/" xmlns:dcterms="http://purl.org/dc/terms/" xmlns:vCard="http://www.w3.org/2001/vcard-rdf/3.0#" xmlns:bqbiol="http://biomodels.net/biology-qualifiers/" xmlns:bqmodel="http://biomodels.net/model-qualifiers/"><rdf:Description rdf:about="#metaid_M_AKP"><bqbiol:is><rdf:Bag><rdf:li rdf:resource="#metaid_M_AKP_inchi" /><rdf:li rdf:resource="urn:miriam:obo.chebi:CHEBI:11561"/></rdf:Bag></bqbiol:is></rdf:Description></rdf:RDF></annotation></species>
<species metaid="metaid_M_DEXG" id="M_DEXG" name="2-deoxy-D-gluconic acid" compartment="C_c" boundaryCondition="false" sboTerm="SBO:0000299"><annotation><in:inchi xmlns:in="http://biomodels.net/inchi" metaid="metaid_M_DEXG_inchi">InChI=1/C6H12O6/c7-2-4(9)6(12)3(8)1-5(10)11/h3-4,6-9,12H,1-2H2,(H,10,11)/t3-,4+,6+/m0/s1/f/h10H</in:inchi><rdf:RDF xmlns:rdf="http://www.w3.org/1999/02/22-rdf-syntax-ns#" xmlns:dc="http://purl.org/dc/elements/1.1/" xmlns:dcterms="http://purl.org/dc/terms/" xmlns:vCard="http://www.w3.org/2001/vcard-rdf/3.0#" xmlns:bqbiol="http://biomodels.net/biology-qualifiers/" xmlns:bqmodel="http://biomodels.net/model-qualifiers/"><rdf:Description rdf:about="#metaid_M_DEXG"><bqbiol:is><rdf:Bag><rdf:li rdf:resource="#metaid_M_DEXG_inchi" /><rdf:li rdf:resource="urn:miriam:obo.chebi:CHEBI:16138"/></rdf:Bag></bqbiol:is></rdf:Description></rdf:RDF></annotation></species>
<species metaid="metaid_M_DEORIPI" id="M_DEORIPI" name="2-deoxy-D-ribose 5-phosphate" compartment="C_c" boundaryCondition="false" sboTerm="SBO:0000299"><annotation><in:inchi xmlns:in="http://biomodels.net/inchi" metaid="metaid_M_DEORIPI_inchi">InChI=1/C5H11O7P/c6-2-1-4(7)5(8)3-12-13(9,10)11/h2,4-5,7-8H,1,3H2,(H2,9,10,11)/t4-,5+/m0/s1/f/h9-10H</in:inchi><rdf:RDF xmlns:rdf="http://www.w3.org/1999/02/22-rdf-syntax-ns#" xmlns:dc="http://purl.org/dc/elements/1.1/" xmlns:dcterms="http://purl.org/dc/terms/" xmlns:vCard="http://www.w3.org/2001/vcard-rdf/3.0#" xmlns:bqbiol="http://biomodels.net/biology-qualifiers/" xmlns:bqmodel="http://biomodels.net/model-qualifiers/"><rdf:Description rdf:about="#metaid_M_DEORIPI"><bqbiol:is><rdf:Bag><rdf:li rdf:resource="#metaid_M_DEORIPI_inchi" /><rdf:li rdf:resource="urn:miriam:obo.chebi:CHEBI:16132"/></rdf:Bag></bqbiol:is></rdf:Description></rdf:RDF></annotation></species>
<species metaid="metaid_M_DR1P" id="M_DR1P" name="2-deoxyribose 1-phosphate" compartment="C_c" boundaryCondition="false" sboTerm="SBO:0000299"><annotation><in:inchi xmlns:in="http://biomodels.net/inchi" metaid="metaid_M_DR1P_inchi">InChI=1/C5H11O7P/c6-2-4-3(7)1-5(11-4)12-13(8,9)10/h3-7H,1-2H2,(H2,8,9,10)/t3-,4+,5?/m0/s1/f/h8-9H</in:inchi><rdf:RDF xmlns:rdf="http://www.w3.org/1999/02/22-rdf-syntax-ns#" xmlns:dc="http://purl.org/dc/elements/1.1/" xmlns:dcterms="http://purl.org/dc/terms/" xmlns:vCard="http://www.w3.org/2001/vcard-rdf/3.0#" xmlns:bqbiol="http://biomodels.net/biology-qualifiers/" xmlns:bqmodel="http://biomodels.net/model-qualifiers/"><rdf:Description rdf:about="#metaid_M_DR1P"><bqbiol:is><rdf:Bag><rdf:li rdf:resource="#metaid_M_DR1P_inchi" /><rdf:li rdf:resource="urn:miriam:obo.chebi:CHEBI:19564"/></rdf:Bag></bqbiol:is></rdf:Description></rdf:RDF></annotation></species>
<species metaid="metaid_M_FGAM" id="M_FGAM" name="2-formamido-N(1)-(5-phospho-D-ribosyl)acetamidine" compartment="C_c" boundaryCondition="false" sboTerm="SBO:0000299"><annotation><in:inchi xmlns:in="http://biomodels.net/inchi" metaid="metaid_M_FGAM_inchi">InChI=1/C8H16N3O8P/c9-5(1-10-3-12)11-8-7(14)6(13)4(19-8)2-18-20(15,16)17/h3-4,6-8,13-14H,1-2H2,(H2,9,11)(H,10,12)(H2,15,16,17)/t4-,6-,7-,8?/m1/s1/f/h9-11,15-16H</in:inchi><rdf:RDF xmlns:rdf="http://www.w3.org/1999/02/22-rdf-syntax-ns#" xmlns:dc="http://purl.org/dc/elements/1.1/" xmlns:dcterms="http://purl.org/dc/terms/" xmlns:vCard="http://www.w3.org/2001/vcard-rdf/3.0#" xmlns:bqbiol="http://biomodels.net/biology-qualifiers/" xmlns:bqmodel="http://biomodels.net/model-qualifiers/"><rdf:Description rdf:about="#metaid_M_FGAM"><bqbiol:is><rdf:Bag><rdf:li rdf:resource="#metaid_M_FGAM_inchi" /><rdf:li rdf:resource="urn:miriam:obo.chebi:CHEBI:18413"/></rdf:Bag></bqbiol:is></rdf:Description></rdf:RDF></annotation></species>
<species metaid="metaid_M_DB4P" id="M_DB4P" name="2-hydroxy-3-oxobutyl phosphate" compartment="C_c" boundaryCondition="false" sboTerm="SBO:0000299"><annotation><in:inchi xmlns:in="http://biomodels.net/inchi" metaid="metaid_M_DB4P_inchi">InChI=1/C4H9O6P/c1-3(5)4(6)2-10-11(7,8)9/h4,6H,2H2,1H3,(H2,7,8,9)/f/h7-8H</in:inchi><rdf:RDF xmlns:rdf="http://www.w3.org/1999/02/22-rdf-syntax-ns#" xmlns:dc="http://purl.org/dc/elements/1.1/" xmlns:dcterms="http://purl.org/dc/terms/" xmlns:vCard="http://www.w3.org/2001/vcard-rdf/3.0#" xmlns:bqbiol="http://biomodels.net/biology-qualifiers/" xmlns:bqmodel="http://biomodels.net/model-qualifiers/"><rdf:Description rdf:about="#metaid_M_DB4P"><bqbiol:is><rdf:Bag><rdf:li rdf:resource="#metaid_M_DB4P_inchi" /><rdf:li rdf:resource="urn:miriam:obo.chebi:CHEBI:50606"/></rdf:Bag></bqbiol:is></rdf:Description></rdf:RDF></annotation></species>
<species metaid="metaid_M_OXGLY" id="M_OXGLY" name="2-hydroxy-3-oxosuccinic acid" compartment="C_c" boundaryCondition="false" sboTerm="SBO:0000299"><annotation><in:inchi xmlns:in="http://biomodels.net/inchi" metaid="metaid_M_OXGLY_inchi">InChI=1/C4H4O6/c5-1(3(7)8)2(6)4(9)10/h1,5H,(H,7,8)(H,9,10)/f/h7,9H</in:inchi><rdf:RDF xmlns:rdf="http://www.w3.org/1999/02/22-rdf-syntax-ns#" xmlns:dc="http://purl.org/dc/elements/1.1/" xmlns:dcterms="http://purl.org/dc/terms/" xmlns:vCard="http://www.w3.org/2001/vcard-rdf/3.0#" xmlns:bqbiol="http://biomodels.net/biology-qualifiers/" xmlns:bqmodel="http://biomodels.net/model-qualifiers/"><rdf:Description rdf:about="#metaid_M_OXGLY"><bqbiol:is><rdf:Bag><rdf:li rdf:resource="#metaid_M_OXGLY_inchi" /><rdf:li rdf:resource="urn:miriam:obo.chebi:CHEBI:17778"/></rdf:Bag></bqbiol:is></rdf:Description></rdf:RDF></annotation></species>
<species metaid="metaid_M_2HPENG" id="M_2HPENG" name="2-hydroxybenzylpenicillin" compartment="C_c" boundaryCondition="false" sboTerm="SBO:0000299"><notes><body xmlns="http://www.w3.org/1999/xhtml"><p>FORMULA: C16H18N2O5S</p></body></notes></species>
<species metaid="metaid_M_2HPAA" id="M_2HPAA" name="2-hydroxyphenylacetate" compartment="C_c" boundaryCondition="false" sboTerm="SBO:0000299"><notes><body xmlns="http://www.w3.org/1999/xhtml"><p>FORMULA: C8H8O3</p></body></notes></species>
<species metaid="metaid_M_KEMYOI" id="M_KEMYOI" name="2-inosose" compartment="C_c" boundaryCondition="false" sboTerm="SBO:0000299"><annotation><in:inchi xmlns:in="http://biomodels.net/inchi" metaid="metaid_M_KEMYOI_inchi">InChI=1/C6H10O6/c7-1-2(8)4(10)6(12)5(11)3(1)9/h1-5,7-11H/t1-,2-,3+,4+,5-</in:inchi><rdf:RDF xmlns:rdf="http://www.w3.org/1999/02/22-rdf-syntax-ns#" xmlns:dc="http://purl.org/dc/elements/1.1/" xmlns:dcterms="http://purl.org/dc/terms/" xmlns:vCard="http://www.w3.org/2001/vcard-rdf/3.0#" xmlns:bqbiol="http://biomodels.net/biology-qualifiers/" xmlns:bqmodel="http://biomodels.net/model-qualifiers/"><rdf:Description rdf:about="#metaid_M_KEMYOI"><bqbiol:is><rdf:Bag><rdf:li rdf:resource="#metaid_M_KEMYOI_inchi" /><rdf:li rdf:resource="urn:miriam:obo.chebi:CHEBI:17811"/></rdf:Bag></bqbiol:is></rdf:Description></rdf:RDF></annotation></species>
<species metaid="metaid_M_IPPMAL" id="M_IPPMAL" name="2-isopropylmalate" compartment="C_c" boundaryCondition="false" sboTerm="SBO:0000299"><annotation><in:inchi xmlns:in="http://biomodels.net/inchi" metaid="metaid_M_IPPMAL_inchi">InChI=1/C7H12O5/c1-4(2)7(12,6(10)11)3-5(8)9/h4,12H,3H2,1-2H3,(H,8,9)(H,10,11)/p-2/fC7H10O5/q-2</in:inchi><rdf:RDF xmlns:rdf="http://www.w3.org/1999/02/22-rdf-syntax-ns#" xmlns:dc="http://purl.org/dc/elements/1.1/" xmlns:dcterms="http://purl.org/dc/terms/" xmlns:vCard="http://www.w3.org/2001/vcard-rdf/3.0#" xmlns:bqbiol="http://biomodels.net/biology-qualifiers/" xmlns:bqmodel="http://biomodels.net/model-qualifiers/"><rdf:Description rdf:about="#metaid_M_IPPMAL"><bqbiol:is><rdf:Bag><rdf:li rdf:resource="#metaid_M_IPPMAL_inchi" /><rdf:li rdf:resource="urn:miriam:obo.chebi:CHEBI:35129"/></rdf:Bag></bqbiol:is></rdf:Description></rdf:RDF></annotation></species>
<species metaid="metaid_M_PPMAL" id="M_PPMAL" name="2-isopropylmaleate" compartment="C_c" boundaryCondition="false" sboTerm="SBO:0000299"><annotation><in:inchi xmlns:in="http://biomodels.net/inchi" metaid="metaid_M_PPMAL_inchi">InChI=1/C7H10O4/c1-4(2)5(7(10)11)3-6(8)9/h3-4H,1-2H3,(H,8,9)(H,10,11)/b5-3-</in:inchi><rdf:RDF xmlns:rdf="http://www.w3.org/1999/02/22-rdf-syntax-ns#" xmlns:dc="http://purl.org/dc/elements/1.1/" xmlns:dcterms="http://purl.org/dc/terms/" xmlns:vCard="http://www.w3.org/2001/vcard-rdf/3.0#" xmlns:bqbiol="http://biomodels.net/biology-qualifiers/" xmlns:bqmodel="http://biomodels.net/model-qualifiers/"><rdf:Description rdf:about="#metaid_M_PPMAL"><bqbiol:is><rdf:Bag><rdf:li rdf:resource="#metaid_M_PPMAL_inchi" /><rdf:li rdf:resource="urn:miriam:obo.chebi:CHEBI:17275"/></rdf:Bag></bqbiol:is></rdf:Description></rdf:RDF></annotation></species>
<species metaid="metaid_M_OBUT" id="M_OBUT" name="2-oxobutanoate" compartment="C_c" boundaryCondition="false" sboTerm="SBO:0000299"><annotation><in:inchi xmlns:in="http://biomodels.net/inchi" metaid="metaid_M_OBUT_inchi">InChI=1/C4H6O3/c1-2-3(5)4(6)7/h2H2,1H3,(H,6,7)/p-1/fC4H5O3/q-1</in:inchi><rdf:RDF xmlns:rdf="http://www.w3.org/1999/02/22-rdf-syntax-ns#" xmlns:dc="http://purl.org/dc/elements/1.1/" xmlns:dcterms="http://purl.org/dc/terms/" xmlns:vCard="http://www.w3.org/2001/vcard-rdf/3.0#" xmlns:bqbiol="http://biomodels.net/biology-qualifiers/" xmlns:bqmodel="http://biomodels.net/model-qualifiers/"><rdf:Description rdf:about="#metaid_M_OBUT"><bqbiol:is><rdf:Bag><rdf:li rdf:resource="#metaid_M_OBUT_inchi" /><rdf:li rdf:resource="urn:miriam:obo.chebi:CHEBI:16763"/></rdf:Bag></bqbiol:is></rdf:Description></rdf:RDF></annotation></species>
<species metaid="metaid_M_AKG" id="M_AKG" name="2-oxoglutarate" compartment="C_c" boundaryCondition="false" sboTerm="SBO:0000299"><annotation><in:inchi xmlns:in="http://biomodels.net/inchi" metaid="metaid_M_AKG_inchi">InChI=1/C5H6O5/c6-3(5(9)10)1-2-4(7)8/h1-2H2,(H,7,8)(H,9,10)/p-1/fC5H5O5/h7H/q-1</in:inchi><rdf:RDF xmlns:rdf="http://www.w3.org/1999/02/22-rdf-syntax-ns#" xmlns:dc="http://purl.org/dc/elements/1.1/" xmlns:dcterms="http://purl.org/dc/terms/" xmlns:vCard="http://www.w3.org/2001/vcard-rdf/3.0#" xmlns:bqbiol="http://biomodels.net/biology-qualifiers/" xmlns:bqmodel="http://biomodels.net/model-qualifiers/"><rdf:Description rdf:about="#metaid_M_AKG"><bqbiol:is><rdf:Bag><rdf:li rdf:resource="#metaid_M_AKG_inchi" /><rdf:li rdf:resource="urn:miriam:obo.chebi:CHEBI:30916"/></rdf:Bag></bqbiol:is></rdf:Description></rdf:RDF></annotation></species>
<species metaid="metaid_M_C4OD" id="M_C4OD" name="2-oxy-but-3-enoate" compartment="C_c" boundaryCondition="false" sboTerm="SBO:0000299"></species>
<species metaid="metaid_M_PAD" id="M_PAD" name="2-phenylacetamide" compartment="C_c" boundaryCondition="false" sboTerm="SBO:0000299"><annotation><in:inchi xmlns:in="http://biomodels.net/inchi" metaid="metaid_M_PAD_inchi">InChI=1/C8H9NO/c9-8(10)6-7-4-2-1-3-5-7/h1-5H,6H2,(H2,9,10)</in:inchi><rdf:RDF xmlns:rdf="http://www.w3.org/1999/02/22-rdf-syntax-ns#" xmlns:dc="http://purl.org/dc/elements/1.1/" xmlns:dcterms="http://purl.org/dc/terms/" xmlns:vCard="http://www.w3.org/2001/vcard-rdf/3.0#" xmlns:bqbiol="http://biomodels.net/biology-qualifiers/" xmlns:bqmodel="http://biomodels.net/model-qualifiers/"><rdf:Description rdf:about="#metaid_M_PAD"><bqbiol:is><rdf:Bag><rdf:li rdf:resource="#metaid_M_PAD_inchi" /><rdf:li rdf:resource="urn:miriam:obo.chebi:CHEBI:16562"/></rdf:Bag></bqbiol:is></rdf:Description></rdf:RDF></annotation></species>
<species metaid="metaid_M_PHEETHAL" id="M_PHEETHAL" name="2-phenylethanol" compartment="C_c" boundaryCondition="false" sboTerm="SBO:0000299"><annotation><in:inchi xmlns:in="http://biomodels.net/inchi" metaid="metaid_M_PHEETHAL_inchi">InChI=1/C8H10O/c9-7-6-8-4-2-1-3-5-8/h1-5,9H,6-7H2</in:inchi><rdf:RDF xmlns:rdf="http://www.w3.org/1999/02/22-rdf-syntax-ns#" xmlns:dc="http://purl.org/dc/elements/1.1/" xmlns:dcterms="http://purl.org/dc/terms/" xmlns:vCard="http://www.w3.org/2001/vcard-rdf/3.0#" xmlns:bqbiol="http://biomodels.net/biology-qualifiers/" xmlns:bqmodel="http://biomodels.net/model-qualifiers/"><rdf:Description rdf:about="#metaid_M_PHEETHAL"><bqbiol:is><rdf:Bag><rdf:li rdf:resource="#metaid_M_PHEETHAL_inchi" /><rdf:li rdf:resource="urn:miriam:obo.chebi:CHEBI:49000"/></rdf:Bag></bqbiol:is></rdf:Description></rdf:RDF></annotation></species>
<species metaid="metaid_M_2PG" id="M_2PG" name="2-phospho-D-glycerate" compartment="C_c" boundaryCondition="false" sboTerm="SBO:0000299"><annotation><in:inchi xmlns:in="http://biomodels.net/inchi" metaid="metaid_M_2PG_inchi">InChI=1/C3H7O7P/c4-1-2(3(5)6)10-11(7,8)9/h2,4H,1H2,(H,5,6)(H2,7,8,9)/t2-/m1/s1</in:inchi><rdf:RDF xmlns:rdf="http://www.w3.org/1999/02/22-rdf-syntax-ns#" xmlns:dc="http://purl.org/dc/elements/1.1/" xmlns:dcterms="http://purl.org/dc/terms/" xmlns:vCard="http://www.w3.org/2001/vcard-rdf/3.0#" xmlns:bqbiol="http://biomodels.net/biology-qualifiers/" xmlns:bqmodel="http://biomodels.net/model-qualifiers/"><rdf:Description rdf:about="#metaid_M_2PG"><bqbiol:is><rdf:Bag><rdf:li rdf:resource="#metaid_M_2PG_inchi" /><rdf:li rdf:resource="urn:miriam:obo.chebi:CHEBI:17835"/></rdf:Bag></bqbiol:is></rdf:Description></rdf:RDF></annotation></species>
<species metaid="metaid_M_5H36MPPB" id="M_5H36MPPB" name="2-polyprenyl-3-methyl-5-hydroxy-6-methoxy-1,4-benzoquinone" compartment="C_c" boundaryCondition="false" sboTerm="SBO:0000299"><notes><body xmlns="http://www.w3.org/1999/xhtml"><p>FORMULA: C13H16O4(C5H8)n</p></body></notes><annotation><rdf:RDF xmlns:rdf="http://www.w3.org/1999/02/22-rdf-syntax-ns#" xmlns:dc="http://purl.org/dc/elements/1.1/" xmlns:dcterms="http://purl.org/dc/terms/" xmlns:vCard="http://www.w3.org/2001/vcard-rdf/3.0#" xmlns:bqbiol="http://biomodels.net/biology-qualifiers/" xmlns:bqmodel="http://biomodels.net/model-qualifiers/"><rdf:Description rdf:about="#metaid_M_5H36MPPB"><bqbiol:is><rdf:Bag><rdf:li rdf:resource="urn:miriam:kegg.compound:C17562"/></rdf:Bag></bqbiol:is></rdf:Description></rdf:RDF></annotation></species>
<species metaid="metaid_M_36MPPB" id="M_36MPPB" name="2-polyprenyl-3-methyl-6-methoxy-1,4-benzoquinone" compartment="C_c" boundaryCondition="false" sboTerm="SBO:0000299"><notes><body xmlns="http://www.w3.org/1999/xhtml"><p>FORMULA: C13H16O3(C5H8)n</p></body></notes><annotation><rdf:RDF xmlns:rdf="http://www.w3.org/1999/02/22-rdf-syntax-ns#" xmlns:dc="http://purl.org/dc/elements/1.1/" xmlns:dcterms="http://purl.org/dc/terms/" xmlns:vCard="http://www.w3.org/2001/vcard-rdf/3.0#" xmlns:bqbiol="http://biomodels.net/biology-qualifiers/" xmlns:bqmodel="http://biomodels.net/model-qualifiers/"><rdf:Description rdf:about="#metaid_M_36MPPB"><bqbiol:is><rdf:Bag><rdf:li rdf:resource="urn:miriam:kegg.compound:C17561"/></rdf:Bag></bqbiol:is></rdf:Description></rdf:RDF></annotation></species>
<species metaid="metaid_M_6MPPB" id="M_6MPPB" name="2-polyprenyl-6-methoxy-1,4-benzoquinone" compartment="C_c" boundaryCondition="false" sboTerm="SBO:0000299"><notes><body xmlns="http://www.w3.org/1999/xhtml"><p>FORMULA: C12H14O3(C5H8)n</p></body></notes><annotation><rdf:RDF xmlns:rdf="http://www.w3.org/1999/02/22-rdf-syntax-ns#" xmlns:dc="http://purl.org/dc/elements/1.1/" xmlns:dcterms="http://purl.org/dc/terms/" xmlns:vCard="http://www.w3.org/2001/vcard-rdf/3.0#" xmlns:bqbiol="http://biomodels.net/biology-qualifiers/" xmlns:bqmodel="http://biomodels.net/model-qualifiers/"><rdf:Description rdf:about="#metaid_M_6MPPB"><bqbiol:is><rdf:Bag><rdf:li rdf:resource="urn:miriam:kegg.compound:C17560"/></rdf:Bag></bqbiol:is></rdf:Description></rdf:RDF></annotation></species>
<species metaid="metaid_M_6MPPP" id="M_6MPPP" name="2-polyprenyl-6-methoxyphenol" compartment="C_c" boundaryCondition="false" sboTerm="SBO:0000299"><notes><body xmlns="http://www.w3.org/1999/xhtml"><p>FORMULA: C12H16O2(C5H8)n</p></body></notes><annotation><rdf:RDF xmlns:rdf="http://www.w3.org/1999/02/22-rdf-syntax-ns#" xmlns:dc="http://purl.org/dc/elements/1.1/" xmlns:dcterms="http://purl.org/dc/terms/" xmlns:vCard="http://www.w3.org/2001/vcard-rdf/3.0#" xmlns:bqbiol="http://biomodels.net/biology-qualifiers/" xmlns:bqmodel="http://biomodels.net/model-qualifiers/"><rdf:Description rdf:about="#metaid_M_6MPPP"><bqbiol:is><rdf:Bag><rdf:li rdf:resource="urn:miriam:kegg.compound:C17552"/></rdf:Bag></bqbiol:is></rdf:Description></rdf:RDF></annotation></species>
<species metaid="metaid_M_FPP" id="M_FPP" name="2-trans,6-trans-farnesyl diphosphate" compartment="C_c" boundaryCondition="false" sboTerm="SBO:0000299"><annotation><in:inchi xmlns:in="http://biomodels.net/inchi" metaid="metaid_M_FPP_inchi">InChI=1/C15H28O7P2/c1-13(2)7-5-8-14(3)9-6-10-15(4)11-12-21-24(19,20)22-23(16,17)18/h7,9,11H,5-6,8,10,12H2,1-4H3,(H,19,20)(H2,16,17,18)/b14-9+,15-11+/f/h16-17,19H</in:inchi><rdf:RDF xmlns:rdf="http://www.w3.org/1999/02/22-rdf-syntax-ns#" xmlns:dc="http://purl.org/dc/elements/1.1/" xmlns:dcterms="http://purl.org/dc/terms/" xmlns:vCard="http://www.w3.org/2001/vcard-rdf/3.0#" xmlns:bqbiol="http://biomodels.net/biology-qualifiers/" xmlns:bqmodel="http://biomodels.net/model-qualifiers/"><rdf:Description rdf:about="#metaid_M_FPP"><bqbiol:is><rdf:Bag><rdf:li rdf:resource="#metaid_M_FPP_inchi" /><rdf:li rdf:resource="urn:miriam:obo.chebi:CHEBI:17407"/></rdf:Bag></bqbiol:is></rdf:Description></rdf:RDF></annotation></species>
<species metaid="metaid_M_4HPP" id="M_4HPP" name="3-(4-hydroxyphenyl)pyruvate" compartment="C_c" boundaryCondition="false" sboTerm="SBO:0000299"><annotation><in:inchi xmlns:in="http://biomodels.net/inchi" metaid="metaid_M_4HPP_inchi">InChI=1/C9H8O4/c10-7-3-1-6(2-4-7)5-8(11)9(12)13/h1-4,10H,5H2,(H,12,13)/p-1/fC9H7O4/q-1</in:inchi><rdf:RDF xmlns:rdf="http://www.w3.org/1999/02/22-rdf-syntax-ns#" xmlns:dc="http://purl.org/dc/elements/1.1/" xmlns:dcterms="http://purl.org/dc/terms/" xmlns:vCard="http://www.w3.org/2001/vcard-rdf/3.0#" xmlns:bqbiol="http://biomodels.net/biology-qualifiers/" xmlns:bqmodel="http://biomodels.net/model-qualifiers/"><rdf:Description rdf:about="#metaid_M_4HPP"><bqbiol:is><rdf:Bag><rdf:li rdf:resource="#metaid_M_4HPP_inchi" /><rdf:li rdf:resource="urn:miriam:obo.chebi:CHEBI:36242"/></rdf:Bag></bqbiol:is></rdf:Description></rdf:RDF></annotation></species>
<species metaid="metaid_M_IMACP" id="M_IMACP" name="3-(imidazol-4-yl)-2-oxopropyl phosphate" compartment="C_c" boundaryCondition="false" sboTerm="SBO:0000299"><annotation><in:inchi xmlns:in="http://biomodels.net/inchi" metaid="metaid_M_IMACP_inchi">InChI=1/C6H9N2O5P/c9-6(3-13-14(10,11)12)1-5-2-7-4-8-5/h2,4H,1,3H2,(H,7,8)(H2,10,11,12)/f/h7,10-11H</in:inchi><rdf:RDF xmlns:rdf="http://www.w3.org/1999/02/22-rdf-syntax-ns#" xmlns:dc="http://purl.org/dc/elements/1.1/" xmlns:dcterms="http://purl.org/dc/terms/" xmlns:vCard="http://www.w3.org/2001/vcard-rdf/3.0#" xmlns:bqbiol="http://biomodels.net/biology-qualifiers/" xmlns:bqmodel="http://biomodels.net/model-qualifiers/"><rdf:Description rdf:about="#metaid_M_IMACP"><bqbiol:is><rdf:Bag><rdf:li rdf:resource="#metaid_M_IMACP_inchi" /><rdf:li rdf:resource="urn:miriam:obo.chebi:CHEBI:16426"/></rdf:Bag></bqbiol:is></rdf:Description></rdf:RDF></annotation></species>
<species metaid="metaid_M_cAMP" id="M_cAMP" name="3',5'-cyclic AMP" compartment="C_c" boundaryCondition="false" sboTerm="SBO:0000299"><annotation><in:inchi xmlns:in="http://biomodels.net/inchi" metaid="metaid_M_cAMP_inchi">InChI=1/C10H12N5O6P/c11-8-5-9(13-2-12-8)15(3-14-5)10-6(16)7-4(20-10)1-19-22(17,18)21-7/h2-4,6-7,10,16H,1H2,(H,17,18)(H2,11,12,13)/t4-,6-,7-,10-/m1/s1/f/h17H,11H2</in:inchi><rdf:RDF xmlns:rdf="http://www.w3.org/1999/02/22-rdf-syntax-ns#" xmlns:dc="http://purl.org/dc/elements/1.1/" xmlns:dcterms="http://purl.org/dc/terms/" xmlns:vCard="http://www.w3.org/2001/vcard-rdf/3.0#" xmlns:bqbiol="http://biomodels.net/biology-qualifiers/" xmlns:bqmodel="http://biomodels.net/model-qualifiers/"><rdf:Description rdf:about="#metaid_M_cAMP"><bqbiol:is><rdf:Bag><rdf:li rdf:resource="#metaid_M_cAMP_inchi" /><rdf:li rdf:resource="urn:miriam:obo.chebi:CHEBI:17489"/></rdf:Bag></bqbiol:is></rdf:Description></rdf:RDF></annotation></species>
<species metaid="metaid_M_cdAMP" id="M_cdAMP" name="3',5'-cyclic dAMP" compartment="C_c" boundaryCondition="false" sboTerm="SBO:0000299"><annotation><in:inchi xmlns:in="http://biomodels.net/inchi" metaid="metaid_M_cdAMP_inchi">InChI=1/C10H12N5O5P/c11-9-8-10(13-3-12-9)15(4-14-8)7-1-5-6(19-7)2-18-21(16,17)20-5/h3-7H,1-2H2,(H,16,17)(H2,11,12,13)/t5-,6+,7+/m0/s1/f/h16H,11H2</in:inchi><rdf:RDF xmlns:rdf="http://www.w3.org/1999/02/22-rdf-syntax-ns#" xmlns:dc="http://purl.org/dc/elements/1.1/" xmlns:dcterms="http://purl.org/dc/terms/" xmlns:vCard="http://www.w3.org/2001/vcard-rdf/3.0#" xmlns:bqbiol="http://biomodels.net/biology-qualifiers/" xmlns:bqmodel="http://biomodels.net/model-qualifiers/"><rdf:Description rdf:about="#metaid_M_cdAMP"><bqbiol:is><rdf:Bag><rdf:li rdf:resource="#metaid_M_cdAMP_inchi" /><rdf:li rdf:resource="urn:miriam:obo.chebi:CHEBI:28074"/></rdf:Bag></bqbiol:is></rdf:Description></rdf:RDF></annotation></species>
<species metaid="metaid_M_cGMP" id="M_cGMP" name="3',5'-cyclic GMP" compartment="C_c" boundaryCondition="false" sboTerm="SBO:0000299"><annotation><in:inchi xmlns:in="http://biomodels.net/inchi" metaid="metaid_M_cGMP_inchi">InChI=1/C10H12N5O7P/c11-10-13-7-4(8(17)14-10)12-2-15(7)9-5(16)6-3(21-9)1-20-23(18,19)22-6/h2-3,5-6,9,16H,1H2,(H,18,19)(H3,11,13,14,17)/t3-,5-,6-,9-/m1/s1/f/h13,18H,11H2</in:inchi><rdf:RDF xmlns:rdf="http://www.w3.org/1999/02/22-rdf-syntax-ns#" xmlns:dc="http://purl.org/dc/elements/1.1/" xmlns:dcterms="http://purl.org/dc/terms/" xmlns:vCard="http://www.w3.org/2001/vcard-rdf/3.0#" xmlns:bqbiol="http://biomodels.net/biology-qualifiers/" xmlns:bqmodel="http://biomodels.net/model-qualifiers/"><rdf:Description rdf:about="#metaid_M_cGMP"><bqbiol:is><rdf:Bag><rdf:li rdf:resource="#metaid_M_cGMP_inchi" /><rdf:li rdf:resource="urn:miriam:obo.chebi:CHEBI:16356"/></rdf:Bag></bqbiol:is></rdf:Description></rdf:RDF></annotation></species>
<species metaid="metaid_M_APROA" id="M_APROA" name="3-aminopropanal" compartment="C_c" boundaryCondition="false" sboTerm="SBO:0000299"><annotation><in:inchi xmlns:in="http://biomodels.net/inchi" metaid="metaid_M_APROA_inchi">InChI=1/C3H7NO/c4-2-1-3-5/h3H,1-2,4H2</in:inchi><rdf:RDF xmlns:rdf="http://www.w3.org/1999/02/22-rdf-syntax-ns#" xmlns:dc="http://purl.org/dc/elements/1.1/" xmlns:dcterms="http://purl.org/dc/terms/" xmlns:vCard="http://www.w3.org/2001/vcard-rdf/3.0#" xmlns:bqbiol="http://biomodels.net/biology-qualifiers/" xmlns:bqmodel="http://biomodels.net/model-qualifiers/"><rdf:Description rdf:about="#metaid_M_APROA"><bqbiol:is><rdf:Bag><rdf:li rdf:resource="#metaid_M_APROA_inchi" /><rdf:li rdf:resource="urn:miriam:obo.chebi:CHEBI:18090"/></rdf:Bag></bqbiol:is></rdf:Description></rdf:RDF></annotation></species>
<species metaid="metaid_M_DEHXG" id="M_DEHXG" name="3-dehydro-2-deoxy-D-gluconate" compartment="C_c" boundaryCondition="false" sboTerm="SBO:0000299"><annotation><in:inchi xmlns:in="http://biomodels.net/inchi" metaid="metaid_M_DEHXG_inchi">InChI=1/C6H10O6/c7-2-4(9)6(12)3(8)1-5(10)11/h4,6-7,9,12H,1-2H2,(H,10,11)/t4-,6+/m1/s1/f/h10H</in:inchi><rdf:RDF xmlns:rdf="http://www.w3.org/1999/02/22-rdf-syntax-ns#" xmlns:dc="http://purl.org/dc/elements/1.1/" xmlns:dcterms="http://purl.org/dc/terms/" xmlns:vCard="http://www.w3.org/2001/vcard-rdf/3.0#" xmlns:bqbiol="http://biomodels.net/biology-qualifiers/" xmlns:bqmodel="http://biomodels.net/model-qualifiers/"><rdf:Description rdf:about="#metaid_M_DEHXG"><bqbiol:is><rdf:Bag><rdf:li rdf:resource="#metaid_M_DEHXG_inchi" /><rdf:li rdf:resource="urn:miriam:obo.chebi:CHEBI:16622"/></rdf:Bag></bqbiol:is></rdf:Description></rdf:RDF></annotation></species>
<species metaid="metaid_M_DQT" id="M_DQT" name="3-dehydroquinate" compartment="C_c" boundaryCondition="false" sboTerm="SBO:0000299"><annotation><in:inchi xmlns:in="http://biomodels.net/inchi" metaid="metaid_M_DQT_inchi">InChI=1/C7H10O6/c8-3-1-7(13,6(11)12)2-4(9)5(3)10/h3,5,8,10,13H,1-2H2,(H,11,12)/p-1/t3-,5+,7-/m1/s1</in:inchi><rdf:RDF xmlns:rdf="http://www.w3.org/1999/02/22-rdf-syntax-ns#" xmlns:dc="http://purl.org/dc/elements/1.1/" xmlns:dcterms="http://purl.org/dc/terms/" xmlns:vCard="http://www.w3.org/2001/vcard-rdf/3.0#" xmlns:bqbiol="http://biomodels.net/biology-qualifiers/" xmlns:bqmodel="http://biomodels.net/model-qualifiers/"><rdf:Description rdf:about="#metaid_M_DQT"><bqbiol:is><rdf:Bag><rdf:li rdf:resource="#metaid_M_DQT_inchi" /><rdf:li rdf:resource="urn:miriam:obo.chebi:CHEBI:32364"/></rdf:Bag></bqbiol:is></rdf:Description></rdf:RDF></annotation></species>
<species metaid="metaid_M_DHSK" id="M_DHSK" name="3-dehydroshikimate" compartment="C_c" boundaryCondition="false" sboTerm="SBO:0000299"><annotation><in:inchi xmlns:in="http://biomodels.net/inchi" metaid="metaid_M_DHSK_inchi">InChI=1/C7H8O5/c8-4-1-3(7(11)12)2-5(9)6(4)10/h1,5-6,9-10H,2H2,(H,11,12)/p-1/t5-,6-/m1/s1</in:inchi><rdf:RDF xmlns:rdf="http://www.w3.org/1999/02/22-rdf-syntax-ns#" xmlns:dc="http://purl.org/dc/elements/1.1/" xmlns:dcterms="http://purl.org/dc/terms/" xmlns:vCard="http://www.w3.org/2001/vcard-rdf/3.0#" xmlns:bqbiol="http://biomodels.net/biology-qualifiers/" xmlns:bqmodel="http://biomodels.net/model-qualifiers/"><rdf:Description rdf:about="#metaid_M_DHSK"><bqbiol:is><rdf:Bag><rdf:li rdf:resource="#metaid_M_DHSK_inchi" /><rdf:li rdf:resource="urn:miriam:obo.chebi:CHEBI:16630"/></rdf:Bag></bqbiol:is></rdf:Description></rdf:RDF></annotation></species>
<species metaid="metaid_M_C18DHSPH" id="M_C18DHSPH" name="3-dehydrosphinganine (C18)" compartment="C_c" boundaryCondition="false" sboTerm="SBO:0000299"><annotation><in:inchi xmlns:in="http://biomodels.net/inchi" metaid="metaid_M_C18DHSPH_inchi">InChI=1/C18H37NO2/c1-2-3-4-5-6-7-8-9-10-11-12-13-14-15-18(21)17(19)16-20/h17,20H,2-16,19H2,1H3/t17-/m0/s1</in:inchi><rdf:RDF xmlns:rdf="http://www.w3.org/1999/02/22-rdf-syntax-ns#" xmlns:dc="http://purl.org/dc/elements/1.1/" xmlns:dcterms="http://purl.org/dc/terms/" xmlns:vCard="http://www.w3.org/2001/vcard-rdf/3.0#" xmlns:bqbiol="http://biomodels.net/biology-qualifiers/" xmlns:bqmodel="http://biomodels.net/model-qualifiers/"><rdf:Description rdf:about="#metaid_M_C18DHSPH"><bqbiol:is><rdf:Bag><rdf:li rdf:resource="#metaid_M_C18DHSPH_inchi" /><rdf:li rdf:resource="urn:miriam:obo.chebi:CHEBI:17862"/></rdf:Bag></bqbiol:is></rdf:Description></rdf:RDF></annotation></species>
<species metaid="metaid_M_C191DHSPH" id="M_C191DHSPH" name="3-dehydrosphinganine (C19:1)" compartment="C_c" boundaryCondition="false" sboTerm="SBO:0000299"><notes><body xmlns="http://www.w3.org/1999/xhtml"><p>FORMULA: C19H37NO2</p></body></notes></species>
<species metaid="metaid_M_C20DHSPH" id="M_C20DHSPH" name="3-dehydrosphinganine (C20)" compartment="C_c" boundaryCondition="false" sboTerm="SBO:0000299"><notes><body xmlns="http://www.w3.org/1999/xhtml"><p>FORMULA: C20H41NO2</p></body></notes></species>
<species metaid="metaid_M_HAN" id="M_HAN" name="3-hydroxyanthranilate" compartment="C_c" boundaryCondition="false" sboTerm="SBO:0000299"><annotation><in:inchi xmlns:in="http://biomodels.net/inchi" metaid="metaid_M_HAN_inchi">InChI=1/C7H7NO3/c8-6-4(7(10)11)2-1-3-5(6)9/h1-3,9H,8H2,(H,10,11)/f/h10H</in:inchi><rdf:RDF xmlns:rdf="http://www.w3.org/1999/02/22-rdf-syntax-ns#" xmlns:dc="http://purl.org/dc/elements/1.1/" xmlns:dcterms="http://purl.org/dc/terms/" xmlns:vCard="http://www.w3.org/2001/vcard-rdf/3.0#" xmlns:bqbiol="http://biomodels.net/biology-qualifiers/" xmlns:bqmodel="http://biomodels.net/model-qualifiers/"><rdf:Description rdf:about="#metaid_M_HAN"><bqbiol:is><rdf:Bag><rdf:li rdf:resource="#metaid_M_HAN_inchi" /><rdf:li rdf:resource="urn:miriam:obo.chebi:CHEBI:15793"/></rdf:Bag></bqbiol:is></rdf:Description></rdf:RDF></annotation></species>
<species metaid="metaid_M_C4HACP" id="M_C4HACP" name="3-hydroxybutyryl-[acp]" compartment="C_c" boundaryCondition="false" sboTerm="SBO:0000299"><notes><body xmlns="http://www.w3.org/1999/xhtml"><p>FORMULA: C4H7O2SR</p></body></notes><annotation><rdf:RDF xmlns:rdf="http://www.w3.org/1999/02/22-rdf-syntax-ns#" xmlns:dc="http://purl.org/dc/elements/1.1/" xmlns:dcterms="http://purl.org/dc/terms/" xmlns:vCard="http://www.w3.org/2001/vcard-rdf/3.0#" xmlns:bqbiol="http://biomodels.net/biology-qualifiers/" xmlns:bqmodel="http://biomodels.net/model-qualifiers/"><rdf:Description rdf:about="#metaid_M_C4HACP"><bqbiol:is><rdf:Bag><rdf:li rdf:resource="urn:miriam:kegg.compound:C04618"/></rdf:Bag></bqbiol:is></rdf:Description></rdf:RDF></annotation></species>
<species metaid="metaid_M_C10HACP" id="M_C10HACP" name="3-hydroxydecanoyl-[acp]" compartment="C_c" boundaryCondition="false" sboTerm="SBO:0000299"><notes><body xmlns="http://www.w3.org/1999/xhtml"><p>FORMULA: C10H19O2SR</p></body></notes><annotation><rdf:RDF xmlns:rdf="http://www.w3.org/1999/02/22-rdf-syntax-ns#" xmlns:dc="http://purl.org/dc/elements/1.1/" xmlns:dcterms="http://purl.org/dc/terms/" xmlns:vCard="http://www.w3.org/2001/vcard-rdf/3.0#" xmlns:bqbiol="http://biomodels.net/biology-qualifiers/" xmlns:bqmodel="http://biomodels.net/model-qualifiers/"><rdf:Description rdf:about="#metaid_M_C10HACP"><bqbiol:is><rdf:Bag><rdf:li rdf:resource="urn:miriam:kegg.compound:C04619"/></rdf:Bag></bqbiol:is></rdf:Description></rdf:RDF></annotation></species>
<species metaid="metaid_M_C17HACP" id="M_C17HACP" name="3-hydroxyheptadecanoyl-[acp]" compartment="C_c" boundaryCondition="false" sboTerm="SBO:0000299"><notes><body xmlns="http://www.w3.org/1999/xhtml"><p>FORMULA: C17H33O2SR</p></body></notes></species>
<species metaid="metaid_M_C7HACP" id="M_C7HACP" name="3-hydroxyheptanoyl-[acp]" compartment="C_c" boundaryCondition="false" sboTerm="SBO:0000299"><notes><body xmlns="http://www.w3.org/1999/xhtml"><p>FORMULA: C7H13O2SR</p></body></notes></species>
<species metaid="metaid_M_C6HACP" id="M_C6HACP" name="3-hydroxyhexanoyl-[acp]" compartment="C_c" boundaryCondition="false" sboTerm="SBO:0000299"><notes><body xmlns="http://www.w3.org/1999/xhtml"><p>FORMULA: C6H11O2SR</p></body></notes><annotation><rdf:RDF xmlns:rdf="http://www.w3.org/1999/02/22-rdf-syntax-ns#" xmlns:dc="http://purl.org/dc/elements/1.1/" xmlns:dcterms="http://purl.org/dc/terms/" xmlns:vCard="http://www.w3.org/2001/vcard-rdf/3.0#" xmlns:bqbiol="http://biomodels.net/biology-qualifiers/" xmlns:bqmodel="http://biomodels.net/model-qualifiers/"><rdf:Description rdf:about="#metaid_M_C6HACP"><bqbiol:is><rdf:Bag><rdf:li rdf:resource="urn:miriam:kegg.compound:C05747"/></rdf:Bag></bqbiol:is></rdf:Description></rdf:RDF></annotation></species>
<species metaid="metaid_M_C20HACP" id="M_C20HACP" name="3-hydroxyicosanoyl-[acp]" compartment="C_c" boundaryCondition="false" sboTerm="SBO:0000299"><notes><body xmlns="http://www.w3.org/1999/xhtml"><p>FORMULA: C20H39O2SR</p></body></notes></species>
<species metaid="metaid_M_HKYN" id="M_HKYN" name="3-hydroxykynurenine" compartment="C_c" boundaryCondition="false" sboTerm="SBO:0000299"><annotation><in:inchi xmlns:in="http://biomodels.net/inchi" metaid="metaid_M_HKYN_inchi">InChI=1/C10H12N2O4/c11-6(10(15)16)4-8(14)5-2-1-3-7(13)9(5)12/h1-3,6,13H,4,11-12H2,(H,15,16)/f/h15H</in:inchi><rdf:RDF xmlns:rdf="http://www.w3.org/1999/02/22-rdf-syntax-ns#" xmlns:dc="http://purl.org/dc/elements/1.1/" xmlns:dcterms="http://purl.org/dc/terms/" xmlns:vCard="http://www.w3.org/2001/vcard-rdf/3.0#" xmlns:bqbiol="http://biomodels.net/biology-qualifiers/" xmlns:bqmodel="http://biomodels.net/model-qualifiers/"><rdf:Description rdf:about="#metaid_M_HKYN"><bqbiol:is><rdf:Bag><rdf:li rdf:resource="#metaid_M_HKYN_inchi" /><rdf:li rdf:resource="urn:miriam:obo.chebi:CHEBI:1547"/></rdf:Bag></bqbiol:is></rdf:Description></rdf:RDF></annotation></species>
<species metaid="metaid_M_C12HACP" id="M_C12HACP" name="3-hydroxylauroyl-[acp]" compartment="C_c" boundaryCondition="false" sboTerm="SBO:0000299"><notes><body xmlns="http://www.w3.org/1999/xhtml"><p>FORMULA: C12H23O2SR</p></body></notes><annotation><rdf:RDF xmlns:rdf="http://www.w3.org/1999/02/22-rdf-syntax-ns#" xmlns:dc="http://purl.org/dc/elements/1.1/" xmlns:dcterms="http://purl.org/dc/terms/" xmlns:vCard="http://www.w3.org/2001/vcard-rdf/3.0#" xmlns:bqbiol="http://biomodels.net/biology-qualifiers/" xmlns:bqmodel="http://biomodels.net/model-qualifiers/"><rdf:Description rdf:about="#metaid_M_C12HACP"><bqbiol:is><rdf:Bag><rdf:li rdf:resource="urn:miriam:kegg.compound:C05757"/></rdf:Bag></bqbiol:is></rdf:Description></rdf:RDF></annotation></species>
<species metaid="metaid_M_C14HACP" id="M_C14HACP" name="3-hydroxymyristoyl-[acp]" compartment="C_c" boundaryCondition="false" sboTerm="SBO:0000299"><notes><body xmlns="http://www.w3.org/1999/xhtml"><p>FORMULA: C14H27O2SR</p></body></notes><annotation><rdf:RDF xmlns:rdf="http://www.w3.org/1999/02/22-rdf-syntax-ns#" xmlns:dc="http://purl.org/dc/elements/1.1/" xmlns:dcterms="http://purl.org/dc/terms/" xmlns:vCard="http://www.w3.org/2001/vcard-rdf/3.0#" xmlns:bqbiol="http://biomodels.net/biology-qualifiers/" xmlns:bqmodel="http://biomodels.net/model-qualifiers/"><rdf:Description rdf:about="#metaid_M_C14HACP"><bqbiol:is><rdf:Bag><rdf:li rdf:resource="urn:miriam:kegg.compound:C04688"/></rdf:Bag></bqbiol:is></rdf:Description></rdf:RDF></annotation></species>
<species metaid="metaid_M_C9HACP" id="M_C9HACP" name="3-hydroxynonanoyl-[acp]" compartment="C_c" boundaryCondition="false" sboTerm="SBO:0000299"><notes><body xmlns="http://www.w3.org/1999/xhtml"><p>FORMULA: C9H17O2SR</p></body></notes></species>
<species metaid="metaid_M_C8HACP" id="M_C8HACP" name="3-hydroxyoctanoyl-[acp]" compartment="C_c" boundaryCondition="false" sboTerm="SBO:0000299"><notes><body xmlns="http://www.w3.org/1999/xhtml"><p>FORMULA: C8H15O2SR</p></body></notes><annotation><rdf:RDF xmlns:rdf="http://www.w3.org/1999/02/22-rdf-syntax-ns#" xmlns:dc="http://purl.org/dc/elements/1.1/" xmlns:dcterms="http://purl.org/dc/terms/" xmlns:vCard="http://www.w3.org/2001/vcard-rdf/3.0#" xmlns:bqbiol="http://biomodels.net/biology-qualifiers/" xmlns:bqmodel="http://biomodels.net/model-qualifiers/"><rdf:Description rdf:about="#metaid_M_C8HACP"><bqbiol:is><rdf:Bag><rdf:li rdf:resource="urn:miriam:kegg.compound:C04620"/></rdf:Bag></bqbiol:is></rdf:Description></rdf:RDF></annotation></species>
<species metaid="metaid_M_C16HACP" id="M_C16HACP" name="3-hydroxypalmitoyl-[acp]" compartment="C_c" boundaryCondition="false" sboTerm="SBO:0000299"><notes><body xmlns="http://www.w3.org/1999/xhtml"><p>FORMULA: C16H31O2SR</p></body></notes><annotation><rdf:RDF xmlns:rdf="http://www.w3.org/1999/02/22-rdf-syntax-ns#" xmlns:dc="http://purl.org/dc/elements/1.1/" xmlns:dcterms="http://purl.org/dc/terms/" xmlns:vCard="http://www.w3.org/2001/vcard-rdf/3.0#" xmlns:bqbiol="http://biomodels.net/biology-qualifiers/" xmlns:bqmodel="http://biomodels.net/model-qualifiers/"><rdf:Description rdf:about="#metaid_M_C16HACP"><bqbiol:is><rdf:Bag><rdf:li rdf:resource="urn:miriam:kegg.compound:C04633"/></rdf:Bag></bqbiol:is></rdf:Description></rdf:RDF></annotation></species>
<species metaid="metaid_M_C15HACP" id="M_C15HACP" name="3-hydroxypentadecanoyl-[acp]" compartment="C_c" boundaryCondition="false" sboTerm="SBO:0000299"><notes><body xmlns="http://www.w3.org/1999/xhtml"><p>FORMULA: C15H29O2SR</p></body></notes></species>
<species metaid="metaid_M_C5HACP" id="M_C5HACP" name="3-hydroxypentanoyl-[acp]" compartment="C_c" boundaryCondition="false" sboTerm="SBO:0000299"><notes><body xmlns="http://www.w3.org/1999/xhtml"><p>FORMULA: C5H9O2SR</p></body></notes></species>
<species metaid="metaid_M_3HPYR" id="M_3HPYR" name="3-hydroxypyruvate" compartment="C_c" boundaryCondition="false" sboTerm="SBO:0000299"><annotation><in:inchi xmlns:in="http://biomodels.net/inchi" metaid="metaid_M_3HPYR_inchi">InChI=1/C3H4O4/c4-1-2(5)3(6)7/h4H,1H2,(H,6,7)/p-1/fC3H3O4/q-1</in:inchi><rdf:RDF xmlns:rdf="http://www.w3.org/1999/02/22-rdf-syntax-ns#" xmlns:dc="http://purl.org/dc/elements/1.1/" xmlns:dcterms="http://purl.org/dc/terms/" xmlns:vCard="http://www.w3.org/2001/vcard-rdf/3.0#" xmlns:bqbiol="http://biomodels.net/biology-qualifiers/" xmlns:bqmodel="http://biomodels.net/model-qualifiers/"><rdf:Description rdf:about="#metaid_M_3HPYR"><bqbiol:is><rdf:Bag><rdf:li rdf:resource="#metaid_M_3HPYR_inchi" /><rdf:li rdf:resource="urn:miriam:obo.chebi:CHEBI:17180"/></rdf:Bag></bqbiol:is></rdf:Description></rdf:RDF></annotation></species>
<species metaid="metaid_M_C18HACP" id="M_C18HACP" name="3-hydroxystearoyl-[acp]" compartment="C_c" boundaryCondition="false" sboTerm="SBO:0000299"><notes><body xmlns="http://www.w3.org/1999/xhtml"><p>FORMULA: C18H35O2SR</p></body></notes><annotation><rdf:RDF xmlns:rdf="http://www.w3.org/1999/02/22-rdf-syntax-ns#" xmlns:dc="http://purl.org/dc/elements/1.1/" xmlns:dcterms="http://purl.org/dc/terms/" xmlns:vCard="http://www.w3.org/2001/vcard-rdf/3.0#" xmlns:bqbiol="http://biomodels.net/biology-qualifiers/" xmlns:bqmodel="http://biomodels.net/model-qualifiers/"><rdf:Description rdf:about="#metaid_M_C18HACP"><bqbiol:is><rdf:Bag><rdf:li rdf:resource="urn:miriam:kegg.compound:C16220"/></rdf:Bag></bqbiol:is></rdf:Description></rdf:RDF></annotation></species>
<species metaid="metaid_M_C13HACP" id="M_C13HACP" name="3-hydroxytridecanoyl-[acp]" compartment="C_c" boundaryCondition="false" sboTerm="SBO:0000299"><notes><body xmlns="http://www.w3.org/1999/xhtml"><p>FORMULA: C13H25O2SR</p></body></notes></species>
<species metaid="metaid_M_C11HACP" id="M_C11HACP" name="3-hydroxyundecanoyl-[acp]" compartment="C_c" boundaryCondition="false" sboTerm="SBO:0000299"><notes><body xmlns="http://www.w3.org/1999/xhtml"><p>FORMULA: C11H21O2SR</p></body></notes></species>
<species metaid="metaid_M_CBHCAP" id="M_CBHCAP" name="3-isopropylmalate" compartment="C_c" boundaryCondition="false" sboTerm="SBO:0000299"><annotation><in:inchi xmlns:in="http://biomodels.net/inchi" metaid="metaid_M_CBHCAP_inchi">InChI=1/C7H12O5/c1-3(2)4(6(9)10)5(8)7(11)12/h3-5,8H,1-2H3,(H,9,10)(H,11,12)/p-2/fC7H10O5/q-2</in:inchi><rdf:RDF xmlns:rdf="http://www.w3.org/1999/02/22-rdf-syntax-ns#" xmlns:dc="http://purl.org/dc/elements/1.1/" xmlns:dcterms="http://purl.org/dc/terms/" xmlns:vCard="http://www.w3.org/2001/vcard-rdf/3.0#" xmlns:bqbiol="http://biomodels.net/biology-qualifiers/" xmlns:bqmodel="http://biomodels.net/model-qualifiers/"><rdf:Description rdf:about="#metaid_M_CBHCAP"><bqbiol:is><rdf:Bag><rdf:li rdf:resource="#metaid_M_CBHCAP_inchi" /><rdf:li rdf:resource="urn:miriam:obo.chebi:CHEBI:15592"/></rdf:Bag></bqbiol:is></rdf:Description></rdf:RDF></annotation></species>
<species metaid="metaid_M_C10OACP" id="M_C10OACP" name="3-oxodecanoyl-[acp]" compartment="C_c" boundaryCondition="false" sboTerm="SBO:0000299"><notes><body xmlns="http://www.w3.org/1999/xhtml"><p>FORMULA: C10H17O2SR</p></body></notes><annotation><rdf:RDF xmlns:rdf="http://www.w3.org/1999/02/22-rdf-syntax-ns#" xmlns:dc="http://purl.org/dc/elements/1.1/" xmlns:dcterms="http://purl.org/dc/terms/" xmlns:vCard="http://www.w3.org/2001/vcard-rdf/3.0#" xmlns:bqbiol="http://biomodels.net/biology-qualifiers/" xmlns:bqmodel="http://biomodels.net/model-qualifiers/"><rdf:Description rdf:about="#metaid_M_C10OACP"><bqbiol:is><rdf:Bag><rdf:li rdf:resource="urn:miriam:kegg.compound:C05753"/></rdf:Bag></bqbiol:is></rdf:Description></rdf:RDF></annotation></species>
<species metaid="metaid_M_C17OACP" id="M_C17OACP" name="3-oxoheptadecanoyl-[acp]" compartment="C_c" boundaryCondition="false" sboTerm="SBO:0000299"><notes><body xmlns="http://www.w3.org/1999/xhtml"><p>FORMULA: C17H31O2SR</p></body></notes></species>
<species metaid="metaid_M_C7OACP" id="M_C7OACP" name="3-oxoheptanoyl-[acp]" compartment="C_c" boundaryCondition="false" sboTerm="SBO:0000299"><notes><body xmlns="http://www.w3.org/1999/xhtml"><p>FORMULA: C7H11O2SR</p></body></notes></species>
<species metaid="metaid_M_C6OACP" id="M_C6OACP" name="3-oxohexanoyl-[acp]" compartment="C_c" boundaryCondition="false" sboTerm="SBO:0000299"><notes><body xmlns="http://www.w3.org/1999/xhtml"><p>FORMULA: C6H9O2SR</p></body></notes><annotation><rdf:RDF xmlns:rdf="http://www.w3.org/1999/02/22-rdf-syntax-ns#" xmlns:dc="http://purl.org/dc/elements/1.1/" xmlns:dcterms="http://purl.org/dc/terms/" xmlns:vCard="http://www.w3.org/2001/vcard-rdf/3.0#" xmlns:bqbiol="http://biomodels.net/biology-qualifiers/" xmlns:bqmodel="http://biomodels.net/model-qualifiers/"><rdf:Description rdf:about="#metaid_M_C6OACP"><bqbiol:is><rdf:Bag><rdf:li rdf:resource="urn:miriam:kegg.compound:C05746"/></rdf:Bag></bqbiol:is></rdf:Description></rdf:RDF></annotation></species>
<species metaid="metaid_M_C20OACP" id="M_C20OACP" name="3-oxoicosanoyl-[acp]" compartment="C_c" boundaryCondition="false" sboTerm="SBO:0000299"><notes><body xmlns="http://www.w3.org/1999/xhtml"><p>FORMULA: C20H37O2SR</p></body></notes></species>
<species metaid="metaid_M_C12OACP" id="M_C12OACP" name="3-oxolauroyl-[acp]" compartment="C_c" boundaryCondition="false" sboTerm="SBO:0000299"><notes><body xmlns="http://www.w3.org/1999/xhtml"><p>FORMULA: C12H21O2SR</p></body></notes><annotation><rdf:RDF xmlns:rdf="http://www.w3.org/1999/02/22-rdf-syntax-ns#" xmlns:dc="http://purl.org/dc/elements/1.1/" xmlns:dcterms="http://purl.org/dc/terms/" xmlns:vCard="http://www.w3.org/2001/vcard-rdf/3.0#" xmlns:bqbiol="http://biomodels.net/biology-qualifiers/" xmlns:bqmodel="http://biomodels.net/model-qualifiers/"><rdf:Description rdf:about="#metaid_M_C12OACP"><bqbiol:is><rdf:Bag><rdf:li rdf:resource="urn:miriam:kegg.compound:C05756"/></rdf:Bag></bqbiol:is></rdf:Description></rdf:RDF></annotation></species>
<species metaid="metaid_M_C14OACP" id="M_C14OACP" name="3-oxomyristoyl-[acp]" compartment="C_c" boundaryCondition="false" sboTerm="SBO:0000299"><notes><body xmlns="http://www.w3.org/1999/xhtml"><p>FORMULA: C14H25O2SR</p></body></notes><annotation><rdf:RDF xmlns:rdf="http://www.w3.org/1999/02/22-rdf-syntax-ns#" xmlns:dc="http://purl.org/dc/elements/1.1/" xmlns:dcterms="http://purl.org/dc/terms/" xmlns:vCard="http://www.w3.org/2001/vcard-rdf/3.0#" xmlns:bqbiol="http://biomodels.net/biology-qualifiers/" xmlns:bqmodel="http://biomodels.net/model-qualifiers/"><rdf:Description rdf:about="#metaid_M_C14OACP"><bqbiol:is><rdf:Bag><rdf:li rdf:resource="urn:miriam:kegg.compound:C05759"/></rdf:Bag></bqbiol:is></rdf:Description></rdf:RDF></annotation></species>
<species metaid="metaid_M_C9OACP" id="M_C9OACP" name="3-oxononanoyl-[acp]" compartment="C_c" boundaryCondition="false" sboTerm="SBO:0000299"><notes><body xmlns="http://www.w3.org/1999/xhtml"><p>FORMULA: C9H15O2SR</p></body></notes></species>
<species metaid="metaid_M_C8OACP" id="M_C8OACP" name="3-oxooctanoyl-[acp]" compartment="C_c" boundaryCondition="false" sboTerm="SBO:0000299"><notes><body xmlns="http://www.w3.org/1999/xhtml"><p>FORMULA: C8H13O2SR</p></body></notes><annotation><rdf:RDF xmlns:rdf="http://www.w3.org/1999/02/22-rdf-syntax-ns#" xmlns:dc="http://purl.org/dc/elements/1.1/" xmlns:dcterms="http://purl.org/dc/terms/" xmlns:vCard="http://www.w3.org/2001/vcard-rdf/3.0#" xmlns:bqbiol="http://biomodels.net/biology-qualifiers/" xmlns:bqmodel="http://biomodels.net/model-qualifiers/"><rdf:Description rdf:about="#metaid_M_C8OACP"><bqbiol:is><rdf:Bag><rdf:li rdf:resource="urn:miriam:kegg.compound:C05750"/></rdf:Bag></bqbiol:is></rdf:Description></rdf:RDF></annotation></species>
<species metaid="metaid_M_C16OACP" id="M_C16OACP" name="3-oxopalmitoyl-[acp]" compartment="C_c" boundaryCondition="false" sboTerm="SBO:0000299"><notes><body xmlns="http://www.w3.org/1999/xhtml"><p>FORMULA: C16H29O2SR</p></body></notes><annotation><rdf:RDF xmlns:rdf="http://www.w3.org/1999/02/22-rdf-syntax-ns#" xmlns:dc="http://purl.org/dc/elements/1.1/" xmlns:dcterms="http://purl.org/dc/terms/" xmlns:vCard="http://www.w3.org/2001/vcard-rdf/3.0#" xmlns:bqbiol="http://biomodels.net/biology-qualifiers/" xmlns:bqmodel="http://biomodels.net/model-qualifiers/"><rdf:Description rdf:about="#metaid_M_C16OACP"><bqbiol:is><rdf:Bag><rdf:li rdf:resource="urn:miriam:kegg.compound:C05762"/></rdf:Bag></bqbiol:is></rdf:Description></rdf:RDF></annotation></species>
<species metaid="metaid_M_C15OACP" id="M_C15OACP" name="3-oxopentadecanoyl-[acp]" compartment="C_c" boundaryCondition="false" sboTerm="SBO:0000299"><notes><body xmlns="http://www.w3.org/1999/xhtml"><p>FORMULA: C15H27O2SR</p></body></notes></species>
<species metaid="metaid_M_C5OACP" id="M_C5OACP" name="3-oxopentanoyl-[acp]" compartment="C_c" boundaryCondition="false" sboTerm="SBO:0000299"><notes><body xmlns="http://www.w3.org/1999/xhtml"><p>FORMULA: C5H7O2SR</p></body></notes></species>
<species metaid="metaid_M_C18OACP" id="M_C18OACP" name="3-oxostearoyl-[acp]" compartment="C_c" boundaryCondition="false" sboTerm="SBO:0000299"><notes><body xmlns="http://www.w3.org/1999/xhtml"><p>FORMULA: C18H33O2SR</p></body></notes><annotation><rdf:RDF xmlns:rdf="http://www.w3.org/1999/02/22-rdf-syntax-ns#" xmlns:dc="http://purl.org/dc/elements/1.1/" xmlns:dcterms="http://purl.org/dc/terms/" xmlns:vCard="http://www.w3.org/2001/vcard-rdf/3.0#" xmlns:bqbiol="http://biomodels.net/biology-qualifiers/" xmlns:bqmodel="http://biomodels.net/model-qualifiers/"><rdf:Description rdf:about="#metaid_M_C18OACP"><bqbiol:is><rdf:Bag><rdf:li rdf:resource="urn:miriam:kegg.compound:C16219"/></rdf:Bag></bqbiol:is></rdf:Description></rdf:RDF></annotation></species>
<species metaid="metaid_M_C13OACP" id="M_C13OACP" name="3-oxotridecanoyl-[acp]" compartment="C_c" boundaryCondition="false" sboTerm="SBO:0000299"><notes><body xmlns="http://www.w3.org/1999/xhtml"><p>FORMULA: C13H23O2SR</p></body></notes></species>
<species metaid="metaid_M_C11OACP" id="M_C11OACP" name="3-oxoundecanoyl-[acp]" compartment="C_c" boundaryCondition="false" sboTerm="SBO:0000299"><notes><body xmlns="http://www.w3.org/1999/xhtml"><p>FORMULA: C11H19O2SR</p></body></notes></species>
<species metaid="metaid_M_PAPS" id="M_PAPS" name="3'-phospho-5'-adenylyl sulfate" compartment="C_c" boundaryCondition="false" sboTerm="SBO:0000299"><annotation><in:inchi xmlns:in="http://biomodels.net/inchi" metaid="metaid_M_PAPS_inchi">InChI=1/C10H15N5O13P2S/c11-8-5-9(13-2-12-8)15(3-14-5)10-6(16)7(27-29(17,18)19)4(26-10)1-25-30(20,21)28-31(22,23)24/h2-4,6-7,10,16H,1H2,(H,20,21)(H2,11,12,13)(H2,17,18,19)(H,22,23,24)/t4-,6-,7-,10-/m1/s1/f/h17-18,20,22H,11H2</in:inchi><rdf:RDF xmlns:rdf="http://www.w3.org/1999/02/22-rdf-syntax-ns#" xmlns:dc="http://purl.org/dc/elements/1.1/" xmlns:dcterms="http://purl.org/dc/terms/" xmlns:vCard="http://www.w3.org/2001/vcard-rdf/3.0#" xmlns:bqbiol="http://biomodels.net/biology-qualifiers/" xmlns:bqmodel="http://biomodels.net/model-qualifiers/"><rdf:Description rdf:about="#metaid_M_PAPS"><bqbiol:is><rdf:Bag><rdf:li rdf:resource="#metaid_M_PAPS_inchi" /><rdf:li rdf:resource="urn:miriam:obo.chebi:CHEBI:17980"/></rdf:Bag></bqbiol:is></rdf:Description></rdf:RDF></annotation></species>
<species metaid="metaid_M_3PG" id="M_3PG" name="3-phospho-D-glycerate" compartment="C_c" boundaryCondition="false" sboTerm="SBO:0000299"><annotation><in:inchi xmlns:in="http://biomodels.net/inchi" metaid="metaid_M_3PG_inchi">InChI=1/C3H7O7P/c4-2(3(5)6)1-10-11(7,8)9/h2,4H,1H2,(H,5,6)(H2,7,8,9)/t2-/m1/s1</in:inchi><rdf:RDF xmlns:rdf="http://www.w3.org/1999/02/22-rdf-syntax-ns#" xmlns:dc="http://purl.org/dc/elements/1.1/" xmlns:dcterms="http://purl.org/dc/terms/" xmlns:vCard="http://www.w3.org/2001/vcard-rdf/3.0#" xmlns:bqbiol="http://biomodels.net/biology-qualifiers/" xmlns:bqmodel="http://biomodels.net/model-qualifiers/"><rdf:Description rdf:about="#metaid_M_3PG"><bqbiol:is><rdf:Bag><rdf:li rdf:resource="#metaid_M_3PG_inchi" /><rdf:li rdf:resource="urn:miriam:obo.chebi:CHEBI:17794"/></rdf:Bag></bqbiol:is></rdf:Description></rdf:RDF></annotation></species>
<species metaid="metaid_M_13PDG" id="M_13PDG" name="3-phospho-D-glyceroyl phosphate" compartment="C_c" boundaryCondition="false" sboTerm="SBO:0000299"><annotation><in:inchi xmlns:in="http://biomodels.net/inchi" metaid="metaid_M_13PDG_inchi">InChI=1/C3H8O10P2/c4-2(1-12-14(6,7)8)3(5)13-15(9,10)11/h2,4H,1H2,(H2,6,7,8)(H2,9,10,11)/t2-/m1/s1</in:inchi><rdf:RDF xmlns:rdf="http://www.w3.org/1999/02/22-rdf-syntax-ns#" xmlns:dc="http://purl.org/dc/elements/1.1/" xmlns:dcterms="http://purl.org/dc/terms/" xmlns:vCard="http://www.w3.org/2001/vcard-rdf/3.0#" xmlns:bqbiol="http://biomodels.net/biology-qualifiers/" xmlns:bqmodel="http://biomodels.net/model-qualifiers/"><rdf:Description rdf:about="#metaid_M_13PDG"><bqbiol:is><rdf:Bag><rdf:li rdf:resource="#metaid_M_13PDG_inchi" /><rdf:li rdf:resource="urn:miriam:obo.chebi:CHEBI:16001"/></rdf:Bag></bqbiol:is></rdf:Description></rdf:RDF></annotation></species>
<species metaid="metaid_M_PHP" id="M_PHP" name="3-phosphonooxypyruvate" compartment="C_c" boundaryCondition="false" sboTerm="SBO:0000299"><annotation><in:inchi xmlns:in="http://biomodels.net/inchi" metaid="metaid_M_PHP_inchi">InChI=1/C3H5O7P/c4-2(3(5)6)1-10-11(7,8)9/h1H2,(H,5,6)(H2,7,8,9)</in:inchi><rdf:RDF xmlns:rdf="http://www.w3.org/1999/02/22-rdf-syntax-ns#" xmlns:dc="http://purl.org/dc/elements/1.1/" xmlns:dcterms="http://purl.org/dc/terms/" xmlns:vCard="http://www.w3.org/2001/vcard-rdf/3.0#" xmlns:bqbiol="http://biomodels.net/biology-qualifiers/" xmlns:bqmodel="http://biomodels.net/model-qualifiers/"><rdf:Description rdf:about="#metaid_M_PHP"><bqbiol:is><rdf:Bag><rdf:li rdf:resource="#metaid_M_PHP_inchi" /><rdf:li rdf:resource="urn:miriam:obo.chebi:CHEBI:30933"/></rdf:Bag></bqbiol:is></rdf:Description></rdf:RDF></annotation></species>
<species metaid="metaid_M_45HPPB" id="M_45HPPB" name="3-polyprenyl-4,5-dihydroxybenzoate" compartment="C_c" boundaryCondition="false" sboTerm="SBO:0000299"><notes><body xmlns="http://www.w3.org/1999/xhtml"><p>FORMULA: C12H14O4(C5H8)n</p></body></notes><annotation><rdf:RDF xmlns:rdf="http://www.w3.org/1999/02/22-rdf-syntax-ns#" xmlns:dc="http://purl.org/dc/elements/1.1/" xmlns:dcterms="http://purl.org/dc/terms/" xmlns:vCard="http://www.w3.org/2001/vcard-rdf/3.0#" xmlns:bqbiol="http://biomodels.net/biology-qualifiers/" xmlns:bqmodel="http://biomodels.net/model-qualifiers/"><rdf:Description rdf:about="#metaid_M_45HPPB"><bqbiol:is><rdf:Bag><rdf:li rdf:resource="urn:miriam:kegg.compound:C17554"/></rdf:Bag></bqbiol:is></rdf:Description></rdf:RDF></annotation></species>
<species metaid="metaid_M_4H5MPPB" id="M_4H5MPPB" name="3-polyprenyl-4-hydroxy-5-methoxybenzoate" compartment="C_c" boundaryCondition="false" sboTerm="SBO:0000299"><notes><body xmlns="http://www.w3.org/1999/xhtml"><p>FORMULA: C13H16O4(C5H8)n</p></body></notes><annotation><rdf:RDF xmlns:rdf="http://www.w3.org/1999/02/22-rdf-syntax-ns#" xmlns:dc="http://purl.org/dc/elements/1.1/" xmlns:dcterms="http://purl.org/dc/terms/" xmlns:vCard="http://www.w3.org/2001/vcard-rdf/3.0#" xmlns:bqbiol="http://biomodels.net/biology-qualifiers/" xmlns:bqmodel="http://biomodels.net/model-qualifiers/"><rdf:Description rdf:about="#metaid_M_4H5MPPB"><bqbiol:is><rdf:Bag><rdf:li rdf:resource="urn:miriam:kegg.compound:C17559"/></rdf:Bag></bqbiol:is></rdf:Description></rdf:RDF></annotation></species>
<species metaid="metaid_M_3SULALA" id="M_3SULALA" name="3-sulfino-L-alanine" compartment="C_c" boundaryCondition="false" sboTerm="SBO:0000299"><annotation><in:inchi xmlns:in="http://biomodels.net/inchi" metaid="metaid_M_3SULALA_inchi">InChI=1/C3H7NO4S/c4-2(3(5)6)1-9(7)8/h2H,1,4H2,(H,5,6)(H,7,8)/t2-/m0/s1/f/h5,7H</in:inchi><rdf:RDF xmlns:rdf="http://www.w3.org/1999/02/22-rdf-syntax-ns#" xmlns:dc="http://purl.org/dc/elements/1.1/" xmlns:dcterms="http://purl.org/dc/terms/" xmlns:vCard="http://www.w3.org/2001/vcard-rdf/3.0#" xmlns:bqbiol="http://biomodels.net/biology-qualifiers/" xmlns:bqmodel="http://biomodels.net/model-qualifiers/"><rdf:Description rdf:about="#metaid_M_3SULALA"><bqbiol:is><rdf:Bag><rdf:li rdf:resource="#metaid_M_3SULALA_inchi" /><rdf:li rdf:resource="urn:miriam:obo.chebi:CHEBI:16345"/></rdf:Bag></bqbiol:is></rdf:Description></rdf:RDF></annotation></species>
<species metaid="metaid_M_APEBU" id="M_APEBU" name="4-(2-Aminophenyl)-2,4-dioxobutanoate" compartment="C_c" boundaryCondition="false" sboTerm="SBO:0000299"><annotation><in:inchi xmlns:in="http://biomodels.net/inchi" metaid="metaid_M_APEBU_inchi">InChI=1/C10H9NO4/c11-7-4-2-1-3-6(7)8(12)5-9(13)10(14)15/h1-4H,5,11H2,(H,14,15)/f/h14H</in:inchi><rdf:RDF xmlns:rdf="http://www.w3.org/1999/02/22-rdf-syntax-ns#" xmlns:dc="http://purl.org/dc/elements/1.1/" xmlns:dcterms="http://purl.org/dc/terms/" xmlns:vCard="http://www.w3.org/2001/vcard-rdf/3.0#" xmlns:bqbiol="http://biomodels.net/biology-qualifiers/" xmlns:bqmodel="http://biomodels.net/model-qualifiers/"><rdf:Description rdf:about="#metaid_M_APEBU"><bqbiol:is><rdf:Bag><rdf:li rdf:resource="#metaid_M_APEBU_inchi" /><rdf:li rdf:resource="urn:miriam:obo.chebi:CHEBI:17442"/></rdf:Bag></bqbiol:is></rdf:Description></rdf:RDF></annotation></species>
<species metaid="metaid_M_DCTOL" id="M_DCTOL" name="4,4-dimethylcholesta-8,14,24-trienol" compartment="C_c" boundaryCondition="false" sboTerm="SBO:0000299"><annotation><in:inchi xmlns:in="http://biomodels.net/inchi" metaid="metaid_M_DCTOL_inchi">InChI=1/C29H46O/c1-19(2)9-8-10-20(3)22-12-13-23-21-11-14-25-27(4,5)26(30)16-18-29(25,7)24(21)15-17-28(22,23)6/h9,13,20,22,25-26,30H,8,10-12,14-18H2,1-7H3</in:inchi><rdf:RDF xmlns:rdf="http://www.w3.org/1999/02/22-rdf-syntax-ns#" xmlns:dc="http://purl.org/dc/elements/1.1/" xmlns:dcterms="http://purl.org/dc/terms/" xmlns:vCard="http://www.w3.org/2001/vcard-rdf/3.0#" xmlns:bqbiol="http://biomodels.net/biology-qualifiers/" xmlns:bqmodel="http://biomodels.net/model-qualifiers/"><rdf:Description rdf:about="#metaid_M_DCTOL"><bqbiol:is><rdf:Bag><rdf:li rdf:resource="#metaid_M_DCTOL_inchi" /><rdf:li rdf:resource="urn:miriam:obo.chebi:CHEBI:17813"/></rdf:Bag></bqbiol:is></rdf:Description></rdf:RDF></annotation></species>
<species metaid="metaid_M_DCDOL" id="M_DCDOL" name="4,4-dimethylcholesta-8,24-diene-3-ol" compartment="C_c" boundaryCondition="false" sboTerm="SBO:0000299"></species>
<species metaid="metaid_M_AHMPP" id="M_AHMPP" name="4-amino-2-methyl-5-diphosphomethylpyrimidine" compartment="C_c" boundaryCondition="false" sboTerm="SBO:0000299"><annotation><in:inchi xmlns:in="http://biomodels.net/inchi" metaid="metaid_M_AHMPP_inchi">InChI=1/C6H11N3O7P2/c1-4-8-2-5(6(7)9-4)3-15-18(13,14)16-17(10,11)12/h2H,3H2,1H3,(H,13,14)(H2,7,8,9)(H2,10,11,12)/f/h10-11,13H,7H2</in:inchi><rdf:RDF xmlns:rdf="http://www.w3.org/1999/02/22-rdf-syntax-ns#" xmlns:dc="http://purl.org/dc/elements/1.1/" xmlns:dcterms="http://purl.org/dc/terms/" xmlns:vCard="http://www.w3.org/2001/vcard-rdf/3.0#" xmlns:bqbiol="http://biomodels.net/biology-qualifiers/" xmlns:bqmodel="http://biomodels.net/model-qualifiers/"><rdf:Description rdf:about="#metaid_M_AHMPP"><bqbiol:is><rdf:Bag><rdf:li rdf:resource="#metaid_M_AHMPP_inchi" /><rdf:li rdf:resource="urn:miriam:obo.chebi:CHEBI:16629"/></rdf:Bag></bqbiol:is></rdf:Description></rdf:RDF></annotation></species>
<species metaid="metaid_M_AHMP" id="M_AHMP" name="4-amino-2-methyl-5-phosphomethylpyrimidine" compartment="C_c" boundaryCondition="false" sboTerm="SBO:0000299"><annotation><in:inchi xmlns:in="http://biomodels.net/inchi" metaid="metaid_M_AHMP_inchi">InChI=1/C6H10N3O4P/c1-4-8-2-5(6(7)9-4)3-13-14(10,11)12/h2H,3H2,1H3,(H2,7,8,9)(H2,10,11,12)</in:inchi><rdf:RDF xmlns:rdf="http://www.w3.org/1999/02/22-rdf-syntax-ns#" xmlns:dc="http://purl.org/dc/elements/1.1/" xmlns:dcterms="http://purl.org/dc/terms/" xmlns:vCard="http://www.w3.org/2001/vcard-rdf/3.0#" xmlns:bqbiol="http://biomodels.net/biology-qualifiers/" xmlns:bqmodel="http://biomodels.net/model-qualifiers/"><rdf:Description rdf:about="#metaid_M_AHMP"><bqbiol:is><rdf:Bag><rdf:li rdf:resource="#metaid_M_AHMP_inchi" /><rdf:li rdf:resource="urn:miriam:obo.chebi:CHEBI:18032"/></rdf:Bag></bqbiol:is></rdf:Description></rdf:RDF></annotation></species>
<species metaid="metaid_M_ADCHOR" id="M_ADCHOR" name="4-amino-4-deoxychorismate" compartment="C_c" boundaryCondition="false" sboTerm="SBO:0000299"><annotation><in:inchi xmlns:in="http://biomodels.net/inchi" metaid="metaid_M_ADCHOR_inchi">InChI=1/C10H11NO5/c1-5(9(12)13)16-8-4-6(10(14)15)2-3-7(8)11/h2-4,7-8H,1,11H2,(H,12,13)(H,14,15)/p-2/t7-,8-/m1/s1/fC10H9NO5/q-2</in:inchi><rdf:RDF xmlns:rdf="http://www.w3.org/1999/02/22-rdf-syntax-ns#" xmlns:dc="http://purl.org/dc/elements/1.1/" xmlns:dcterms="http://purl.org/dc/terms/" xmlns:vCard="http://www.w3.org/2001/vcard-rdf/3.0#" xmlns:bqbiol="http://biomodels.net/biology-qualifiers/" xmlns:bqmodel="http://biomodels.net/model-qualifiers/"><rdf:Description rdf:about="#metaid_M_ADCHOR"><bqbiol:is><rdf:Bag><rdf:li rdf:resource="#metaid_M_ADCHOR_inchi" /><rdf:li rdf:resource="urn:miriam:obo.chebi:CHEBI:35181"/></rdf:Bag></bqbiol:is></rdf:Description></rdf:RDF></annotation></species>
<species metaid="metaid_M_PABA" id="M_PABA" name="4-aminobenzoate" compartment="C_c" boundaryCondition="false" sboTerm="SBO:0000299"><annotation><in:inchi xmlns:in="http://biomodels.net/inchi" metaid="metaid_M_PABA_inchi">InChI=1/C7H7NO2/c8-6-3-1-5(2-4-6)7(9)10/h1-4H,8H2,(H,9,10)</in:inchi><rdf:RDF xmlns:rdf="http://www.w3.org/1999/02/22-rdf-syntax-ns#" xmlns:dc="http://purl.org/dc/elements/1.1/" xmlns:dcterms="http://purl.org/dc/terms/" xmlns:vCard="http://www.w3.org/2001/vcard-rdf/3.0#" xmlns:bqbiol="http://biomodels.net/biology-qualifiers/" xmlns:bqmodel="http://biomodels.net/model-qualifiers/"><rdf:Description rdf:about="#metaid_M_PABA"><bqbiol:is><rdf:Bag><rdf:li rdf:resource="#metaid_M_PABA_inchi" /><rdf:li rdf:resource="urn:miriam:obo.chebi:CHEBI:17836"/></rdf:Bag></bqbiol:is></rdf:Description></rdf:RDF></annotation></species>
<species metaid="metaid_M_GABAL" id="M_GABAL" name="4-aminobutanal" compartment="C_c" boundaryCondition="false" sboTerm="SBO:0000299"><annotation><in:inchi xmlns:in="http://biomodels.net/inchi" metaid="metaid_M_GABAL_inchi">InChI=1/C4H9NO/c5-3-1-2-4-6/h4H,1-3,5H2</in:inchi><rdf:RDF xmlns:rdf="http://www.w3.org/1999/02/22-rdf-syntax-ns#" xmlns:dc="http://purl.org/dc/elements/1.1/" xmlns:dcterms="http://purl.org/dc/terms/" xmlns:vCard="http://www.w3.org/2001/vcard-rdf/3.0#" xmlns:bqbiol="http://biomodels.net/biology-qualifiers/" xmlns:bqmodel="http://biomodels.net/model-qualifiers/"><rdf:Description rdf:about="#metaid_M_GABAL"><bqbiol:is><rdf:Bag><rdf:li rdf:resource="#metaid_M_GABAL_inchi" /><rdf:li rdf:resource="urn:miriam:obo.chebi:CHEBI:17769"/></rdf:Bag></bqbiol:is></rdf:Description></rdf:RDF></annotation></species>
<species metaid="metaid_M_FUACAC" id="M_FUACAC" name="4-fumarylacetoacetate" compartment="C_c" boundaryCondition="false" sboTerm="SBO:0000299"><annotation><in:inchi xmlns:in="http://biomodels.net/inchi" metaid="metaid_M_FUACAC_inchi">InChI=1/C8H8O6/c9-5(1-2-7(11)12)3-6(10)4-8(13)14/h1-2H,3-4H2,(H,11,12)(H,13,14)/p-2/b2-1+</in:inchi><rdf:RDF xmlns:rdf="http://www.w3.org/1999/02/22-rdf-syntax-ns#" xmlns:dc="http://purl.org/dc/elements/1.1/" xmlns:dcterms="http://purl.org/dc/terms/" xmlns:vCard="http://www.w3.org/2001/vcard-rdf/3.0#" xmlns:bqbiol="http://biomodels.net/biology-qualifiers/" xmlns:bqmodel="http://biomodels.net/model-qualifiers/"><rdf:Description rdf:about="#metaid_M_FUACAC"><bqbiol:is><rdf:Bag><rdf:li rdf:resource="#metaid_M_FUACAC_inchi" /><rdf:li rdf:resource="urn:miriam:obo.chebi:CHEBI:18034"/></rdf:Bag></bqbiol:is></rdf:Description></rdf:RDF></annotation></species>
<species metaid="metaid_M_4HPPB" id="M_4HPPB" name="4-hydroxy-3-polyprenylbenzoate" compartment="C_c" boundaryCondition="false" sboTerm="SBO:0000299"><notes><body xmlns="http://www.w3.org/1999/xhtml"><p>FORMULA: C5H12O7P2(C5H8)n</p></body></notes><annotation><rdf:RDF xmlns:rdf="http://www.w3.org/1999/02/22-rdf-syntax-ns#" xmlns:dc="http://purl.org/dc/elements/1.1/" xmlns:dcterms="http://purl.org/dc/terms/" xmlns:vCard="http://www.w3.org/2001/vcard-rdf/3.0#" xmlns:bqbiol="http://biomodels.net/biology-qualifiers/" xmlns:bqmodel="http://biomodels.net/model-qualifiers/"><rdf:Description rdf:about="#metaid_M_4HPPB"><bqbiol:is><rdf:Bag><rdf:li rdf:resource="urn:miriam:obo.chebi:CHEBI:55337"/></rdf:Bag></bqbiol:is></rdf:Description></rdf:RDF></annotation></species>
<species metaid="metaid_M_4HBA" id="M_4HBA" name="4-hydroxybenzoate" compartment="C_c" boundaryCondition="false" sboTerm="SBO:0000299"><annotation><in:inchi xmlns:in="http://biomodels.net/inchi" metaid="metaid_M_4HBA_inchi">InChI=1/C7H6O3/c8-6-3-1-5(2-4-6)7(9)10/h1-4,8H,(H,9,10)/p-1/fC7H5O3/q-1</in:inchi><rdf:RDF xmlns:rdf="http://www.w3.org/1999/02/22-rdf-syntax-ns#" xmlns:dc="http://purl.org/dc/elements/1.1/" xmlns:dcterms="http://purl.org/dc/terms/" xmlns:vCard="http://www.w3.org/2001/vcard-rdf/3.0#" xmlns:bqbiol="http://biomodels.net/biology-qualifiers/" xmlns:bqmodel="http://biomodels.net/model-qualifiers/"><rdf:Description rdf:about="#metaid_M_4HBA"><bqbiol:is><rdf:Bag><rdf:li rdf:resource="#metaid_M_4HBA_inchi" /><rdf:li rdf:resource="urn:miriam:obo.chebi:CHEBI:17879"/></rdf:Bag></bqbiol:is></rdf:Description></rdf:RDF></annotation></species>
<species metaid="metaid_M_4HPOA" id="M_4HPOA" name="4-hydroxyphenoxyacetate" compartment="C_c" boundaryCondition="false" sboTerm="SBO:0000299"><annotation><in:inchi xmlns:in="http://biomodels.net/inchi" metaid="metaid_M_4HPOA_inchi">InChI=1/C8H8O4/c9-6-1-3-7(4-2-6)12-5-8(10)11/h1-4,9H,5H2,(H,10,11)/f/h10H</in:inchi><rdf:RDF xmlns:rdf="http://www.w3.org/1999/02/22-rdf-syntax-ns#" xmlns:dc="http://purl.org/dc/elements/1.1/" xmlns:dcterms="http://purl.org/dc/terms/" xmlns:vCard="http://www.w3.org/2001/vcard-rdf/3.0#" xmlns:bqbiol="http://biomodels.net/biology-qualifiers/" xmlns:bqmodel="http://biomodels.net/model-qualifiers/"><rdf:Description rdf:about="#metaid_M_4HPOA"><bqbiol:is><rdf:Bag><rdf:li rdf:resource="#metaid_M_4HPOA_inchi" /><rdf:li rdf:resource="urn:miriam:obo.chebi:CHEBI:CHEBI:171357"/></rdf:Bag></bqbiol:is></rdf:Description></rdf:RDF></annotation></species>
<species metaid="metaid_M_4HPENV" id="M_4HPENV" name="4-hydroxyphenoxymethylpenicillin" compartment="C_c" boundaryCondition="false" sboTerm="SBO:0000299"><annotation><in:inchi xmlns:in="http://biomodels.net/inchi" metaid="metaid_M_4HPENV_inchi">InChI=1S/C16H18N2O6S/c1-16(2)12(15(22)23)18-13(21)11(14(18)25-16)17-10(20)7-24-9-5-3-8(19)4-6-9/h3-6,11-12,14,19H,7H2,1-2H3,(H,17,20)(H,22,23)/t11-,12+,14-/m1/s1</in:inchi><rdf:RDF xmlns:rdf="http://www.w3.org/1999/02/22-rdf-syntax-ns#" xmlns:dc="http://purl.org/dc/elements/1.1/" xmlns:dcterms="http://purl.org/dc/terms/" xmlns:vCard="http://www.w3.org/2001/vcard-rdf/3.0#" xmlns:bqbiol="http://biomodels.net/biology-qualifiers/" xmlns:bqmodel="http://biomodels.net/model-qualifiers/"><rdf:Description rdf:about="#metaid_M_4HPENV"><bqbiol:is><rdf:Bag><rdf:li rdf:resource="#metaid_M_4HPENV_inchi" /><rdf:li rdf:resource="urn:miriam:pubchem.compound:167942"/></rdf:Bag></bqbiol:is></rdf:Description></rdf:RDF></annotation></species>
<species metaid="metaid_M_MACAC" id="M_MACAC" name="4-maleylacetoacetate" compartment="C_c" boundaryCondition="false" sboTerm="SBO:0000299"><annotation><in:inchi xmlns:in="http://biomodels.net/inchi" metaid="metaid_M_MACAC_inchi">InChI=1/C8H8O6/c9-5(1-2-7(11)12)3-6(10)4-8(13)14/h1-2H,3-4H2,(H,11,12)(H,13,14)/p-2/b2-1-</in:inchi><rdf:RDF xmlns:rdf="http://www.w3.org/1999/02/22-rdf-syntax-ns#" xmlns:dc="http://purl.org/dc/elements/1.1/" xmlns:dcterms="http://purl.org/dc/terms/" xmlns:vCard="http://www.w3.org/2001/vcard-rdf/3.0#" xmlns:bqbiol="http://biomodels.net/biology-qualifiers/" xmlns:bqmodel="http://biomodels.net/model-qualifiers/"><rdf:Description rdf:about="#metaid_M_MACAC"><bqbiol:is><rdf:Bag><rdf:li rdf:resource="#metaid_M_MACAC_inchi" /><rdf:li rdf:resource="urn:miriam:obo.chebi:CHEBI:17105"/></rdf:Bag></bqbiol:is></rdf:Description></rdf:RDF></annotation></species>
<species metaid="metaid_M_OCAP" id="M_OCAP" name="4-methyl-2-oxopentanoate" compartment="C_c" boundaryCondition="false" sboTerm="SBO:0000299"><annotation><in:inchi xmlns:in="http://biomodels.net/inchi" metaid="metaid_M_OCAP_inchi">InChI=1/C6H10O3/c1-4(2)3-5(7)6(8)9/h4H,3H2,1-2H3,(H,8,9)/p-1/fC6H9O3/q-1</in:inchi><rdf:RDF xmlns:rdf="http://www.w3.org/1999/02/22-rdf-syntax-ns#" xmlns:dc="http://purl.org/dc/elements/1.1/" xmlns:dcterms="http://purl.org/dc/terms/" xmlns:vCard="http://www.w3.org/2001/vcard-rdf/3.0#" xmlns:bqbiol="http://biomodels.net/biology-qualifiers/" xmlns:bqmodel="http://biomodels.net/model-qualifiers/"><rdf:Description rdf:about="#metaid_M_OCAP"><bqbiol:is><rdf:Bag><rdf:li rdf:resource="#metaid_M_OCAP_inchi" /><rdf:li rdf:resource="urn:miriam:obo.chebi:CHEBI:17865"/></rdf:Bag></bqbiol:is></rdf:Description></rdf:RDF></annotation></species>
<species metaid="metaid_M_THZP" id="M_THZP" name="4-methyl-5-(2-phosphonooxyethyl)thiazole" compartment="C_c" boundaryCondition="false" sboTerm="SBO:0000299"><annotation><in:inchi xmlns:in="http://biomodels.net/inchi" metaid="metaid_M_THZP_inchi">InChI=1/C6H10NO4PS/c1-5-6(13-4-7-5)2-3-11-12(8,9)10/h4H,2-3H2,1H3,(H2,8,9,10)/f/h8-9H</in:inchi><rdf:RDF xmlns:rdf="http://www.w3.org/1999/02/22-rdf-syntax-ns#" xmlns:dc="http://purl.org/dc/elements/1.1/" xmlns:dcterms="http://purl.org/dc/terms/" xmlns:vCard="http://www.w3.org/2001/vcard-rdf/3.0#" xmlns:bqbiol="http://biomodels.net/biology-qualifiers/" xmlns:bqmodel="http://biomodels.net/model-qualifiers/"><rdf:Description rdf:about="#metaid_M_THZP"><bqbiol:is><rdf:Bag><rdf:li rdf:resource="#metaid_M_THZP_inchi" /><rdf:li rdf:resource="urn:miriam:obo.chebi:CHEBI:17857"/></rdf:Bag></bqbiol:is></rdf:Description></rdf:RDF></annotation></species>
<species metaid="metaid_M_CDOL" id="M_CDOL" name="4-methylcholesta-8,24-diene-3-ol" compartment="C_c" boundaryCondition="false" sboTerm="SBO:0000299"></species>
<species metaid="metaid_M_DCDA" id="M_DCDA" name="4-methylcholesta-8,24-diene-3-ol-4-carboxylate" compartment="C_c" boundaryCondition="false" sboTerm="SBO:0000299"></species>
<species metaid="metaid_M_4MTOB" id="M_4MTOB" name="4-methylthio-2-oxobutanoate" compartment="C_c" boundaryCondition="false" sboTerm="SBO:0000299"><annotation><in:inchi xmlns:in="http://biomodels.net/inchi" metaid="metaid_M_4MTOB_inchi">InChI=1/C5H8O3S/c1-9-3-2-4(6)5(7)8/h2-3H2,1H3,(H,7,8)/p-1/fC5H7O3S/q-1</in:inchi><rdf:RDF xmlns:rdf="http://www.w3.org/1999/02/22-rdf-syntax-ns#" xmlns:dc="http://purl.org/dc/elements/1.1/" xmlns:dcterms="http://purl.org/dc/terms/" xmlns:vCard="http://www.w3.org/2001/vcard-rdf/3.0#" xmlns:bqbiol="http://biomodels.net/biology-qualifiers/" xmlns:bqmodel="http://biomodels.net/model-qualifiers/"><rdf:Description rdf:about="#metaid_M_4MTOB"><bqbiol:is><rdf:Bag><rdf:li rdf:resource="#metaid_M_4MTOB_inchi" /><rdf:li rdf:resource="urn:miriam:obo.chebi:CHEBI:16723"/></rdf:Bag></bqbiol:is></rdf:Description></rdf:RDF></annotation></species>
<species metaid="metaid_M_BASP" id="M_BASP" name="4-phospho-L-aspartate" compartment="C_c" boundaryCondition="false" sboTerm="SBO:0000299"><annotation><in:inchi xmlns:in="http://biomodels.net/inchi" metaid="metaid_M_BASP_inchi">InChI=1/C4H8NO7P/c5-2(4(7)8)1-3(6)12-13(9,10)11/h2H,1,5H2,(H,7,8)(H2,9,10,11)/p-3/t2-/m0/s1</in:inchi><rdf:RDF xmlns:rdf="http://www.w3.org/1999/02/22-rdf-syntax-ns#" xmlns:dc="http://purl.org/dc/elements/1.1/" xmlns:dcterms="http://purl.org/dc/terms/" xmlns:vCard="http://www.w3.org/2001/vcard-rdf/3.0#" xmlns:bqbiol="http://biomodels.net/biology-qualifiers/" xmlns:bqmodel="http://biomodels.net/model-qualifiers/"><rdf:Description rdf:about="#metaid_M_BASP"><bqbiol:is><rdf:Bag><rdf:li rdf:resource="#metaid_M_BASP_inchi" /><rdf:li rdf:resource="urn:miriam:obo.chebi:CHEBI:30407"/></rdf:Bag></bqbiol:is></rdf:Description></rdf:RDF></annotation></species>
<species metaid="metaid_M_THZ" id="M_THZ" name="5-(2-hydroxyethyl)-4-methylthiazole" compartment="C_c" boundaryCondition="false" sboTerm="SBO:0000299"><annotation><in:inchi xmlns:in="http://biomodels.net/inchi" metaid="metaid_M_THZ_inchi">InChI=1/C6H9NOS/c1-5-6(2-3-8)9-4-7-5/h4,8H,2-3H2,1H3</in:inchi><rdf:RDF xmlns:rdf="http://www.w3.org/1999/02/22-rdf-syntax-ns#" xmlns:dc="http://purl.org/dc/elements/1.1/" xmlns:dcterms="http://purl.org/dc/terms/" xmlns:vCard="http://www.w3.org/2001/vcard-rdf/3.0#" xmlns:bqbiol="http://biomodels.net/biology-qualifiers/" xmlns:bqmodel="http://biomodels.net/model-qualifiers/"><rdf:Description rdf:about="#metaid_M_THZ"><bqbiol:is><rdf:Bag><rdf:li rdf:resource="#metaid_M_THZ_inchi" /><rdf:li rdf:resource="urn:miriam:obo.chebi:CHEBI:17957"/></rdf:Bag></bqbiol:is></rdf:Description></rdf:RDF></annotation></species>
<species metaid="metaid_M_MS23DPP" id="M_MS23DPP" name="5-(methylsulfanyl)-2,3-dioxopentyl phosphate" compartment="C_c" boundaryCondition="false" sboTerm="SBO:0000299"><annotation><in:inchi xmlns:in="http://biomodels.net/inchi" metaid="metaid_M_MS23DPP_inchi">InChI=1/C6H11O6PS/c1-14-3-2-5(7)6(8)4-12-13(9,10)11/h2-4H2,1H3,(H2,9,10,11)/f/h9-10H</in:inchi><rdf:RDF xmlns:rdf="http://www.w3.org/1999/02/22-rdf-syntax-ns#" xmlns:dc="http://purl.org/dc/elements/1.1/" xmlns:dcterms="http://purl.org/dc/terms/" xmlns:vCard="http://www.w3.org/2001/vcard-rdf/3.0#" xmlns:bqbiol="http://biomodels.net/biology-qualifiers/" xmlns:bqmodel="http://biomodels.net/model-qualifiers/"><rdf:Description rdf:about="#metaid_M_MS23DPP"><bqbiol:is><rdf:Bag><rdf:li rdf:resource="#metaid_M_MS23DPP_inchi" /><rdf:li rdf:resource="urn:miriam:obo.chebi:CHEBI:50604"/></rdf:Bag></bqbiol:is></rdf:Description></rdf:RDF></annotation></species>
<species metaid="metaid_M_METHF" id="M_METHF" name="5,10-methenyltetrahydrofolate" compartment="C_c" boundaryCondition="false" sboTerm="SBO:0000299"><annotation><in:inchi xmlns:in="http://biomodels.net/inchi" metaid="metaid_M_METHF_inchi">InChI=1/C20H21N7O6/c21-20-24-16-15(18(31)25-20)27-9-26(8-12(27)7-22-16)11-3-1-10(2-4-11)17(30)23-13(19(32)33)5-6-14(28)29/h1-4,9,12-13H,5-8H2,(H6-,21,22,23,24,25,28,29,30,31,32,33)/p+1/t12-,13+/m1/s1/fC20H22N7O6/h22-23,25,28,32H,21H2/q+1</in:inchi><rdf:RDF xmlns:rdf="http://www.w3.org/1999/02/22-rdf-syntax-ns#" xmlns:dc="http://purl.org/dc/elements/1.1/" xmlns:dcterms="http://purl.org/dc/terms/" xmlns:vCard="http://www.w3.org/2001/vcard-rdf/3.0#" xmlns:bqbiol="http://biomodels.net/biology-qualifiers/" xmlns:bqmodel="http://biomodels.net/model-qualifiers/"><rdf:Description rdf:about="#metaid_M_METHF"><bqbiol:is><rdf:Bag><rdf:li rdf:resource="#metaid_M_METHF_inchi" /><rdf:li rdf:resource="urn:miriam:obo.chebi:CHEBI:15638"/></rdf:Bag></bqbiol:is></rdf:Description></rdf:RDF></annotation></species>
<species metaid="metaid_M_METTHF" id="M_METTHF" name="5,10-methylenetetrahydrofolate" compartment="C_c" boundaryCondition="false" sboTerm="SBO:0000299"><annotation><in:inchi xmlns:in="http://biomodels.net/inchi" metaid="metaid_M_METTHF_inchi">InChI=1/C20H23N7O6/c21-20-24-16-15(18(31)25-20)27-9-26(8-12(27)7-22-16)11-3-1-10(2-4-11)17(30)23-13(19(32)33)5-6-14(28)29/h1-4,12-13H,5-9H2,(H,23,30)(H,28,29)(H,32,33)(H4,21,22,24,25,31)/p-2/t12?,13-/m0/s1/fC20H21N7O6/h22-23,25H,21H2/q-2</in:inchi><rdf:RDF xmlns:rdf="http://www.w3.org/1999/02/22-rdf-syntax-ns#" xmlns:dc="http://purl.org/dc/elements/1.1/" xmlns:dcterms="http://purl.org/dc/terms/" xmlns:vCard="http://www.w3.org/2001/vcard-rdf/3.0#" xmlns:bqbiol="http://biomodels.net/biology-qualifiers/" xmlns:bqmodel="http://biomodels.net/model-qualifiers/"><rdf:Description rdf:about="#metaid_M_METTHF"><bqbiol:is><rdf:Bag><rdf:li rdf:resource="#metaid_M_METTHF_inchi" /><rdf:li rdf:resource="urn:miriam:obo.chebi:CHEBI:12071"/></rdf:Bag></bqbiol:is></rdf:Description></rdf:RDF></annotation></species>
<species metaid="metaid_M_DIHURA" id="M_DIHURA" name="5,6-dihydrouracil" compartment="C_c" boundaryCondition="false" sboTerm="SBO:0000299"><annotation><in:inchi xmlns:in="http://biomodels.net/inchi" metaid="metaid_M_DIHURA_inchi">InChI=1/C4H6N2O2/c7-3-1-2-5-4(8)6-3/h1-2H2,(H2,5,6,7,8)/f/h5-6H</in:inchi><rdf:RDF xmlns:rdf="http://www.w3.org/1999/02/22-rdf-syntax-ns#" xmlns:dc="http://purl.org/dc/elements/1.1/" xmlns:dcterms="http://purl.org/dc/terms/" xmlns:vCard="http://www.w3.org/2001/vcard-rdf/3.0#" xmlns:bqbiol="http://biomodels.net/biology-qualifiers/" xmlns:bqmodel="http://biomodels.net/model-qualifiers/"><rdf:Description rdf:about="#metaid_M_DIHURA"><bqbiol:is><rdf:Bag><rdf:li rdf:resource="#metaid_M_DIHURA_inchi" /><rdf:li rdf:resource="urn:miriam:obo.chebi:CHEBI:15901"/></rdf:Bag></bqbiol:is></rdf:Description></rdf:RDF></annotation></species>
<species metaid="metaid_M_ERGOT" id="M_ERGOT" name="5,7,22,24(28)-ergostatetraenol" compartment="C_c" boundaryCondition="false" sboTerm="SBO:0000299"><annotation><in:inchi xmlns:in="http://biomodels.net/inchi" metaid="metaid_M_ERGOT_inchi">InChI=1/C28H42O/c1-18(2)19(3)7-8-20(4)24-11-12-25-23-10-9-21-17-22(29)13-15-27(21,5)26(23)14-16-28(24,25)6/h7-10,18,20,22,24-26,29H,3,11-17H2,1-2,4-6H3/b8-7+/t20-,22+,24-,25+,26+,27+,28-/m1/s1</in:inchi><rdf:RDF xmlns:rdf="http://www.w3.org/1999/02/22-rdf-syntax-ns#" xmlns:dc="http://purl.org/dc/elements/1.1/" xmlns:dcterms="http://purl.org/dc/terms/" xmlns:vCard="http://www.w3.org/2001/vcard-rdf/3.0#" xmlns:bqbiol="http://biomodels.net/biology-qualifiers/" xmlns:bqmodel="http://biomodels.net/model-qualifiers/"><rdf:Description rdf:about="#metaid_M_ERGOT"><bqbiol:is><rdf:Bag><rdf:li rdf:resource="#metaid_M_ERGOT_inchi" /><rdf:li rdf:resource="urn:miriam:kegg.compound:C05440"/></rdf:Bag></bqbiol:is></rdf:Description></rdf:RDF></annotation></species>
<species metaid="metaid_M_ERTROL" id="M_ERTROL" name="5,7,24(28)-ergostatrienol" compartment="C_c" boundaryCondition="false" sboTerm="SBO:0000299"><notes><body xmlns="http://www.w3.org/1999/xhtml"><p>FORMULA: C28H45O</p></body></notes><annotation><rdf:RDF xmlns:rdf="http://www.w3.org/1999/02/22-rdf-syntax-ns#" xmlns:dc="http://purl.org/dc/elements/1.1/" xmlns:dcterms="http://purl.org/dc/terms/" xmlns:vCard="http://www.w3.org/2001/vcard-rdf/3.0#" xmlns:bqbiol="http://biomodels.net/biology-qualifiers/" xmlns:bqmodel="http://biomodels.net/model-qualifiers/"><rdf:Description rdf:about="#metaid_M_ERTROL"><bqbiol:is><rdf:Bag><rdf:li rdf:resource="urn:miriam:kegg.compound:C15778"/></rdf:Bag></bqbiol:is></rdf:Description></rdf:RDF></annotation></species>
<species metaid="metaid_M_PRLP" id="M_PRLP" name="5-[(5-phospho-1-deoxy-D-ribulos-1-ylamino)methylideneamino]-1-(5-phospho-D-ribosyl)imidazole-4-carboxamide" compartment="C_c" boundaryCondition="false" sboTerm="SBO:0000299"><annotation><in:inchi xmlns:in="http://biomodels.net/inchi" metaid="metaid_M_PRLP_inchi">InChI=1/C15H25N5O15P2/c16-13(26)9-14(18-4-17-1-6(21)10(23)7(22)2-33-36(27,28)29)20(5-19-9)15-12(25)11(24)8(35-15)3-34-37(30,31)32/h4-5,7-8,10-12,15,22-25H,1-3H2,(H2,16,26)(H,17,18)(H2,27,28,29)(H2,30,31,32)/t7-,8-,10+,11-,12-,15-/m1/s1</in:inchi><rdf:RDF xmlns:rdf="http://www.w3.org/1999/02/22-rdf-syntax-ns#" xmlns:dc="http://purl.org/dc/elements/1.1/" xmlns:dcterms="http://purl.org/dc/terms/" xmlns:vCard="http://www.w3.org/2001/vcard-rdf/3.0#" xmlns:bqbiol="http://biomodels.net/biology-qualifiers/" xmlns:bqmodel="http://biomodels.net/model-qualifiers/"><rdf:Description rdf:about="#metaid_M_PRLP"><bqbiol:is><rdf:Bag><rdf:li rdf:resource="#metaid_M_PRLP_inchi" /><rdf:li rdf:resource="urn:miriam:obo.chebi:CHEBI:27735"/></rdf:Bag></bqbiol:is></rdf:Description></rdf:RDF></annotation></species>
<species metaid="metaid_M_APS" id="M_APS" name="5'-adenylyl sulfate" compartment="C_c" boundaryCondition="false" sboTerm="SBO:0000299"><annotation><in:inchi xmlns:in="http://biomodels.net/inchi" metaid="metaid_M_APS_inchi">InChI=1/C10H14N5O10PS/c11-8-5-9(13-2-12-8)15(3-14-5)10-7(17)6(16)4(24-10)1-23-26(18,19)25-27(20,21)22/h2-4,6-7,10,16-17H,1H2,(H,18,19)(H2,11,12,13)(H,20,21,22)/t4-,6-,7-,10-/m1/s1</in:inchi><rdf:RDF xmlns:rdf="http://www.w3.org/1999/02/22-rdf-syntax-ns#" xmlns:dc="http://purl.org/dc/elements/1.1/" xmlns:dcterms="http://purl.org/dc/terms/" xmlns:vCard="http://www.w3.org/2001/vcard-rdf/3.0#" xmlns:bqbiol="http://biomodels.net/biology-qualifiers/" xmlns:bqmodel="http://biomodels.net/model-qualifiers/"><rdf:Description rdf:about="#metaid_M_APS"><bqbiol:is><rdf:Bag><rdf:li rdf:resource="#metaid_M_APS_inchi" /><rdf:li rdf:resource="urn:miriam:obo.chebi:CHEBI:17709"/></rdf:Bag></bqbiol:is></rdf:Description></rdf:RDF></annotation></species>
<species metaid="metaid_M_AIR" id="M_AIR" name="5-amino-1-(5-phospho-D-ribosyl)imidazole" compartment="C_c" boundaryCondition="false" sboTerm="SBO:0000299"><annotation><in:inchi xmlns:in="http://biomodels.net/inchi" metaid="metaid_M_AIR_inchi">InChI=1/C8H14N3O7P/c9-5-1-10-3-11(5)8-7(13)6(12)4(18-8)2-17-19(14,15)16/h1,3-4,6-8,12-13H,2,9H2,(H2,14,15,16)/t4-,6-,7-,8?/m1/s1/f/h14-15H</in:inchi><rdf:RDF xmlns:rdf="http://www.w3.org/1999/02/22-rdf-syntax-ns#" xmlns:dc="http://purl.org/dc/elements/1.1/" xmlns:dcterms="http://purl.org/dc/terms/" xmlns:vCard="http://www.w3.org/2001/vcard-rdf/3.0#" xmlns:bqbiol="http://biomodels.net/biology-qualifiers/" xmlns:bqmodel="http://biomodels.net/model-qualifiers/"><rdf:Description rdf:about="#metaid_M_AIR"><bqbiol:is><rdf:Bag><rdf:li rdf:resource="#metaid_M_AIR_inchi" /><rdf:li rdf:resource="urn:miriam:obo.chebi:CHEBI:28843"/></rdf:Bag></bqbiol:is></rdf:Description></rdf:RDF></annotation></species>
<species metaid="metaid_M_AICAR" id="M_AICAR" name="5-amino-1-(5-phospho-D-ribosyl)imidazole-4-carboxamide" compartment="C_c" boundaryCondition="false" sboTerm="SBO:0000299"><annotation><in:inchi xmlns:in="http://biomodels.net/inchi" metaid="metaid_M_AICAR_inchi">InChI=1/C9H15N4O8P/c10-7-4(8(11)16)12-2-13(7)9-6(15)5(14)3(21-9)1-20-22(17,18)19/h2-3,5-6,9,14-15H,1,10H2,(H2,11,16)(H2,17,18,19)/t3-,5-,6-,9-/m1/s1</in:inchi><rdf:RDF xmlns:rdf="http://www.w3.org/1999/02/22-rdf-syntax-ns#" xmlns:dc="http://purl.org/dc/elements/1.1/" xmlns:dcterms="http://purl.org/dc/terms/" xmlns:vCard="http://www.w3.org/2001/vcard-rdf/3.0#" xmlns:bqbiol="http://biomodels.net/biology-qualifiers/" xmlns:bqmodel="http://biomodels.net/model-qualifiers/"><rdf:Description rdf:about="#metaid_M_AICAR"><bqbiol:is><rdf:Bag><rdf:li rdf:resource="#metaid_M_AICAR_inchi" /><rdf:li rdf:resource="urn:miriam:obo.chebi:CHEBI:18406"/></rdf:Bag></bqbiol:is></rdf:Description></rdf:RDF></annotation></species>
<species metaid="metaid_M_A6RP5P2" id="M_A6RP5P2" name="5-amino-6-(5'-phosphoribitylamino)uracil" compartment="C_c" boundaryCondition="false" sboTerm="SBO:0000299"><annotation><in:inchi xmlns:in="http://biomodels.net/inchi" metaid="metaid_M_A6RP5P2_inchi">InChI=1/C9H17N4O9P/c10-5-7(12-9(18)13-8(5)17)11-1-3(14)6(16)4(15)2-22-23(19,20)21/h3-4,6,14-16H,1-2,10H2,(H2,19,20,21)(H3,11,12,13,17,18)</in:inchi><rdf:RDF xmlns:rdf="http://www.w3.org/1999/02/22-rdf-syntax-ns#" xmlns:dc="http://purl.org/dc/elements/1.1/" xmlns:dcterms="http://purl.org/dc/terms/" xmlns:vCard="http://www.w3.org/2001/vcard-rdf/3.0#" xmlns:bqbiol="http://biomodels.net/biology-qualifiers/" xmlns:bqmodel="http://biomodels.net/model-qualifiers/"><rdf:Description rdf:about="#metaid_M_A6RP5P2"><bqbiol:is><rdf:Bag><rdf:li rdf:resource="#metaid_M_A6RP5P2_inchi" /><rdf:li rdf:resource="urn:miriam:obo.chebi:CHEBI:18247"/></rdf:Bag></bqbiol:is></rdf:Description></rdf:RDF></annotation></species>
<species metaid="metaid_M_A6RP5P" id="M_A6RP5P" name="5-amino-6-(5-phosphoribosylamino)uracil" compartment="C_c" boundaryCondition="false" sboTerm="SBO:0000299"><annotation><in:inchi xmlns:in="http://biomodels.net/inchi" metaid="metaid_M_A6RP5P_inchi">InChI=1/C9H15N4O9P/c10-3-6(12-9(17)13-7(3)16)11-8-5(15)4(14)2(22-8)1-21-23(18,19)20/h2,4-5,8,14-15H,1,10H2,(H2,18,19,20)(H3,11,12,13,16,17)/t2-,4-,5-,8-/m1/s1</in:inchi><rdf:RDF xmlns:rdf="http://www.w3.org/1999/02/22-rdf-syntax-ns#" xmlns:dc="http://purl.org/dc/elements/1.1/" xmlns:dcterms="http://purl.org/dc/terms/" xmlns:vCard="http://www.w3.org/2001/vcard-rdf/3.0#" xmlns:bqbiol="http://biomodels.net/biology-qualifiers/" xmlns:bqmodel="http://biomodels.net/model-qualifiers/"><rdf:Description rdf:about="#metaid_M_A6RP5P"><bqbiol:is><rdf:Bag><rdf:li rdf:resource="#metaid_M_A6RP5P_inchi" /><rdf:li rdf:resource="urn:miriam:obo.chebi:CHEBI:18337"/></rdf:Bag></bqbiol:is></rdf:Description></rdf:RDF></annotation></species>
<species metaid="metaid_M_A6RP" id="M_A6RP" name="5-amino-6-(D-ribitylamino)uracil" compartment="C_c" boundaryCondition="false" sboTerm="SBO:0000299"><annotation><in:inchi xmlns:in="http://biomodels.net/inchi" metaid="metaid_M_A6RP_inchi">InChI=1/C9H16N4O6/c10-5-7(12-9(19)13-8(5)18)11-1-3(15)6(17)4(16)2-14/h3-4,6,14-17H,1-2,10H2,(H3,11,12,13,18,19)/t3-,4+,6-/m0/s1/f/h11-13H</in:inchi><rdf:RDF xmlns:rdf="http://www.w3.org/1999/02/22-rdf-syntax-ns#" xmlns:dc="http://purl.org/dc/elements/1.1/" xmlns:dcterms="http://purl.org/dc/terms/" xmlns:vCard="http://www.w3.org/2001/vcard-rdf/3.0#" xmlns:bqbiol="http://biomodels.net/biology-qualifiers/" xmlns:bqmodel="http://biomodels.net/model-qualifiers/"><rdf:Description rdf:about="#metaid_M_A6RP"><bqbiol:is><rdf:Bag><rdf:li rdf:resource="#metaid_M_A6RP_inchi" /><rdf:li rdf:resource="urn:miriam:obo.chebi:CHEBI:15934"/></rdf:Bag></bqbiol:is></rdf:Description></rdf:RDF></annotation></species>
<species metaid="metaid_M_AMIEVUL" id="M_AMIEVUL" name="5-aminolevulinate" compartment="C_c" boundaryCondition="false" sboTerm="SBO:0000299"><annotation><in:inchi xmlns:in="http://biomodels.net/inchi" metaid="metaid_M_AMIEVUL_inchi">InChI=1/C5H9NO3/c6-3-4(7)1-2-5(8)9/h1-3,6H2,(H,8,9)/p-1/fC5H8NO3/q-1</in:inchi><rdf:RDF xmlns:rdf="http://www.w3.org/1999/02/22-rdf-syntax-ns#" xmlns:dc="http://purl.org/dc/elements/1.1/" xmlns:dcterms="http://purl.org/dc/terms/" xmlns:vCard="http://www.w3.org/2001/vcard-rdf/3.0#" xmlns:bqbiol="http://biomodels.net/biology-qualifiers/" xmlns:bqmodel="http://biomodels.net/model-qualifiers/"><rdf:Description rdf:about="#metaid_M_AMIEVUL"><bqbiol:is><rdf:Bag><rdf:li rdf:resource="#metaid_M_AMIEVUL_inchi" /><rdf:li rdf:resource="urn:miriam:obo.chebi:CHEBI:12109"/></rdf:Bag></bqbiol:is></rdf:Description></rdf:RDF></annotation></species>
<species metaid="metaid_M_ADPR" id="M_ADPR" name="5-deoxy-D-ribofuranos-5-yl-ADP" compartment="C_c" boundaryCondition="false" sboTerm="SBO:0000299"><annotation><in:inchi xmlns:in="http://biomodels.net/inchi" metaid="metaid_M_ADPR_inchi">InChI=1/C15H23N5O14P2/c16-12-7-13(18-3-17-12)20(4-19-7)14-10(23)8(21)5(32-14)1-30-35(26,27)34-36(28,29)31-2-6-9(22)11(24)15(25)33-6/h3-6,8-11,14-15,21-25H,1-2H2,(H,26,27)(H,28,29)(H2,16,17,18)/t5-,6-,8-,9-,10-,11-,14-,15-/m1/s1</in:inchi><rdf:RDF xmlns:rdf="http://www.w3.org/1999/02/22-rdf-syntax-ns#" xmlns:dc="http://purl.org/dc/elements/1.1/" xmlns:dcterms="http://purl.org/dc/terms/" xmlns:vCard="http://www.w3.org/2001/vcard-rdf/3.0#" xmlns:bqbiol="http://biomodels.net/biology-qualifiers/" xmlns:bqmodel="http://biomodels.net/model-qualifiers/"><rdf:Description rdf:about="#metaid_M_ADPR"><bqbiol:is><rdf:Bag><rdf:li rdf:resource="#metaid_M_ADPR_inchi" /><rdf:li rdf:resource="urn:miriam:obo.chebi:CHEBI:16960"/></rdf:Bag></bqbiol:is></rdf:Description></rdf:RDF></annotation></species>
<species metaid="metaid_M_PRFICA" id="M_PRFICA" name="5-formamido-1-(5-phospho-D-ribosyl)imidazole-4-carboxamide" compartment="C_c" boundaryCondition="false" sboTerm="SBO:0000299"><annotation><in:inchi xmlns:in="http://biomodels.net/inchi" metaid="metaid_M_PRFICA_inchi">InChI=1/C10H15N4O9P/c11-8(18)5-9(13-3-15)14(2-12-5)10-7(17)6(16)4(23-10)1-22-24(19,20)21/h2-4,6-7,10,16-17H,1H2,(H2,11,18)(H,13,15)(H2,19,20,21)/t4-,6-,7-,10-/m1/s1</in:inchi><rdf:RDF xmlns:rdf="http://www.w3.org/1999/02/22-rdf-syntax-ns#" xmlns:dc="http://purl.org/dc/elements/1.1/" xmlns:dcterms="http://purl.org/dc/terms/" xmlns:vCard="http://www.w3.org/2001/vcard-rdf/3.0#" xmlns:bqbiol="http://biomodels.net/biology-qualifiers/" xmlns:bqmodel="http://biomodels.net/model-qualifiers/"><rdf:Description rdf:about="#metaid_M_PRFICA"><bqbiol:is><rdf:Bag><rdf:li rdf:resource="#metaid_M_PRFICA_inchi" /><rdf:li rdf:resource="urn:miriam:obo.chebi:CHEBI:18381"/></rdf:Bag></bqbiol:is></rdf:Description></rdf:RDF></annotation></species>
<species metaid="metaid_M_MTHF" id="M_MTHF" name="5-methyltetrahydrofolate" compartment="C_c" boundaryCondition="false" sboTerm="SBO:0000299"><annotation><in:inchi xmlns:in="http://biomodels.net/inchi" metaid="metaid_M_MTHF_inchi">InChI=1/C20H25N7O6/c1-27-12(9-23-16-15(27)18(31)26-20(21)25-16)8-22-11-4-2-10(3-5-11)17(30)24-13(19(32)33)6-7-14(28)29/h2-5,12-13,22H,6-9H2,1H3,(H,24,30)(H,28,29)(H,32,33)(H4,21,23,25,26,31)/t12-,13-/m0/s1</in:inchi><rdf:RDF xmlns:rdf="http://www.w3.org/1999/02/22-rdf-syntax-ns#" xmlns:dc="http://purl.org/dc/elements/1.1/" xmlns:dcterms="http://purl.org/dc/terms/" xmlns:vCard="http://www.w3.org/2001/vcard-rdf/3.0#" xmlns:bqbiol="http://biomodels.net/biology-qualifiers/" xmlns:bqmodel="http://biomodels.net/model-qualifiers/"><rdf:Description rdf:about="#metaid_M_MTHF"><bqbiol:is><rdf:Bag><rdf:li rdf:resource="#metaid_M_MTHF_inchi" /><rdf:li rdf:resource="urn:miriam:obo.chebi:CHEBI:15641"/></rdf:Bag></bqbiol:is></rdf:Description></rdf:RDF></annotation></species>
<species metaid="metaid_M_MTHPTGLU" id="M_MTHPTGLU" name="5-methyltetrahydropteroyltri-L-glutamate" compartment="C_c" boundaryCondition="false" sboTerm="SBO:0000299"><annotation><in:inchi xmlns:in="http://biomodels.net/inchi" metaid="metaid_M_MTHPTGLU_inchi">InChI=1/C30H39N9O12/c1-39-16(13-33-24-23(39)26(45)38-30(31)37-24)12-32-15-4-2-14(3-5-15)25(44)36-19(29(50)51)7-10-21(41)34-17(27(46)47)6-9-20(40)35-18(28(48)49)8-11-22(42)43/h2-5,16-19,32H,6-13H2,1H3,(H,34,41)(H,35,40)(H,36,44)(H,42,43)(H,46,47)(H,48,49)(H,50,51)(H4,31,33,37,38,45)/t16-,17-,18-,19-/m0/s1/f/h33-36,38,42,46,48,50H,31H2</in:inchi><rdf:RDF xmlns:rdf="http://www.w3.org/1999/02/22-rdf-syntax-ns#" xmlns:dc="http://purl.org/dc/elements/1.1/" xmlns:dcterms="http://purl.org/dc/terms/" xmlns:vCard="http://www.w3.org/2001/vcard-rdf/3.0#" xmlns:bqbiol="http://biomodels.net/biology-qualifiers/" xmlns:bqmodel="http://biomodels.net/model-qualifiers/"><rdf:Description rdf:about="#metaid_M_MTHPTGLU"><bqbiol:is><rdf:Bag><rdf:li rdf:resource="#metaid_M_MTHPTGLU_inchi" /><rdf:li rdf:resource="urn:miriam:obo.chebi:CHEBI:17614"/></rdf:Bag></bqbiol:is></rdf:Description></rdf:RDF></annotation></species>
<species metaid="metaid_M_3PSME" id="M_3PSME" name="5-O-(1-carboxyvinyl)-3-phosphoshikimate" compartment="C_c" boundaryCondition="false" sboTerm="SBO:0000299"><annotation><in:inchi xmlns:in="http://biomodels.net/inchi" metaid="metaid_M_3PSME_inchi">InChI=1/C10H13O10P/c1-4(9(12)13)19-6-2-5(10(14)15)3-7(8(6)11)20-21(16,17)18/h3,6-8,11H,1-2H2,(H,12,13)(H,14,15)(H2,16,17,18)/t6-,7-,8+/m1/s1</in:inchi><rdf:RDF xmlns:rdf="http://www.w3.org/1999/02/22-rdf-syntax-ns#" xmlns:dc="http://purl.org/dc/elements/1.1/" xmlns:dcterms="http://purl.org/dc/terms/" xmlns:vCard="http://www.w3.org/2001/vcard-rdf/3.0#" xmlns:bqbiol="http://biomodels.net/biology-qualifiers/" xmlns:bqmodel="http://biomodels.net/model-qualifiers/"><rdf:Description rdf:about="#metaid_M_3PSME"><bqbiol:is><rdf:Bag><rdf:li rdf:resource="#metaid_M_3PSME_inchi" /><rdf:li rdf:resource="urn:miriam:obo.chebi:CHEBI:16257"/></rdf:Bag></bqbiol:is></rdf:Description></rdf:RDF></annotation></species>
<species metaid="metaid_M_5OXOPRO" id="M_5OXOPRO" name="5-oxo-L-proline" compartment="C_c" boundaryCondition="false" sboTerm="SBO:0000299"><annotation><in:inchi xmlns:in="http://biomodels.net/inchi" metaid="metaid_M_5OXOPRO_inchi">InChI=1/C5H7NO3/c7-4-2-1-3(6-4)5(8)9/h3H,1-2H2,(H,6,7)(H,8,9)/t3-/m0/s1/f/h6,8H</in:inchi><rdf:RDF xmlns:rdf="http://www.w3.org/1999/02/22-rdf-syntax-ns#" xmlns:dc="http://purl.org/dc/elements/1.1/" xmlns:dcterms="http://purl.org/dc/terms/" xmlns:vCard="http://www.w3.org/2001/vcard-rdf/3.0#" xmlns:bqbiol="http://biomodels.net/biology-qualifiers/" xmlns:bqmodel="http://biomodels.net/model-qualifiers/"><rdf:Description rdf:about="#metaid_M_5OXOPRO"><bqbiol:is><rdf:Bag><rdf:li rdf:resource="#metaid_M_5OXOPRO_inchi" /><rdf:li rdf:resource="urn:miriam:obo.chebi:CHEBI:18183"/></rdf:Bag></bqbiol:is></rdf:Description></rdf:RDF></annotation></species>
<species metaid="metaid_M_PRPP" id="M_PRPP" name="5-phospho-alpha-D-ribose 1-diphosphate" compartment="C_c" boundaryCondition="false" sboTerm="SBO:0000299"><annotation><in:inchi xmlns:in="http://biomodels.net/inchi" metaid="metaid_M_PRPP_inchi">InChI=1/C5H13O14P3/c6-3-2(1-16-20(8,9)10)17-5(4(3)7)18-22(14,15)19-21(11,12)13/h2-7H,1H2,(H,14,15)(H2,8,9,10)(H2,11,12,13)/t2-,3-,4-,5-/m1/s1</in:inchi><rdf:RDF xmlns:rdf="http://www.w3.org/1999/02/22-rdf-syntax-ns#" xmlns:dc="http://purl.org/dc/elements/1.1/" xmlns:dcterms="http://purl.org/dc/terms/" xmlns:vCard="http://www.w3.org/2001/vcard-rdf/3.0#" xmlns:bqbiol="http://biomodels.net/biology-qualifiers/" xmlns:bqmodel="http://biomodels.net/model-qualifiers/"><rdf:Description rdf:about="#metaid_M_PRPP"><bqbiol:is><rdf:Bag><rdf:li rdf:resource="#metaid_M_PRPP_inchi" /><rdf:li rdf:resource="urn:miriam:obo.chebi:CHEBI:17111"/></rdf:Bag></bqbiol:is></rdf:Description></rdf:RDF></annotation></species>
<species metaid="metaid_M_PRAM" id="M_PRAM" name="5-phospho-D-ribosylamine" compartment="C_c" boundaryCondition="false" sboTerm="SBO:0000299"><annotation><in:inchi xmlns:in="http://biomodels.net/inchi" metaid="metaid_M_PRAM_inchi">InChI=1/C5H12NO7P/c6-5-4(8)3(7)2(13-5)1-12-14(9,10)11/h2-5,7-8H,1,6H2,(H2,9,10,11)/t2-,3-,4-,5?/m1/s1/f/h9-10H</in:inchi><rdf:RDF xmlns:rdf="http://www.w3.org/1999/02/22-rdf-syntax-ns#" xmlns:dc="http://purl.org/dc/elements/1.1/" xmlns:dcterms="http://purl.org/dc/terms/" xmlns:vCard="http://www.w3.org/2001/vcard-rdf/3.0#" xmlns:bqbiol="http://biomodels.net/biology-qualifiers/" xmlns:bqmodel="http://biomodels.net/model-qualifiers/"><rdf:Description rdf:about="#metaid_M_PRAM"><bqbiol:is><rdf:Bag><rdf:li rdf:resource="#metaid_M_PRAM_inchi" /><rdf:li rdf:resource="urn:miriam:obo.chebi:CHEBI:17284"/></rdf:Bag></bqbiol:is></rdf:Description></rdf:RDF></annotation></species>
<species metaid="metaid_M_5MTA" id="M_5MTA" name="5'-S-methyl-5'-thioadenosine" compartment="C_c" boundaryCondition="false" sboTerm="SBO:0000299"><annotation><in:inchi xmlns:in="http://biomodels.net/inchi" metaid="metaid_M_5MTA_inchi">InChI=1/C11H15N5O3S/c1-20-2-5-7(17)8(18)11(19-5)16-4-15-6-9(12)13-3-14-10(6)16/h3-5,7-8,11,17-18H,2H2,1H3,(H2,12,13,14)/t5-,7-,8-,11-/m1/s1/f/h12H2</in:inchi><rdf:RDF xmlns:rdf="http://www.w3.org/1999/02/22-rdf-syntax-ns#" xmlns:dc="http://purl.org/dc/elements/1.1/" xmlns:dcterms="http://purl.org/dc/terms/" xmlns:vCard="http://www.w3.org/2001/vcard-rdf/3.0#" xmlns:bqbiol="http://biomodels.net/biology-qualifiers/" xmlns:bqmodel="http://biomodels.net/model-qualifiers/"><rdf:Description rdf:about="#metaid_M_5MTA"><bqbiol:is><rdf:Bag><rdf:li rdf:resource="#metaid_M_5MTA_inchi" /><rdf:li rdf:resource="urn:miriam:obo.chebi:CHEBI:17509"/></rdf:Bag></bqbiol:is></rdf:Description></rdf:RDF></annotation></species>
<species metaid="metaid_M_D8RL" id="M_D8RL" name="6,7-dimethyl-8-(1-D-ribityl)lumazine" compartment="C_c" boundaryCondition="false" sboTerm="SBO:0000299"><annotation><in:inchi xmlns:in="http://biomodels.net/inchi" metaid="metaid_M_D8RL_inchi">InChI=1/C13H18N4O6/c1-5-6(2)17(3-7(19)10(21)8(20)4-18)11-9(14-5)12(22)16-13(23)15-11/h7-8,10,18-21H,3-4H2,1-2H3,(H,16,22,23)/t7-,8+,10-/m0/s1</in:inchi><rdf:RDF xmlns:rdf="http://www.w3.org/1999/02/22-rdf-syntax-ns#" xmlns:dc="http://purl.org/dc/elements/1.1/" xmlns:dcterms="http://purl.org/dc/terms/" xmlns:vCard="http://www.w3.org/2001/vcard-rdf/3.0#" xmlns:bqbiol="http://biomodels.net/biology-qualifiers/" xmlns:bqmodel="http://biomodels.net/model-qualifiers/"><rdf:Description rdf:about="#metaid_M_D8RL"><bqbiol:is><rdf:Bag><rdf:li rdf:resource="#metaid_M_D8RL_inchi" /><rdf:li rdf:resource="urn:miriam:obo.chebi:CHEBI:17601"/></rdf:Bag></bqbiol:is></rdf:Description></rdf:RDF></annotation></species>
<species metaid="metaid_M_6APA" id="M_6APA" name="6-aminopenicillanate" compartment="C_c" boundaryCondition="false" sboTerm="SBO:0000299"><annotation><in:inchi xmlns:in="http://biomodels.net/inchi" metaid="metaid_M_6APA_inchi">InChI=1/C8H12N2O3S/c1-8(2)4(7(12)13)10-5(11)3(9)6(10)14-8/h3-4,6H,9H2,1-2H3,(H,12,13)/p-1/t3-,4+,6-/m1/s1/fC8H11N2O3S/q-1</in:inchi><rdf:RDF xmlns:rdf="http://www.w3.org/1999/02/22-rdf-syntax-ns#" xmlns:dc="http://purl.org/dc/elements/1.1/" xmlns:dcterms="http://purl.org/dc/terms/" xmlns:vCard="http://www.w3.org/2001/vcard-rdf/3.0#" xmlns:bqbiol="http://biomodels.net/biology-qualifiers/" xmlns:bqmodel="http://biomodels.net/model-qualifiers/"><rdf:Description rdf:about="#metaid_M_6APA"><bqbiol:is><rdf:Bag><rdf:li rdf:resource="#metaid_M_6APA_inchi" /><rdf:li rdf:resource="urn:miriam:obo.chebi:CHEBI:30938"/></rdf:Bag></bqbiol:is></rdf:Description></rdf:RDF></annotation></species>
<species metaid="metaid_M_D6PGL" id="M_D6PGL" name="6-O-phosphono-D-glucono-1,5-lactone" compartment="C_c" boundaryCondition="false" sboTerm="SBO:0000299"><annotation><in:inchi xmlns:in="http://biomodels.net/inchi" metaid="metaid_M_D6PGL_inchi">InChI=1/C6H11O9P/c7-3-2(1-14-16(11,12)13)15-6(10)5(9)4(3)8/h2-5,7-9H,1H2,(H2,11,12,13)/t2-,3-,4+,5-/m1/s1/f/h11-12H</in:inchi><rdf:RDF xmlns:rdf="http://www.w3.org/1999/02/22-rdf-syntax-ns#" xmlns:dc="http://purl.org/dc/elements/1.1/" xmlns:dcterms="http://purl.org/dc/terms/" xmlns:vCard="http://www.w3.org/2001/vcard-rdf/3.0#" xmlns:bqbiol="http://biomodels.net/biology-qualifiers/" xmlns:bqmodel="http://biomodels.net/model-qualifiers/"><rdf:Description rdf:about="#metaid_M_D6PGL"><bqbiol:is><rdf:Bag><rdf:li rdf:resource="#metaid_M_D6PGL_inchi" /><rdf:li rdf:resource="urn:miriam:obo.chebi:CHEBI:16938"/></rdf:Bag></bqbiol:is></rdf:Description></rdf:RDF></annotation></species>
<species metaid="metaid_M_OPC" id="M_OPC" name="6-oxopiperidine-2-carboxylate" compartment="C_c" boundaryCondition="false" sboTerm="SBO:0000299"><annotation><in:inchi xmlns:in="http://biomodels.net/inchi" metaid="metaid_M_OPC_inchi">InChI=1S/C6H9NO3/c8-5-3-1-2-4(7-5)6(9)10/h4H,1-3H2,(H,7,8)(H,9,10)</in:inchi><rdf:RDF xmlns:rdf="http://www.w3.org/1999/02/22-rdf-syntax-ns#" xmlns:dc="http://purl.org/dc/elements/1.1/" xmlns:dcterms="http://purl.org/dc/terms/" xmlns:vCard="http://www.w3.org/2001/vcard-rdf/3.0#" xmlns:bqbiol="http://biomodels.net/biology-qualifiers/" xmlns:bqmodel="http://biomodels.net/model-qualifiers/"><rdf:Description rdf:about="#metaid_M_OPC"><bqbiol:is><rdf:Bag><rdf:li rdf:resource="#metaid_M_OPC_inchi" /><rdf:li rdf:resource="urn:miriam:pubchem.compound:3014237"/></rdf:Bag></bqbiol:is></rdf:Description></rdf:RDF></annotation></species>
<species metaid="metaid_M_D6PGC" id="M_D6PGC" name="6-phospho-D-gluconate" compartment="C_c" boundaryCondition="false" sboTerm="SBO:0000299"><annotation><in:inchi xmlns:in="http://biomodels.net/inchi" metaid="metaid_M_D6PGC_inchi">InChI=1/C6H13O10P/c7-2(1-16-17(13,14)15)3(8)4(9)5(10)6(11)12/h2-5,7-10H,1H2,(H,11,12)(H2,13,14,15)/p-1/t2-,3-,4+,5-/m1/s1</in:inchi><rdf:RDF xmlns:rdf="http://www.w3.org/1999/02/22-rdf-syntax-ns#" xmlns:dc="http://purl.org/dc/elements/1.1/" xmlns:dcterms="http://purl.org/dc/terms/" xmlns:vCard="http://www.w3.org/2001/vcard-rdf/3.0#" xmlns:bqbiol="http://biomodels.net/biology-qualifiers/" xmlns:bqmodel="http://biomodels.net/model-qualifiers/"><rdf:Description rdf:about="#metaid_M_D6PGC"><bqbiol:is><rdf:Bag><rdf:li rdf:resource="#metaid_M_D6PGC_inchi" /><rdf:li rdf:resource="urn:miriam:obo.chebi:CHEBI:16863"/></rdf:Bag></bqbiol:is></rdf:Description></rdf:RDF></annotation></species>
<species metaid="metaid_M_DAONA" id="M_DAONA" name="7,8-diaminononanoate" compartment="C_c" boundaryCondition="false" sboTerm="SBO:0000299"><annotation><in:inchi xmlns:in="http://biomodels.net/inchi" metaid="metaid_M_DAONA_inchi">InChI=1/C9H20N2O2/c1-7(10)8(11)5-3-2-4-6-9(12)13/h7-8H,2-6,10-11H2,1H3,(H,12,13)/p-1</in:inchi><rdf:RDF xmlns:rdf="http://www.w3.org/1999/02/22-rdf-syntax-ns#" xmlns:dc="http://purl.org/dc/elements/1.1/" xmlns:dcterms="http://purl.org/dc/terms/" xmlns:vCard="http://www.w3.org/2001/vcard-rdf/3.0#" xmlns:bqbiol="http://biomodels.net/biology-qualifiers/" xmlns:bqmodel="http://biomodels.net/model-qualifiers/"><rdf:Description rdf:about="#metaid_M_DAONA"><bqbiol:is><rdf:Bag><rdf:li rdf:resource="#metaid_M_DAONA_inchi" /><rdf:li rdf:resource="urn:miriam:obo.chebi:CHEBI:17830"/></rdf:Bag></bqbiol:is></rdf:Description></rdf:RDF></annotation></species>
<species metaid="metaid_M_AHTD" id="M_AHTD" name="7,8-dihydroneopterin 3'-triphosphate" compartment="C_c" boundaryCondition="false" sboTerm="SBO:0000299"><annotation><in:inchi xmlns:in="http://biomodels.net/inchi" metaid="metaid_M_AHTD_inchi">InChI=1/C9H16N5O13P3/c10-9-13-7-5(8(17)14-9)12-3(1-11-7)6(16)4(15)2-25-29(21,22)27-30(23,24)26-28(18,19)20/h4,6,15-16H,1-2H2,(H,21,22)(H,23,24)(H2,18,19,20)(H4,10,11,13,14,17)/t4-,6+/m1/s1/f/h11,14,18-19,21,23H,10H2</in:inchi><rdf:RDF xmlns:rdf="http://www.w3.org/1999/02/22-rdf-syntax-ns#" xmlns:dc="http://purl.org/dc/elements/1.1/" xmlns:dcterms="http://purl.org/dc/terms/" xmlns:vCard="http://www.w3.org/2001/vcard-rdf/3.0#" xmlns:bqbiol="http://biomodels.net/biology-qualifiers/" xmlns:bqmodel="http://biomodels.net/model-qualifiers/"><rdf:Description rdf:about="#metaid_M_AHTD"><bqbiol:is><rdf:Bag><rdf:li rdf:resource="#metaid_M_AHTD_inchi" /><rdf:li rdf:resource="urn:miriam:obo.chebi:CHEBI:18372"/></rdf:Bag></bqbiol:is></rdf:Description></rdf:RDF></annotation></species>
<species metaid="metaid_M_DHP" id="M_DHP" name="7,8-dihydroneopterin" compartment="C_c" boundaryCondition="false" sboTerm="SBO:0000299"><annotation><in:inchi xmlns:in="http://biomodels.net/inchi" metaid="metaid_M_DHP_inchi">InChI=1/C9H13N5O4/c10-9-13-7-5(8(18)14-9)12-3(1-11-7)6(17)4(16)2-15/h4,6,15-17H,1-2H2,(H4,10,11,13,14,18)/t4-,6+/m1/s1/f/h11,14H,10H2</in:inchi><rdf:RDF xmlns:rdf="http://www.w3.org/1999/02/22-rdf-syntax-ns#" xmlns:dc="http://purl.org/dc/elements/1.1/" xmlns:dcterms="http://purl.org/dc/terms/" xmlns:vCard="http://www.w3.org/2001/vcard-rdf/3.0#" xmlns:bqbiol="http://biomodels.net/biology-qualifiers/" xmlns:bqmodel="http://biomodels.net/model-qualifiers/"><rdf:Description rdf:about="#metaid_M_DHP"><bqbiol:is><rdf:Bag><rdf:li rdf:resource="#metaid_M_DHP_inchi" /><rdf:li rdf:resource="urn:miriam:obo.chebi:CHEBI:17001"/></rdf:Bag></bqbiol:is></rdf:Description></rdf:RDF></annotation></species>
<species metaid="metaid_M_AONA" id="M_AONA" name="8-amino-7-oxononanoate" compartment="C_c" boundaryCondition="false" sboTerm="SBO:0000299"><annotation><in:inchi xmlns:in="http://biomodels.net/inchi" metaid="metaid_M_AONA_inchi">InChI=1/C9H17NO3/c1-7(10)8(11)5-3-2-4-6-9(12)13/h7H,2-6,10H2,1H3,(H,12,13)/p-1/fC9H16NO3/q-1</in:inchi><rdf:RDF xmlns:rdf="http://www.w3.org/1999/02/22-rdf-syntax-ns#" xmlns:dc="http://purl.org/dc/elements/1.1/" xmlns:dcterms="http://purl.org/dc/terms/" xmlns:vCard="http://www.w3.org/2001/vcard-rdf/3.0#" xmlns:bqbiol="http://biomodels.net/biology-qualifiers/" xmlns:bqmodel="http://biomodels.net/model-qualifiers/"><rdf:Description rdf:about="#metaid_M_AONA"><bqbiol:is><rdf:Bag><rdf:li rdf:resource="#metaid_M_AONA_inchi" /><rdf:li rdf:resource="urn:miriam:obo.chebi:CHEBI:12266"/></rdf:Bag></bqbiol:is></rdf:Description></rdf:RDF></annotation></species>
<species metaid="metaid_M_8HPA" id="M_8HPA" name="8-hydroxypenillic acid" compartment="C_c" boundaryCondition="false" sboTerm="SBO:0000299"><annotation><in:inchi xmlns:in="http://biomodels.net/inchi" metaid="metaid_M_8HPA_inchi">InChI=1S/C9H12N2O5S/c1-9(2)4(7(14)15)11-5(17-9)3(6(12)13)10-8(11)16/h3-5H,1-2H3,(H,10,16)(H,12,13)(H,14,15)</in:inchi><rdf:RDF xmlns:rdf="http://www.w3.org/1999/02/22-rdf-syntax-ns#" xmlns:dc="http://purl.org/dc/elements/1.1/" xmlns:dcterms="http://purl.org/dc/terms/" xmlns:vCard="http://www.w3.org/2001/vcard-rdf/3.0#" xmlns:bqbiol="http://biomodels.net/biology-qualifiers/" xmlns:bqmodel="http://biomodels.net/model-qualifiers/"><rdf:Description rdf:about="#metaid_M_8HPA"><bqbiol:is><rdf:Bag><rdf:li rdf:resource="#metaid_M_8HPA_inchi" /><rdf:li rdf:resource="urn:miriam:pubchem.compound:6451507"/></rdf:Bag></bqbiol:is></rdf:Description></rdf:RDF></annotation></species>
<species metaid="metaid_M_ACAL" id="M_ACAL" name="acetaldehyde" compartment="C_c" boundaryCondition="false" sboTerm="SBO:0000299"><annotation><in:inchi xmlns:in="http://biomodels.net/inchi" metaid="metaid_M_ACAL_inchi">InChI=1/C2H4O/c1-2-3/h2H,1H3</in:inchi><rdf:RDF xmlns:rdf="http://www.w3.org/1999/02/22-rdf-syntax-ns#" xmlns:dc="http://purl.org/dc/elements/1.1/" xmlns:dcterms="http://purl.org/dc/terms/" xmlns:vCard="http://www.w3.org/2001/vcard-rdf/3.0#" xmlns:bqbiol="http://biomodels.net/biology-qualifiers/" xmlns:bqmodel="http://biomodels.net/model-qualifiers/"><rdf:Description rdf:about="#metaid_M_ACAL"><bqbiol:is><rdf:Bag><rdf:li rdf:resource="#metaid_M_ACAL_inchi" /><rdf:li rdf:resource="urn:miriam:obo.chebi:CHEBI:15343"/></rdf:Bag></bqbiol:is></rdf:Description></rdf:RDF></annotation></species>
<species metaid="metaid_M_AC" id="M_AC" name="acetate" compartment="C_c" boundaryCondition="false" sboTerm="SBO:0000299"><annotation><in:inchi xmlns:in="http://biomodels.net/inchi" metaid="metaid_M_AC_inchi">InChI=1/C2H4O2/c1-2(3)4/h1H3,(H,3,4)/p-1</in:inchi><rdf:RDF xmlns:rdf="http://www.w3.org/1999/02/22-rdf-syntax-ns#" xmlns:dc="http://purl.org/dc/elements/1.1/" xmlns:dcterms="http://purl.org/dc/terms/" xmlns:vCard="http://www.w3.org/2001/vcard-rdf/3.0#" xmlns:bqbiol="http://biomodels.net/biology-qualifiers/" xmlns:bqmodel="http://biomodels.net/model-qualifiers/"><rdf:Description rdf:about="#metaid_M_AC"><bqbiol:is><rdf:Bag><rdf:li rdf:resource="#metaid_M_AC_inchi" /><rdf:li rdf:resource="urn:miriam:obo.chebi:CHEBI:30089"/></rdf:Bag></bqbiol:is></rdf:Description></rdf:RDF></annotation></species>
<species metaid="metaid_M_ACTAC" id="M_ACTAC" name="acetoacetate" compartment="C_c" boundaryCondition="false" sboTerm="SBO:0000299"><annotation><in:inchi xmlns:in="http://biomodels.net/inchi" metaid="metaid_M_ACTAC_inchi">InChI=1/C4H6O3/c1-3(5)2-4(6)7/h2H2,1H3,(H,6,7)/p-1/fC4H5O3/q-1</in:inchi><rdf:RDF xmlns:rdf="http://www.w3.org/1999/02/22-rdf-syntax-ns#" xmlns:dc="http://purl.org/dc/elements/1.1/" xmlns:dcterms="http://purl.org/dc/terms/" xmlns:vCard="http://www.w3.org/2001/vcard-rdf/3.0#" xmlns:bqbiol="http://biomodels.net/biology-qualifiers/" xmlns:bqmodel="http://biomodels.net/model-qualifiers/"><rdf:Description rdf:about="#metaid_M_ACTAC"><bqbiol:is><rdf:Bag><rdf:li rdf:resource="#metaid_M_ACTAC_inchi" /><rdf:li rdf:resource="urn:miriam:obo.chebi:CHEBI:13705"/></rdf:Bag></bqbiol:is></rdf:Description></rdf:RDF></annotation></species>
<species metaid="metaid_M_AACACP" id="M_AACACP" name="acetoacetyl-[acp]" compartment="C_c" boundaryCondition="false" sboTerm="SBO:0000299"><notes><body xmlns="http://www.w3.org/1999/xhtml"><p>FORMULA: C4H5O2SR</p></body></notes><annotation><rdf:RDF xmlns:rdf="http://www.w3.org/1999/02/22-rdf-syntax-ns#" xmlns:dc="http://purl.org/dc/elements/1.1/" xmlns:dcterms="http://purl.org/dc/terms/" xmlns:vCard="http://www.w3.org/2001/vcard-rdf/3.0#" xmlns:bqbiol="http://biomodels.net/biology-qualifiers/" xmlns:bqmodel="http://biomodels.net/model-qualifiers/"><rdf:Description rdf:about="#metaid_M_AACACP"><bqbiol:is><rdf:Bag><rdf:li rdf:resource="urn:miriam:kegg.compound:C05744"/></rdf:Bag></bqbiol:is></rdf:Description></rdf:RDF></annotation></species>
<species metaid="metaid_M_AACCOA" id="M_AACCOA" name="acetoacetyl-CoA" compartment="C_c" boundaryCondition="false" sboTerm="SBO:0000299"><annotation><in:inchi xmlns:in="http://biomodels.net/inchi" metaid="metaid_M_AACCOA_inchi">InChI=1/C25H40N7O18P3S/c1-13(33)8-16(35)54-7-6-27-15(34)4-5-28-23(38)20(37)25(2,3)10-47-53(44,45)50-52(42,43)46-9-14-19(49-51(39,40)41)18(36)24(48-14)32-12-31-17-21(26)29-11-30-22(17)32/h11-12,14,18-20,24,36-37H,4-10H2,1-3H3,(H,27,34)(H,28,38)(H,42,43)(H,44,45)(H2,26,29,30)(H2,39,40,41)/t14-,18-,19-,20+,24-/m1/s1/f/h27-28,39-40,42,44H,26H2</in:inchi><rdf:RDF xmlns:rdf="http://www.w3.org/1999/02/22-rdf-syntax-ns#" xmlns:dc="http://purl.org/dc/elements/1.1/" xmlns:dcterms="http://purl.org/dc/terms/" xmlns:vCard="http://www.w3.org/2001/vcard-rdf/3.0#" xmlns:bqbiol="http://biomodels.net/biology-qualifiers/" xmlns:bqmodel="http://biomodels.net/model-qualifiers/"><rdf:Description rdf:about="#metaid_M_AACCOA"><bqbiol:is><rdf:Bag><rdf:li rdf:resource="#metaid_M_AACCOA_inchi" /><rdf:li rdf:resource="urn:miriam:obo.chebi:CHEBI:15345"/></rdf:Bag></bqbiol:is></rdf:Description></rdf:RDF></annotation></species>
<species metaid="metaid_M_ACTP" id="M_ACTP" name="acetyl phosphate" compartment="C_c" boundaryCondition="false" sboTerm="SBO:0000299"><annotation><in:inchi xmlns:in="http://biomodels.net/inchi" metaid="metaid_M_ACTP_inchi">InChI=1/C2H5O5P/c1-2(3)7-8(4,5)6/h1H3,(H2,4,5,6)/p-1/fC2H4O5P/h4H/q-1</in:inchi><rdf:RDF xmlns:rdf="http://www.w3.org/1999/02/22-rdf-syntax-ns#" xmlns:dc="http://purl.org/dc/elements/1.1/" xmlns:dcterms="http://purl.org/dc/terms/" xmlns:vCard="http://www.w3.org/2001/vcard-rdf/3.0#" xmlns:bqbiol="http://biomodels.net/biology-qualifiers/" xmlns:bqmodel="http://biomodels.net/model-qualifiers/"><rdf:Description rdf:about="#metaid_M_ACTP"><bqbiol:is><rdf:Bag><rdf:li rdf:resource="#metaid_M_ACTP_inchi" /><rdf:li rdf:resource="urn:miriam:obo.chebi:CHEBI:13711"/></rdf:Bag></bqbiol:is></rdf:Description></rdf:RDF></annotation></species>
<species metaid="metaid_M_ACACP" id="M_ACACP" name="acetyl-[acp]" compartment="C_c" boundaryCondition="false" sboTerm="SBO:0000299"><notes><body xmlns="http://www.w3.org/1999/xhtml"><p>FORMULA: C2H3OSR</p></body></notes><annotation><rdf:RDF xmlns:rdf="http://www.w3.org/1999/02/22-rdf-syntax-ns#" xmlns:dc="http://purl.org/dc/elements/1.1/" xmlns:dcterms="http://purl.org/dc/terms/" xmlns:vCard="http://www.w3.org/2001/vcard-rdf/3.0#" xmlns:bqbiol="http://biomodels.net/biology-qualifiers/" xmlns:bqmodel="http://biomodels.net/model-qualifiers/"><rdf:Description rdf:about="#metaid_M_ACACP"><bqbiol:is><rdf:Bag><rdf:li rdf:resource="urn:miriam:obo.chebi:CHEBI:17093"/></rdf:Bag></bqbiol:is></rdf:Description></rdf:RDF></annotation></species>
<species metaid="metaid_M_ACCAR" id="M_ACCAR" name="acetylcarnitine" compartment="C_c" boundaryCondition="false" sboTerm="SBO:0000299"><annotation><in:inchi xmlns:in="http://biomodels.net/inchi" metaid="metaid_M_ACCAR_inchi">InChI=1/C9H17NO4/c1-7(11)14-8(5-9(12)13)6-10(2,3)4/h8H,5-6H2,1-4H3/p+1/t8-/m1/s1</in:inchi><rdf:RDF xmlns:rdf="http://www.w3.org/1999/02/22-rdf-syntax-ns#" xmlns:dc="http://purl.org/dc/elements/1.1/" xmlns:dcterms="http://purl.org/dc/terms/" xmlns:vCard="http://www.w3.org/2001/vcard-rdf/3.0#" xmlns:bqbiol="http://biomodels.net/biology-qualifiers/" xmlns:bqmodel="http://biomodels.net/model-qualifiers/"><rdf:Description rdf:about="#metaid_M_ACCAR"><bqbiol:is><rdf:Bag><rdf:li rdf:resource="#metaid_M_ACCAR_inchi" /><rdf:li rdf:resource="urn:miriam:obo.chebi:CHEBI:15960"/></rdf:Bag></bqbiol:is></rdf:Description></rdf:RDF></annotation></species>
<species metaid="metaid_M_ACCOA" id="M_ACCOA" name="acetyl-CoA" compartment="C_c" boundaryCondition="false" sboTerm="SBO:0000299"><annotation><in:inchi xmlns:in="http://biomodels.net/inchi" metaid="metaid_M_ACCOA_inchi">InChI=1/C23H38N7O17P3S/c1-12(31)51-7-6-25-14(32)4-5-26-21(35)18(34)23(2,3)9-44-50(41,42)47-49(39,40)43-8-13-17(46-48(36,37)38)16(33)22(45-13)30-11-29-15-19(24)27-10-28-20(15)30/h10-11,13,16-18,22,33-34H,4-9H2,1-3H3,(H,25,32)(H,26,35)(H,39,40)(H,41,42)(H2,24,27,28)(H2,36,37,38)/t13-,16-,17-,18+,22-/m1/s1/f/h25-26,36-37,39,41H,24H2</in:inchi><rdf:RDF xmlns:rdf="http://www.w3.org/1999/02/22-rdf-syntax-ns#" xmlns:dc="http://purl.org/dc/elements/1.1/" xmlns:dcterms="http://purl.org/dc/terms/" xmlns:vCard="http://www.w3.org/2001/vcard-rdf/3.0#" xmlns:bqbiol="http://biomodels.net/biology-qualifiers/" xmlns:bqmodel="http://biomodels.net/model-qualifiers/"><rdf:Description rdf:about="#metaid_M_ACCOA"><bqbiol:is><rdf:Bag><rdf:li rdf:resource="#metaid_M_ACCOA_inchi" /><rdf:li rdf:resource="urn:miriam:obo.chebi:CHEBI:15351"/></rdf:Bag></bqbiol:is></rdf:Description></rdf:RDF></annotation></species>
<species metaid="metaid_M_ACYLACP" id="M_ACYLACP" name="acyl-[acp]" compartment="C_c" boundaryCondition="false" sboTerm="SBO:0000299"><notes><body xmlns="http://www.w3.org/1999/xhtml"><p>FORMULA: COSR2</p></body></notes><annotation><rdf:RDF xmlns:rdf="http://www.w3.org/1999/02/22-rdf-syntax-ns#" xmlns:dc="http://purl.org/dc/elements/1.1/" xmlns:dcterms="http://purl.org/dc/terms/" xmlns:vCard="http://www.w3.org/2001/vcard-rdf/3.0#" xmlns:bqbiol="http://biomodels.net/biology-qualifiers/" xmlns:bqmodel="http://biomodels.net/model-qualifiers/"><rdf:Description rdf:about="#metaid_M_ACYLACP"><bqbiol:is><rdf:Bag><rdf:li rdf:resource="urn:miriam:obo.chebi:CHEBI:16018"/></rdf:Bag></bqbiol:is></rdf:Description></rdf:RDF></annotation></species>
<species metaid="metaid_M_ACP" id="M_ACP" name="acyl-carrier protein" compartment="C_c" boundaryCondition="false" sboTerm="SBO:0000299"><notes><body xmlns="http://www.w3.org/1999/xhtml"><p>FORMULA: HSR</p></body></notes><annotation><rdf:RDF xmlns:rdf="http://www.w3.org/1999/02/22-rdf-syntax-ns#" xmlns:dc="http://purl.org/dc/elements/1.1/" xmlns:dcterms="http://purl.org/dc/terms/" xmlns:vCard="http://www.w3.org/2001/vcard-rdf/3.0#" xmlns:bqbiol="http://biomodels.net/biology-qualifiers/" xmlns:bqmodel="http://biomodels.net/model-qualifiers/"><rdf:Description rdf:about="#metaid_M_ACP"><bqbiol:is><rdf:Bag><rdf:li rdf:resource="urn:miriam:obo.chebi:CHEBI:13534"/></rdf:Bag></bqbiol:is></rdf:Description></rdf:RDF></annotation></species>
<species metaid="metaid_M_ACYLCOA" id="M_ACYLCOA" name="acyl-CoA" compartment="C_c" boundaryCondition="false" sboTerm="SBO:0000299"><notes><body xmlns="http://www.w3.org/1999/xhtml"><p>FORMULA: C22H35N7O17P3SR</p></body></notes><annotation><rdf:RDF xmlns:rdf="http://www.w3.org/1999/02/22-rdf-syntax-ns#" xmlns:dc="http://purl.org/dc/elements/1.1/" xmlns:dcterms="http://purl.org/dc/terms/" xmlns:vCard="http://www.w3.org/2001/vcard-rdf/3.0#" xmlns:bqbiol="http://biomodels.net/biology-qualifiers/" xmlns:bqmodel="http://biomodels.net/model-qualifiers/"><rdf:Description rdf:about="#metaid_M_ACYLCOA"><bqbiol:is><rdf:Bag><rdf:li rdf:resource="urn:miriam:obo.chebi:CHEBI:17984"/></rdf:Bag></bqbiol:is></rdf:Description></rdf:RDF></annotation></species>
<species metaid="metaid_M_AD" id="M_AD" name="adenine" compartment="C_c" boundaryCondition="false" sboTerm="SBO:0000299"><annotation><in:inchi xmlns:in="http://biomodels.net/inchi" metaid="metaid_M_AD_inchi">InChI=1/C5H5N5/c6-4-3-5(9-1-7-3)10-2-8-4/h1-2H,(H3,6,7,8,9,10)/f/h9H,6H2</in:inchi><rdf:RDF xmlns:rdf="http://www.w3.org/1999/02/22-rdf-syntax-ns#" xmlns:dc="http://purl.org/dc/elements/1.1/" xmlns:dcterms="http://purl.org/dc/terms/" xmlns:vCard="http://www.w3.org/2001/vcard-rdf/3.0#" xmlns:bqbiol="http://biomodels.net/biology-qualifiers/" xmlns:bqmodel="http://biomodels.net/model-qualifiers/"><rdf:Description rdf:about="#metaid_M_AD"><bqbiol:is><rdf:Bag><rdf:li rdf:resource="#metaid_M_AD_inchi" /><rdf:li rdf:resource="urn:miriam:obo.chebi:CHEBI:16708"/></rdf:Bag></bqbiol:is></rdf:Description></rdf:RDF></annotation></species>
<species metaid="metaid_M_PAP" id="M_PAP" name="adenosine 3',5'-bisphosphate" compartment="C_c" boundaryCondition="false" sboTerm="SBO:0000299"><annotation><in:inchi xmlns:in="http://biomodels.net/inchi" metaid="metaid_M_PAP_inchi">InChI=1/C10H15N5O10P2/c11-8-5-9(13-2-12-8)15(3-14-5)10-6(16)7(25-27(20,21)22)4(24-10)1-23-26(17,18)19/h2-4,6-7,10,16H,1H2,(H2,11,12,13)(H2,17,18,19)(H2,20,21,22)/t4-,6-,7-,10-/m1/s1</in:inchi><rdf:RDF xmlns:rdf="http://www.w3.org/1999/02/22-rdf-syntax-ns#" xmlns:dc="http://purl.org/dc/elements/1.1/" xmlns:dcterms="http://purl.org/dc/terms/" xmlns:vCard="http://www.w3.org/2001/vcard-rdf/3.0#" xmlns:bqbiol="http://biomodels.net/biology-qualifiers/" xmlns:bqmodel="http://biomodels.net/model-qualifiers/"><rdf:Description rdf:about="#metaid_M_PAP"><bqbiol:is><rdf:Bag><rdf:li rdf:resource="#metaid_M_PAP_inchi" /><rdf:li rdf:resource="urn:miriam:obo.chebi:CHEBI:17985"/></rdf:Bag></bqbiol:is></rdf:Description></rdf:RDF></annotation></species>
<species metaid="metaid_M_ADN" id="M_ADN" name="adenosine" compartment="C_c" boundaryCondition="false" sboTerm="SBO:0000299"><annotation><in:inchi xmlns:in="http://biomodels.net/inchi" metaid="metaid_M_ADN_inchi">InChI=1/C10H13N5O4/c11-8-5-9(13-2-12-8)15(3-14-5)10-7(18)6(17)4(1-16)19-10/h2-4,6-7,10,16-18H,1H2,(H2,11,12,13)/t4-,6-,7-,10-/m1/s1/f/h11H2</in:inchi><rdf:RDF xmlns:rdf="http://www.w3.org/1999/02/22-rdf-syntax-ns#" xmlns:dc="http://purl.org/dc/elements/1.1/" xmlns:dcterms="http://purl.org/dc/terms/" xmlns:vCard="http://www.w3.org/2001/vcard-rdf/3.0#" xmlns:bqbiol="http://biomodels.net/biology-qualifiers/" xmlns:bqmodel="http://biomodels.net/model-qualifiers/"><rdf:Description rdf:about="#metaid_M_ADN"><bqbiol:is><rdf:Bag><rdf:li rdf:resource="#metaid_M_ADN_inchi" /><rdf:li rdf:resource="urn:miriam:obo.chebi:CHEBI:16335"/></rdf:Bag></bqbiol:is></rdf:Description></rdf:RDF></annotation></species>
<species metaid="metaid_M_ADP" id="M_ADP" name="ADP" compartment="C_c" boundaryCondition="false" sboTerm="SBO:0000299"><annotation><in:inchi xmlns:in="http://biomodels.net/inchi" metaid="metaid_M_ADP_inchi">InChI=1/C10H15N5O10P2/c11-8-5-9(13-2-12-8)15(3-14-5)10-7(17)6(16)4(24-10)1-23-27(21,22)25-26(18,19)20/h2-4,6-7,10,16-17H,1H2,(H,21,22)(H2,11,12,13)(H2,18,19,20)/t4-,6-,7-,10-/m1/s1/f/h18-19,21H,11H2</in:inchi><rdf:RDF xmlns:rdf="http://www.w3.org/1999/02/22-rdf-syntax-ns#" xmlns:dc="http://purl.org/dc/elements/1.1/" xmlns:dcterms="http://purl.org/dc/terms/" xmlns:vCard="http://www.w3.org/2001/vcard-rdf/3.0#" xmlns:bqbiol="http://biomodels.net/biology-qualifiers/" xmlns:bqmodel="http://biomodels.net/model-qualifiers/"><rdf:Description rdf:about="#metaid_M_ADP"><bqbiol:is><rdf:Bag><rdf:li rdf:resource="#metaid_M_ADP_inchi" /><rdf:li rdf:resource="urn:miriam:obo.chebi:CHEBI:16761"/></rdf:Bag></bqbiol:is></rdf:Description></rdf:RDF></annotation></species>
<species metaid="metaid_M_AGMT" id="M_AGMT" name="agmatine" compartment="C_c" boundaryCondition="false" sboTerm="SBO:0000299"><annotation><in:inchi xmlns:in="http://biomodels.net/inchi" metaid="metaid_M_AGMT_inchi">InChI=1/C5H14N4/c6-3-1-2-4-9-5(7)8/h1-4,6H2,(H4,7,8,9)/f/h7,9H,8H2</in:inchi><rdf:RDF xmlns:rdf="http://www.w3.org/1999/02/22-rdf-syntax-ns#" xmlns:dc="http://purl.org/dc/elements/1.1/" xmlns:dcterms="http://purl.org/dc/terms/" xmlns:vCard="http://www.w3.org/2001/vcard-rdf/3.0#" xmlns:bqbiol="http://biomodels.net/biology-qualifiers/" xmlns:bqmodel="http://biomodels.net/model-qualifiers/"><rdf:Description rdf:about="#metaid_M_AGMT"><bqbiol:is><rdf:Bag><rdf:li rdf:resource="#metaid_M_AGMT_inchi" /><rdf:li rdf:resource="urn:miriam:obo.chebi:CHEBI:17431"/></rdf:Bag></bqbiol:is></rdf:Description></rdf:RDF></annotation></species>
<species metaid="metaid_M_ATT" id="M_ATT" name="allantoate" compartment="C_c" boundaryCondition="false" sboTerm="SBO:0000299"><annotation><in:inchi xmlns:in="http://biomodels.net/inchi" metaid="metaid_M_ATT_inchi">InChI=1/C4H8N4O4/c5-3(11)7-1(2(9)10)8-4(6)12/h1H,(H,9,10)(H3,5,7,11)(H3,6,8,12)/p-1</in:inchi><rdf:RDF xmlns:rdf="http://www.w3.org/1999/02/22-rdf-syntax-ns#" xmlns:dc="http://purl.org/dc/elements/1.1/" xmlns:dcterms="http://purl.org/dc/terms/" xmlns:vCard="http://www.w3.org/2001/vcard-rdf/3.0#" xmlns:bqbiol="http://biomodels.net/biology-qualifiers/" xmlns:bqmodel="http://biomodels.net/model-qualifiers/"><rdf:Description rdf:about="#metaid_M_ATT"><bqbiol:is><rdf:Bag><rdf:li rdf:resource="#metaid_M_ATT_inchi" /><rdf:li rdf:resource="urn:miriam:obo.chebi:CHEBI:17536"/></rdf:Bag></bqbiol:is></rdf:Description></rdf:RDF></annotation></species>
<species metaid="metaid_M_PPPPI" id="M_PPPPI" name="all-trans-polyprenyl diphosphate" compartment="C_c" boundaryCondition="false" sboTerm="SBO:0000299"><annotation><in:inchi xmlns:in="http://biomodels.net/inchi" metaid="metaid_M_PPPPI_inchi">InChI=1S/C10H20O7P2/c1-9(2)5-4-6-10(3)7-8-16-19(14,15)17-18(11,12)13/h5,7H,4,6,8H2,1-3H3,(H,14,15)(H2,11,12,13)/b10-7+</in:inchi><rdf:RDF xmlns:rdf="http://www.w3.org/1999/02/22-rdf-syntax-ns#" xmlns:dc="http://purl.org/dc/elements/1.1/" xmlns:dcterms="http://purl.org/dc/terms/" xmlns:vCard="http://www.w3.org/2001/vcard-rdf/3.0#" xmlns:bqbiol="http://biomodels.net/biology-qualifiers/" xmlns:bqmodel="http://biomodels.net/model-qualifiers/"><rdf:Description rdf:about="#metaid_M_PPPPI"><bqbiol:is><rdf:Bag><rdf:li rdf:resource="#metaid_M_PPPPI_inchi" /><rdf:li rdf:resource="urn:miriam:kegg.compound:C05847"/></rdf:Bag></bqbiol:is></rdf:Description></rdf:RDF></annotation></species>
<species metaid="metaid_M_TRE6P" id="M_TRE6P" name="alpha,alpha'-trehalose 6-phosphate" compartment="C_c" boundaryCondition="false" sboTerm="SBO:0000299"><annotation><in:inchi xmlns:in="http://biomodels.net/inchi" metaid="metaid_M_TRE6P_inchi">InChI=1/C12H23O14P/c13-1-3-5(14)7(16)9(18)11(24-3)26-12-10(19)8(17)6(15)4(25-12)2-23-27(20,21)22/h3-19H,1-2H2,(H2,20,21,22)/t3-,4-,5-,6-,7+,8+,9-,10-,11-,12-/m1/s1</in:inchi><rdf:RDF xmlns:rdf="http://www.w3.org/1999/02/22-rdf-syntax-ns#" xmlns:dc="http://purl.org/dc/elements/1.1/" xmlns:dcterms="http://purl.org/dc/terms/" xmlns:vCard="http://www.w3.org/2001/vcard-rdf/3.0#" xmlns:bqbiol="http://biomodels.net/biology-qualifiers/" xmlns:bqmodel="http://biomodels.net/model-qualifiers/"><rdf:Description rdf:about="#metaid_M_TRE6P"><bqbiol:is><rdf:Bag><rdf:li rdf:resource="#metaid_M_TRE6P_inchi" /><rdf:li rdf:resource="urn:miriam:obo.chebi:CHEBI:18283"/></rdf:Bag></bqbiol:is></rdf:Description></rdf:RDF></annotation></species>
<species metaid="metaid_M_TRE" id="M_TRE" name="alpha,alpha-trehalose" compartment="C_c" boundaryCondition="false" sboTerm="SBO:0000299"><annotation><in:inchi xmlns:in="http://biomodels.net/inchi" metaid="metaid_M_TRE_inchi">InChI=1/C12H22O11/c13-1-3-5(15)7(17)9(19)11(21-3)23-12-10(20)8(18)6(16)4(2-14)22-12/h3-20H,1-2H2/t3-,4-,5-,6-,7+,8+,9-,10-,11-,12-/m1/s1</in:inchi><rdf:RDF xmlns:rdf="http://www.w3.org/1999/02/22-rdf-syntax-ns#" xmlns:dc="http://purl.org/dc/elements/1.1/" xmlns:dcterms="http://purl.org/dc/terms/" xmlns:vCard="http://www.w3.org/2001/vcard-rdf/3.0#" xmlns:bqbiol="http://biomodels.net/biology-qualifiers/" xmlns:bqmodel="http://biomodels.net/model-qualifiers/"><rdf:Description rdf:about="#metaid_M_TRE"><bqbiol:is><rdf:Bag><rdf:li rdf:resource="#metaid_M_TRE_inchi" /><rdf:li rdf:resource="urn:miriam:obo.chebi:CHEBI:16551"/></rdf:Bag></bqbiol:is></rdf:Description></rdf:RDF></annotation></species>
<species metaid="metaid_M_GAL1P" id="M_GAL1P" name="alpha-D-galactose 1-phosphate" compartment="C_c" boundaryCondition="false" sboTerm="SBO:0000299"><annotation><in:inchi xmlns:in="http://biomodels.net/inchi" metaid="metaid_M_GAL1P_inchi">InChI=1/C6H13O9P/c7-1-2-3(8)4(9)5(10)6(14-2)15-16(11,12)13/h2-10H,1H2,(H2,11,12,13)/t2-,3+,4+,5-,6-/m1/s1/f/h11-12H</in:inchi><rdf:RDF xmlns:rdf="http://www.w3.org/1999/02/22-rdf-syntax-ns#" xmlns:dc="http://purl.org/dc/elements/1.1/" xmlns:dcterms="http://purl.org/dc/terms/" xmlns:vCard="http://www.w3.org/2001/vcard-rdf/3.0#" xmlns:bqbiol="http://biomodels.net/biology-qualifiers/" xmlns:bqmodel="http://biomodels.net/model-qualifiers/"><rdf:Description rdf:about="#metaid_M_GAL1P"><bqbiol:is><rdf:Bag><rdf:li rdf:resource="#metaid_M_GAL1P_inchi" /><rdf:li rdf:resource="urn:miriam:obo.chebi:CHEBI:17973"/></rdf:Bag></bqbiol:is></rdf:Description></rdf:RDF></annotation></species>
<species metaid="metaid_M_G1P" id="M_G1P" name="alpha-D-glucose 1-phosphate" compartment="C_c" boundaryCondition="false" sboTerm="SBO:0000299"><annotation><in:inchi xmlns:in="http://biomodels.net/inchi" metaid="metaid_M_G1P_inchi">InChI=1/C6H13O9P/c7-1-2-3(8)4(9)5(10)6(14-2)15-16(11,12)13/h2-10H,1H2,(H2,11,12,13)/t2-,3-,4+,5-,6-/m1/s1/f/h11-12H</in:inchi><rdf:RDF xmlns:rdf="http://www.w3.org/1999/02/22-rdf-syntax-ns#" xmlns:dc="http://purl.org/dc/elements/1.1/" xmlns:dcterms="http://purl.org/dc/terms/" xmlns:vCard="http://www.w3.org/2001/vcard-rdf/3.0#" xmlns:bqbiol="http://biomodels.net/biology-qualifiers/" xmlns:bqmodel="http://biomodels.net/model-qualifiers/"><rdf:Description rdf:about="#metaid_M_G1P"><bqbiol:is><rdf:Bag><rdf:li rdf:resource="#metaid_M_G1P_inchi" /><rdf:li rdf:resource="urn:miriam:obo.chebi:CHEBI:29042"/></rdf:Bag></bqbiol:is></rdf:Description></rdf:RDF></annotation></species>
<species metaid="metaid_M_G6P" id="M_G6P" name="alpha-D-glucose 6-phosphate" compartment="C_c" boundaryCondition="false" sboTerm="SBO:0000299"><annotation><in:inchi xmlns:in="http://biomodels.net/inchi" metaid="metaid_M_G6P_inchi">InChI=1/C6H13O9P/c7-3-2(1-14-16(11,12)13)15-6(10)5(9)4(3)8/h2-10H,1H2,(H2,11,12,13)/t2-,3-,4+,5-,6+/m1/s1/f/h11-12H</in:inchi><rdf:RDF xmlns:rdf="http://www.w3.org/1999/02/22-rdf-syntax-ns#" xmlns:dc="http://purl.org/dc/elements/1.1/" xmlns:dcterms="http://purl.org/dc/terms/" xmlns:vCard="http://www.w3.org/2001/vcard-rdf/3.0#" xmlns:bqbiol="http://biomodels.net/biology-qualifiers/" xmlns:bqmodel="http://biomodels.net/model-qualifiers/"><rdf:Description rdf:about="#metaid_M_G6P"><bqbiol:is><rdf:Bag><rdf:li rdf:resource="#metaid_M_G6P_inchi" /><rdf:li rdf:resource="urn:miriam:obo.chebi:CHEBI:17665"/></rdf:Bag></bqbiol:is></rdf:Description></rdf:RDF></annotation></species>
<species metaid="metaid_M_GLC" id="M_GLC" name="alpha-D-glucose" compartment="C_c" boundaryCondition="false" sboTerm="SBO:0000299"><annotation><in:inchi xmlns:in="http://biomodels.net/inchi" metaid="metaid_M_GLC_inchi">InChI=1/C6H12O6/c7-1-2-3(8)4(9)5(10)6(11)12-2/h2-11H,1H2/t2-,3-,4+,5-,6+/m1/s1</in:inchi><rdf:RDF xmlns:rdf="http://www.w3.org/1999/02/22-rdf-syntax-ns#" xmlns:dc="http://purl.org/dc/elements/1.1/" xmlns:dcterms="http://purl.org/dc/terms/" xmlns:vCard="http://www.w3.org/2001/vcard-rdf/3.0#" xmlns:bqbiol="http://biomodels.net/biology-qualifiers/" xmlns:bqmodel="http://biomodels.net/model-qualifiers/"><rdf:Description rdf:about="#metaid_M_GLC"><bqbiol:is><rdf:Bag><rdf:li rdf:resource="#metaid_M_GLC_inchi" /><rdf:li rdf:resource="urn:miriam:obo.chebi:CHEBI:17925"/></rdf:Bag></bqbiol:is></rdf:Description></rdf:RDF></annotation></species>
<species metaid="metaid_M_GLCGLYNIN" id="M_GLCGLYNIN" name="alpha-D-glucosylglycogenin" compartment="C_c" boundaryCondition="false" sboTerm="SBO:0000299"><notes><body xmlns="http://www.w3.org/1999/xhtml"><p>FORMULA: C16H20N2O8R2</p></body></notes><annotation><rdf:RDF xmlns:rdf="http://www.w3.org/1999/02/22-rdf-syntax-ns#" xmlns:dc="http://purl.org/dc/elements/1.1/" xmlns:dcterms="http://purl.org/dc/terms/" xmlns:vCard="http://www.w3.org/2001/vcard-rdf/3.0#" xmlns:bqbiol="http://biomodels.net/biology-qualifiers/" xmlns:bqmodel="http://biomodels.net/model-qualifiers/"><rdf:Description rdf:about="#metaid_M_GLCGLYNIN"><bqbiol:is><rdf:Bag><rdf:li rdf:resource="urn:miriam:obo.chebi:CHEBI:C02687"/></rdf:Bag></bqbiol:is></rdf:Description></rdf:RDF></annotation></species>
<species metaid="metaid_M_AAPOOL" id="M_AAPOOL" name="amino acid pool" compartment="C_c" boundaryCondition="false" sboTerm="SBO:0000299"></species>
<species metaid="metaid_M_AMIACE" id="M_AMIACE" name="aminoacetaldehyde" compartment="C_c" boundaryCondition="false" sboTerm="SBO:0000299"><annotation><in:inchi xmlns:in="http://biomodels.net/inchi" metaid="metaid_M_AMIACE_inchi">InChI=1/C2H5NO/c3-1-2-4/h2H,1,3H2</in:inchi><rdf:RDF xmlns:rdf="http://www.w3.org/1999/02/22-rdf-syntax-ns#" xmlns:dc="http://purl.org/dc/elements/1.1/" xmlns:dcterms="http://purl.org/dc/terms/" xmlns:vCard="http://www.w3.org/2001/vcard-rdf/3.0#" xmlns:bqbiol="http://biomodels.net/biology-qualifiers/" xmlns:bqmodel="http://biomodels.net/model-qualifiers/"><rdf:Description rdf:about="#metaid_M_AMIACE"><bqbiol:is><rdf:Bag><rdf:li rdf:resource="#metaid_M_AMIACE_inchi" /><rdf:li rdf:resource="urn:miriam:obo.chebi:CHEBI:17628"/></rdf:Bag></bqbiol:is></rdf:Description></rdf:RDF></annotation></species>
<species metaid="metaid_M_AMAC" id="M_AMAC" name="aminoacetone" compartment="C_c" boundaryCondition="false" sboTerm="SBO:0000299"><annotation><in:inchi xmlns:in="http://biomodels.net/inchi" metaid="metaid_M_AMAC_inchi">InChI=1/C3H7NO/c1-3(5)2-4/h2,4H2,1H3</in:inchi><rdf:RDF xmlns:rdf="http://www.w3.org/1999/02/22-rdf-syntax-ns#" xmlns:dc="http://purl.org/dc/elements/1.1/" xmlns:dcterms="http://purl.org/dc/terms/" xmlns:vCard="http://www.w3.org/2001/vcard-rdf/3.0#" xmlns:bqbiol="http://biomodels.net/biology-qualifiers/" xmlns:bqmodel="http://biomodels.net/model-qualifiers/"><rdf:Description rdf:about="#metaid_M_AMAC"><bqbiol:is><rdf:Bag><rdf:li rdf:resource="#metaid_M_AMAC_inchi" /><rdf:li rdf:resource="urn:miriam:obo.chebi:CHEBI:17906"/></rdf:Bag></bqbiol:is></rdf:Description></rdf:RDF></annotation></species>
<species metaid="metaid_M_AMP" id="M_AMP" name="AMP" compartment="C_c" boundaryCondition="false" sboTerm="SBO:0000299"><annotation><in:inchi xmlns:in="http://biomodels.net/inchi" metaid="metaid_M_AMP_inchi">InChI=1/C10H14N5O7P/c11-8-5-9(13-2-12-8)15(3-14-5)10-7(17)6(16)4(22-10)1-21-23(18,19)20/h2-4,6-7,10,16-17H,1H2,(H2,11,12,13)(H2,18,19,20)/t4-,6-,7-,10-/m1/s1/f/h18-19H,11H2</in:inchi><rdf:RDF xmlns:rdf="http://www.w3.org/1999/02/22-rdf-syntax-ns#" xmlns:dc="http://purl.org/dc/elements/1.1/" xmlns:dcterms="http://purl.org/dc/terms/" xmlns:vCard="http://www.w3.org/2001/vcard-rdf/3.0#" xmlns:bqbiol="http://biomodels.net/biology-qualifiers/" xmlns:bqmodel="http://biomodels.net/model-qualifiers/"><rdf:Description rdf:about="#metaid_M_AMP"><bqbiol:is><rdf:Bag><rdf:li rdf:resource="#metaid_M_AMP_inchi" /><rdf:li rdf:resource="urn:miriam:obo.chebi:CHEBI:16027"/></rdf:Bag></bqbiol:is></rdf:Description></rdf:RDF></annotation></species>
<species metaid="metaid_M_AN" id="M_AN" name="anthranilate" compartment="C_c" boundaryCondition="false" sboTerm="SBO:0000299"><annotation><in:inchi xmlns:in="http://biomodels.net/inchi" metaid="metaid_M_AN_inchi">InChI=1/C7H7NO2/c8-6-4-2-1-3-5(6)7(9)10/h1-4H,8H2,(H,9,10)/p-1/fC7H6NO2/q-1</in:inchi><rdf:RDF xmlns:rdf="http://www.w3.org/1999/02/22-rdf-syntax-ns#" xmlns:dc="http://purl.org/dc/elements/1.1/" xmlns:dcterms="http://purl.org/dc/terms/" xmlns:vCard="http://www.w3.org/2001/vcard-rdf/3.0#" xmlns:bqbiol="http://biomodels.net/biology-qualifiers/" xmlns:bqmodel="http://biomodels.net/model-qualifiers/"><rdf:Description rdf:about="#metaid_M_AN"><bqbiol:is><rdf:Bag><rdf:li rdf:resource="#metaid_M_AN_inchi" /><rdf:li rdf:resource="urn:miriam:obo.chebi:CHEBI:16567"/></rdf:Bag></bqbiol:is></rdf:Description></rdf:RDF></annotation></species>
<species metaid="metaid_M_APOCARB" id="M_APOCARB" name="apo-[carboxylase]" compartment="C_c" boundaryCondition="false" sboTerm="SBO:0000299"><notes><body xmlns="http://www.w3.org/1999/xhtml"><p>FORMULA: C7H13N3O2R2</p></body></notes><annotation><rdf:RDF xmlns:rdf="http://www.w3.org/1999/02/22-rdf-syntax-ns#" xmlns:dc="http://purl.org/dc/elements/1.1/" xmlns:dcterms="http://purl.org/dc/terms/" xmlns:vCard="http://www.w3.org/2001/vcard-rdf/3.0#" xmlns:bqbiol="http://biomodels.net/biology-qualifiers/" xmlns:bqmodel="http://biomodels.net/model-qualifiers/"><rdf:Description rdf:about="#metaid_M_APOCARB"><bqbiol:is><rdf:Bag><rdf:li rdf:resource="urn:miriam:kegg.compound:C06249"/></rdf:Bag></bqbiol:is></rdf:Description></rdf:RDF></annotation></species>
<species metaid="metaid_M_PENART" id="M_PENART" name="artificial penicillin" compartment="C_c" boundaryCondition="false" sboTerm="SBO:0000299"></species>
<species metaid="metaid_M_ARTPROT" id="M_ARTPROT" name="artificial protein" compartment="C_c" boundaryCondition="false" sboTerm="SBO:0000299"></species>
<species metaid="metaid_M_ATP" id="M_ATP" name="ATP" compartment="C_c" boundaryCondition="false" sboTerm="SBO:0000299"><annotation><in:inchi xmlns:in="http://biomodels.net/inchi" metaid="metaid_M_ATP_inchi">InChI=1/C10H16N5O13P3/c11-8-5-9(13-2-12-8)15(3-14-5)10-7(17)6(16)4(26-10)1-25-30(21,22)28-31(23,24)27-29(18,19)20/h2-4,6-7,10,16-17H,1H2,(H,21,22)(H,23,24)(H2,11,12,13)(H2,18,19,20)/t4-,6-,7-,10-/m1/s1/f/h18-19,21,23H,11H2</in:inchi><rdf:RDF xmlns:rdf="http://www.w3.org/1999/02/22-rdf-syntax-ns#" xmlns:dc="http://purl.org/dc/elements/1.1/" xmlns:dcterms="http://purl.org/dc/terms/" xmlns:vCard="http://www.w3.org/2001/vcard-rdf/3.0#" xmlns:bqbiol="http://biomodels.net/biology-qualifiers/" xmlns:bqmodel="http://biomodels.net/model-qualifiers/"><rdf:Description rdf:about="#metaid_M_ATP"><bqbiol:is><rdf:Bag><rdf:li rdf:resource="#metaid_M_ATP_inchi" /><rdf:li rdf:resource="urn:miriam:obo.chebi:CHEBI:15422"/></rdf:Bag></bqbiol:is></rdf:Description></rdf:RDF></annotation></species>
<species metaid="metaid_M_PENG" id="M_PENG" name="benzylpenicillin" compartment="C_c" boundaryCondition="false" sboTerm="SBO:0000299"><annotation><in:inchi xmlns:in="http://biomodels.net/inchi" metaid="metaid_M_PENG_inchi">InChI=1/C16H18N2O4S/c1-16(2)12(15(21)22)18-13(20)11(14(18)23-16)17-10(19)8-9-6-4-3-5-7-9/h3-7,11-12,14H,8H2,1-2H3,(H,17,19)(H,21,22)/t11-,12+,14-/m1/s1/f/h17,21H</in:inchi><rdf:RDF xmlns:rdf="http://www.w3.org/1999/02/22-rdf-syntax-ns#" xmlns:dc="http://purl.org/dc/elements/1.1/" xmlns:dcterms="http://purl.org/dc/terms/" xmlns:vCard="http://www.w3.org/2001/vcard-rdf/3.0#" xmlns:bqbiol="http://biomodels.net/biology-qualifiers/" xmlns:bqmodel="http://biomodels.net/model-qualifiers/"><rdf:Description rdf:about="#metaid_M_PENG"><bqbiol:is><rdf:Bag><rdf:li rdf:resource="#metaid_M_PENG_inchi" /><rdf:li rdf:resource="urn:miriam:obo.chebi:CHEBI:18208"/></rdf:Bag></bqbiol:is></rdf:Description></rdf:RDF></annotation></species>
<species metaid="metaid_M_PENGA" id="M_PENGA" name="benzylpenicilloic acid" compartment="C_c" boundaryCondition="false" sboTerm="SBO:0000299"><annotation><in:inchi xmlns:in="http://biomodels.net/inchi" metaid="metaid_M_PENGA_inchi">InChI=1S/C16H20N2O5S/c1-16(2)12(15(22)23)18-13(24-16)11(14(20)21)17-10(19)8-9-6-4-3-5-7-9/h3-7,11-13,18H,8H2,1-2H3,(H,17,19)(H,20,21)(H,22,23)/t11-,12-,13+/m0/s1</in:inchi><rdf:RDF xmlns:rdf="http://www.w3.org/1999/02/22-rdf-syntax-ns#" xmlns:dc="http://purl.org/dc/elements/1.1/" xmlns:dcterms="http://purl.org/dc/terms/" xmlns:vCard="http://www.w3.org/2001/vcard-rdf/3.0#" xmlns:bqbiol="http://biomodels.net/biology-qualifiers/" xmlns:bqmodel="http://biomodels.net/model-qualifiers/"><rdf:Description rdf:about="#metaid_M_PENGA"><bqbiol:is><rdf:Bag><rdf:li rdf:resource="#metaid_M_PENGA_inchi" /><rdf:li rdf:resource="urn:miriam:kegg.compound:C16672"/></rdf:Bag></bqbiol:is></rdf:Description></rdf:RDF></annotation></species>
<species metaid="metaid_M_bALA" id="M_bALA" name="beta-alanine" compartment="C_c" boundaryCondition="false" sboTerm="SBO:0000299"><annotation><in:inchi xmlns:in="http://biomodels.net/inchi" metaid="metaid_M_bALA_inchi">InChI=1/C3H7NO2/c4-2-1-3(5)6/h1-2,4H2,(H,5,6)/f/h5H</in:inchi><rdf:RDF xmlns:rdf="http://www.w3.org/1999/02/22-rdf-syntax-ns#" xmlns:dc="http://purl.org/dc/elements/1.1/" xmlns:dcterms="http://purl.org/dc/terms/" xmlns:vCard="http://www.w3.org/2001/vcard-rdf/3.0#" xmlns:bqbiol="http://biomodels.net/biology-qualifiers/" xmlns:bqmodel="http://biomodels.net/model-qualifiers/"><rdf:Description rdf:about="#metaid_M_bALA"><bqbiol:is><rdf:Bag><rdf:li rdf:resource="#metaid_M_bALA_inchi" /><rdf:li rdf:resource="urn:miriam:obo.chebi:CHEBI:16958"/></rdf:Bag></bqbiol:is></rdf:Description></rdf:RDF></annotation></species>
<species metaid="metaid_M_FDP" id="M_FDP" name="beta-D-fructofuranose 1,6-bisphosphate" compartment="C_c" boundaryCondition="false" sboTerm="SBO:0000299"><annotation><in:inchi xmlns:in="http://biomodels.net/inchi" metaid="metaid_M_FDP_inchi">InChI=1/C6H14O12P2/c7-4-3(1-16-19(10,11)12)18-6(9,5(4)8)2-17-20(13,14)15/h3-5,7-9H,1-2H2,(H2,10,11,12)(H2,13,14,15)/t3-,4-,5+,6-/m1/s1/f/h10-11,13-14H</in:inchi><rdf:RDF xmlns:rdf="http://www.w3.org/1999/02/22-rdf-syntax-ns#" xmlns:dc="http://purl.org/dc/elements/1.1/" xmlns:dcterms="http://purl.org/dc/terms/" xmlns:vCard="http://www.w3.org/2001/vcard-rdf/3.0#" xmlns:bqbiol="http://biomodels.net/biology-qualifiers/" xmlns:bqmodel="http://biomodels.net/model-qualifiers/"><rdf:Description rdf:about="#metaid_M_FDP"><bqbiol:is><rdf:Bag><rdf:li rdf:resource="#metaid_M_FDP_inchi" /><rdf:li rdf:resource="urn:miriam:obo.chebi:CHEBI:28013"/></rdf:Bag></bqbiol:is></rdf:Description></rdf:RDF></annotation></species>
<species metaid="metaid_M_F6P" id="M_F6P" name="beta-D-fructofuranose 6-phosphate" compartment="C_c" boundaryCondition="false" sboTerm="SBO:0000299"><annotation><in:inchi xmlns:in="http://biomodels.net/inchi" metaid="metaid_M_F6P_inchi">InChI=1/C6H13O9P/c7-2-6(10)5(9)4(8)3(15-6)1-14-16(11,12)13/h3-5,7-10H,1-2H2,(H2,11,12,13)/t3-,4-,5+,6-/m1/s1/f/h11-12H</in:inchi><rdf:RDF xmlns:rdf="http://www.w3.org/1999/02/22-rdf-syntax-ns#" xmlns:dc="http://purl.org/dc/elements/1.1/" xmlns:dcterms="http://purl.org/dc/terms/" xmlns:vCard="http://www.w3.org/2001/vcard-rdf/3.0#" xmlns:bqbiol="http://biomodels.net/biology-qualifiers/" xmlns:bqmodel="http://biomodels.net/model-qualifiers/"><rdf:Description rdf:about="#metaid_M_F6P"><bqbiol:is><rdf:Bag><rdf:li rdf:resource="#metaid_M_F6P_inchi" /><rdf:li rdf:resource="urn:miriam:obo.chebi:CHEBI:16084"/></rdf:Bag></bqbiol:is></rdf:Description></rdf:RDF></annotation></species>
<species metaid="metaid_M_bDG6P" id="M_bDG6P" name="beta-D-glucose 6-phosphate" compartment="C_c" boundaryCondition="false" sboTerm="SBO:0000299"><annotation><in:inchi xmlns:in="http://biomodels.net/inchi" metaid="metaid_M_bDG6P_inchi">InChI=1/C6H13O9P/c7-3-2(1-14-16(11,12)13)15-6(10)5(9)4(3)8/h2-10H,1H2,(H2,11,12,13)/t2-,3-,4+,5-,6-/m1/s1/f/h11-12H</in:inchi><rdf:RDF xmlns:rdf="http://www.w3.org/1999/02/22-rdf-syntax-ns#" xmlns:dc="http://purl.org/dc/elements/1.1/" xmlns:dcterms="http://purl.org/dc/terms/" xmlns:vCard="http://www.w3.org/2001/vcard-rdf/3.0#" xmlns:bqbiol="http://biomodels.net/biology-qualifiers/" xmlns:bqmodel="http://biomodels.net/model-qualifiers/"><rdf:Description rdf:about="#metaid_M_bDG6P"><bqbiol:is><rdf:Bag><rdf:li rdf:resource="#metaid_M_bDG6P_inchi" /><rdf:li rdf:resource="urn:miriam:obo.chebi:CHEBI:17719"/></rdf:Bag></bqbiol:is></rdf:Description></rdf:RDF></annotation></species>
<species metaid="metaid_M_bDGLC" id="M_bDGLC" name="beta-D-glucose" compartment="C_c" boundaryCondition="false" sboTerm="SBO:0000299"><annotation><in:inchi xmlns:in="http://biomodels.net/inchi" metaid="metaid_M_bDGLC_inchi">InChI=1/C6H12O6/c7-1-2-3(8)4(9)5(10)6(11)12-2/h2-11H,1H2/t2-,3-,4+,5-,6-/m1/s1</in:inchi><rdf:RDF xmlns:rdf="http://www.w3.org/1999/02/22-rdf-syntax-ns#" xmlns:dc="http://purl.org/dc/elements/1.1/" xmlns:dcterms="http://purl.org/dc/terms/" xmlns:vCard="http://www.w3.org/2001/vcard-rdf/3.0#" xmlns:bqbiol="http://biomodels.net/biology-qualifiers/" xmlns:bqmodel="http://biomodels.net/model-qualifiers/"><rdf:Description rdf:about="#metaid_M_bDGLC"><bqbiol:is><rdf:Bag><rdf:li rdf:resource="#metaid_M_bDGLC_inchi" /><rdf:li rdf:resource="urn:miriam:obo.chebi:CHEBI:15903"/></rdf:Bag></bqbiol:is></rdf:Description></rdf:RDF></annotation></species>
<species metaid="metaid_M_GLUCRE" id="M_GLUCRE" name="beta-D-glucosiduronic acids" compartment="C_c" boundaryCondition="false" sboTerm="SBO:0000299"><notes><body xmlns="http://www.w3.org/1999/xhtml"><p>FORMULA: C6H9O7R</p></body></notes><annotation><rdf:RDF xmlns:rdf="http://www.w3.org/1999/02/22-rdf-syntax-ns#" xmlns:dc="http://purl.org/dc/elements/1.1/" xmlns:dcterms="http://purl.org/dc/terms/" xmlns:vCard="http://www.w3.org/2001/vcard-rdf/3.0#" xmlns:bqbiol="http://biomodels.net/biology-qualifiers/" xmlns:bqmodel="http://biomodels.net/model-qualifiers/"><rdf:Description rdf:about="#metaid_M_GLUCRE"><bqbiol:is><rdf:Bag><rdf:li rdf:resource="urn:miriam:obo.chebi:CHEBI:15341"/></rdf:Bag></bqbiol:is></rdf:Description></rdf:RDF></annotation></species>
<species metaid="metaid_M_BETALD" id="M_BETALD" name="betaine aldehyde" compartment="C_c" boundaryCondition="false" sboTerm="SBO:0000299"><annotation><in:inchi xmlns:in="http://biomodels.net/inchi" metaid="metaid_M_BETALD_inchi">InChI=1/C5H12NO/c1-6(2,3)4-5-7/h5H,4H2,1-3H3/q+1</in:inchi><rdf:RDF xmlns:rdf="http://www.w3.org/1999/02/22-rdf-syntax-ns#" xmlns:dc="http://purl.org/dc/elements/1.1/" xmlns:dcterms="http://purl.org/dc/terms/" xmlns:vCard="http://www.w3.org/2001/vcard-rdf/3.0#" xmlns:bqbiol="http://biomodels.net/biology-qualifiers/" xmlns:bqmodel="http://biomodels.net/model-qualifiers/"><rdf:Description rdf:about="#metaid_M_BETALD"><bqbiol:is><rdf:Bag><rdf:li rdf:resource="#metaid_M_BETALD_inchi" /><rdf:li rdf:resource="urn:miriam:obo.chebi:CHEBI:15710"/></rdf:Bag></bqbiol:is></rdf:Description></rdf:RDF></annotation></species>
<species metaid="metaid_M_BIOMASS" id="M_BIOMASS" name="biomass" compartment="C_c" boundaryCondition="false" sboTerm="SBO:0000299"></species>
<species metaid="metaid_M_BT" id="M_BT" name="biotin" compartment="C_c" boundaryCondition="false" sboTerm="SBO:0000299"><annotation><in:inchi xmlns:in="http://biomodels.net/inchi" metaid="metaid_M_BT_inchi">InChI=1/C10H16N2O3S/c13-8(14)4-2-1-3-7-9-6(5-16-7)11-10(15)12-9/h6-7,9H,1-5H2,(H,13,14)(H2,11,12,15)/t6-,7-,9-/m0/s1/f/h11-13H</in:inchi><rdf:RDF xmlns:rdf="http://www.w3.org/1999/02/22-rdf-syntax-ns#" xmlns:dc="http://purl.org/dc/elements/1.1/" xmlns:dcterms="http://purl.org/dc/terms/" xmlns:vCard="http://www.w3.org/2001/vcard-rdf/3.0#" xmlns:bqbiol="http://biomodels.net/biology-qualifiers/" xmlns:bqmodel="http://biomodels.net/model-qualifiers/"><rdf:Description rdf:about="#metaid_M_BT"><bqbiol:is><rdf:Bag><rdf:li rdf:resource="#metaid_M_BT_inchi" /><rdf:li rdf:resource="urn:miriam:obo.chebi:CHEBI:15956"/></rdf:Bag></bqbiol:is></rdf:Description></rdf:RDF></annotation></species>
<species metaid="metaid_M_BTAMP" id="M_BTAMP" name="biotinyl-5'-AMP" compartment="C_c" boundaryCondition="false" sboTerm="SBO:0000299"><annotation><in:inchi xmlns:in="http://biomodels.net/inchi" metaid="metaid_M_BTAMP_inchi">InChI=1/C20H28N7O9PS/c21-17-14-18(23-7-22-17)27(8-24-14)19-16(30)15(29)10(35-19)5-34-37(32,33)36-12(28)4-2-1-3-11-13-9(6-38-11)25-20(31)26-13/h7-11,13,15-16,19,29-30H,1-6H2,(H,32,33)(H2,21,22,23)(H2,25,26,31)/t9-,10+,11-,13-,15+,16+,19+/m0/s1/f/h25-26,32H,21H2</in:inchi><rdf:RDF xmlns:rdf="http://www.w3.org/1999/02/22-rdf-syntax-ns#" xmlns:dc="http://purl.org/dc/elements/1.1/" xmlns:dcterms="http://purl.org/dc/terms/" xmlns:vCard="http://www.w3.org/2001/vcard-rdf/3.0#" xmlns:bqbiol="http://biomodels.net/biology-qualifiers/" xmlns:bqmodel="http://biomodels.net/model-qualifiers/"><rdf:Description rdf:about="#metaid_M_BTAMP"><bqbiol:is><rdf:Bag><rdf:li rdf:resource="#metaid_M_BTAMP_inchi" /><rdf:li rdf:resource="urn:miriam:obo.chebi:CHEBI:3110"/></rdf:Bag></bqbiol:is></rdf:Description></rdf:RDF></annotation></species>
<species metaid="metaid_M_C40" id="M_C40" name="butyrate" compartment="C_c" boundaryCondition="false" sboTerm="SBO:0000299"><annotation><in:inchi xmlns:in="http://biomodels.net/inchi" metaid="metaid_M_C40_inchi">InChI=1/C4H8O2/c1-2-3-4(5)6/h2-3H2,1H3,(H,5,6)/p-1/fC4H7O2/q-1</in:inchi><rdf:RDF xmlns:rdf="http://www.w3.org/1999/02/22-rdf-syntax-ns#" xmlns:dc="http://purl.org/dc/elements/1.1/" xmlns:dcterms="http://purl.org/dc/terms/" xmlns:vCard="http://www.w3.org/2001/vcard-rdf/3.0#" xmlns:bqbiol="http://biomodels.net/biology-qualifiers/" xmlns:bqmodel="http://biomodels.net/model-qualifiers/"><rdf:Description rdf:about="#metaid_M_C40"><bqbiol:is><rdf:Bag><rdf:li rdf:resource="#metaid_M_C40_inchi" /><rdf:li rdf:resource="urn:miriam:obo.chebi:CHEBI:17968"/></rdf:Bag></bqbiol:is></rdf:Description></rdf:RDF></annotation></species>
<species metaid="metaid_M_C40ACP" id="M_C40ACP" name="butyryl-[acp]" compartment="C_c" boundaryCondition="false" sboTerm="SBO:0000299"><notes><body xmlns="http://www.w3.org/1999/xhtml"><p>FORMULA: C4H7OSR</p></body></notes><annotation><rdf:RDF xmlns:rdf="http://www.w3.org/1999/02/22-rdf-syntax-ns#" xmlns:dc="http://purl.org/dc/elements/1.1/" xmlns:dcterms="http://purl.org/dc/terms/" xmlns:vCard="http://www.w3.org/2001/vcard-rdf/3.0#" xmlns:bqbiol="http://biomodels.net/biology-qualifiers/" xmlns:bqmodel="http://biomodels.net/model-qualifiers/"><rdf:Description rdf:about="#metaid_M_C40ACP"><bqbiol:is><rdf:Bag><rdf:li rdf:resource="urn:miriam:kegg.compound:C05745"/></rdf:Bag></bqbiol:is></rdf:Description></rdf:RDF></annotation></species>
<species metaid="metaid_M_C4CAR" id="M_C4CAR" name="butyrylcarnitine" compartment="C_c" boundaryCondition="false" sboTerm="SBO:0000299"><annotation><in:inchi xmlns:in="http://biomodels.net/inchi" metaid="metaid_M_C4CAR_inchi">InChI=1S/C11H21NO4/c1-5-6-11(15)16-9(7-10(13)14)8-12(2,3)4/h9H,5-8H2,1-4H3</in:inchi><rdf:RDF xmlns:rdf="http://www.w3.org/1999/02/22-rdf-syntax-ns#" xmlns:dc="http://purl.org/dc/elements/1.1/" xmlns:dcterms="http://purl.org/dc/terms/" xmlns:vCard="http://www.w3.org/2001/vcard-rdf/3.0#" xmlns:bqbiol="http://biomodels.net/biology-qualifiers/" xmlns:bqmodel="http://biomodels.net/model-qualifiers/"><rdf:Description rdf:about="#metaid_M_C4CAR"><bqbiol:is><rdf:Bag><rdf:li rdf:resource="#metaid_M_C4CAR_inchi" /><rdf:li rdf:resource="urn:miriam:kegg.compound:C02862"/></rdf:Bag></bqbiol:is></rdf:Description></rdf:RDF></annotation></species>
<species metaid="metaid_M_C40COA" id="M_C40COA" name="butyryl-CoA" compartment="C_c" boundaryCondition="false" sboTerm="SBO:0000299"><annotation><in:inchi xmlns:in="http://biomodels.net/inchi" metaid="metaid_M_C40COA_inchi">InChI=1/C25H42N7O17P3S/c1-4-5-16(34)53-9-8-27-15(33)6-7-28-23(37)20(36)25(2,3)11-46-52(43,44)49-51(41,42)45-10-14-19(48-50(38,39)40)18(35)24(47-14)32-13-31-17-21(26)29-12-30-22(17)32/h12-14,18-20,24,35-36H,4-11H2,1-3H3,(H,27,33)(H,28,37)(H,41,42)(H,43,44)(H2,26,29,30)(H2,38,39,40)/t14-,18-,19-,20+,24-/m1/s1/f/h27-28,38-39,41,43H,26H2</in:inchi><rdf:RDF xmlns:rdf="http://www.w3.org/1999/02/22-rdf-syntax-ns#" xmlns:dc="http://purl.org/dc/elements/1.1/" xmlns:dcterms="http://purl.org/dc/terms/" xmlns:vCard="http://www.w3.org/2001/vcard-rdf/3.0#" xmlns:bqbiol="http://biomodels.net/biology-qualifiers/" xmlns:bqmodel="http://biomodels.net/model-qualifiers/"><rdf:Description rdf:about="#metaid_M_C40COA"><bqbiol:is><rdf:Bag><rdf:li rdf:resource="#metaid_M_C40COA_inchi" /><rdf:li rdf:resource="urn:miriam:obo.chebi:CHEBI:15517"/></rdf:Bag></bqbiol:is></rdf:Description></rdf:RDF></annotation></species>
<species metaid="metaid_M_CABM" id="M_CABM" name="carbamate" compartment="C_c" boundaryCondition="false" sboTerm="SBO:0000299"><annotation><in:inchi xmlns:in="http://biomodels.net/inchi" metaid="metaid_M_CABM_inchi">InChI=1/CH3NO2/c2-1(3)4/h2H2,(H,3,4)/p-1/fCH2NO2/q-1</in:inchi><rdf:RDF xmlns:rdf="http://www.w3.org/1999/02/22-rdf-syntax-ns#" xmlns:dc="http://purl.org/dc/elements/1.1/" xmlns:dcterms="http://purl.org/dc/terms/" xmlns:vCard="http://www.w3.org/2001/vcard-rdf/3.0#" xmlns:bqbiol="http://biomodels.net/biology-qualifiers/" xmlns:bqmodel="http://biomodels.net/model-qualifiers/"><rdf:Description rdf:about="#metaid_M_CABM"><bqbiol:is><rdf:Bag><rdf:li rdf:resource="#metaid_M_CABM_inchi" /><rdf:li rdf:resource="urn:miriam:obo.chebi:CHEBI:13941"/></rdf:Bag></bqbiol:is></rdf:Description></rdf:RDF></annotation></species>
<species metaid="metaid_M_CAP" id="M_CAP" name="carbamoyl phosphate" compartment="C_c" boundaryCondition="false" sboTerm="SBO:0000299"><annotation><in:inchi xmlns:in="http://biomodels.net/inchi" metaid="metaid_M_CAP_inchi">InChI=1/CH4NO5P/c2-1(3)7-8(4,5)6/h(H2,2,3)(H2,4,5,6)</in:inchi><rdf:RDF xmlns:rdf="http://www.w3.org/1999/02/22-rdf-syntax-ns#" xmlns:dc="http://purl.org/dc/elements/1.1/" xmlns:dcterms="http://purl.org/dc/terms/" xmlns:vCard="http://www.w3.org/2001/vcard-rdf/3.0#" xmlns:bqbiol="http://biomodels.net/biology-qualifiers/" xmlns:bqmodel="http://biomodels.net/model-qualifiers/"><rdf:Description rdf:about="#metaid_M_CAP"><bqbiol:is><rdf:Bag><rdf:li rdf:resource="#metaid_M_CAP_inchi" /><rdf:li rdf:resource="urn:miriam:obo.chebi:CHEBI:17672"/></rdf:Bag></bqbiol:is></rdf:Description></rdf:RDF></annotation></species>
<species metaid="metaid_M_CBCCP" id="M_CBCCP" name="carboxybiotin-carboxyl-carrier protein" compartment="C_c" boundaryCondition="false" sboTerm="SBO:0000299"><notes><body xmlns="http://www.w3.org/1999/xhtml"><p>FORMULA: C18H26N5O6SR2</p></body></notes><annotation><rdf:RDF xmlns:rdf="http://www.w3.org/1999/02/22-rdf-syntax-ns#" xmlns:dc="http://purl.org/dc/elements/1.1/" xmlns:dcterms="http://purl.org/dc/terms/" xmlns:vCard="http://www.w3.org/2001/vcard-rdf/3.0#" xmlns:bqbiol="http://biomodels.net/biology-qualifiers/" xmlns:bqmodel="http://biomodels.net/model-qualifiers/"><rdf:Description rdf:about="#metaid_M_CBCCP"><bqbiol:is><rdf:Bag><rdf:li rdf:resource="urn:miriam:kegg.compound:C04419"/></rdf:Bag></bqbiol:is></rdf:Description></rdf:RDF></annotation></species>
<species metaid="metaid_M_CL" id="M_CL" name="cardiolipin" compartment="C_c" boundaryCondition="false" sboTerm="SBO:0000299"><notes><body xmlns="http://www.w3.org/1999/xhtml"><p>FORMULA: C13H18O17P2R4</p></body></notes><annotation><rdf:RDF xmlns:rdf="http://www.w3.org/1999/02/22-rdf-syntax-ns#" xmlns:dc="http://purl.org/dc/elements/1.1/" xmlns:dcterms="http://purl.org/dc/terms/" xmlns:vCard="http://www.w3.org/2001/vcard-rdf/3.0#" xmlns:bqbiol="http://biomodels.net/biology-qualifiers/" xmlns:bqmodel="http://biomodels.net/model-qualifiers/"><rdf:Description rdf:about="#metaid_M_CL"><bqbiol:is><rdf:Bag><rdf:li rdf:resource="urn:miriam:obo.chebi:CHEBI:28494"/></rdf:Bag></bqbiol:is></rdf:Description></rdf:RDF></annotation></species>
<species metaid="metaid_M_CAR" id="M_CAR" name="carnitine" compartment="C_c" boundaryCondition="false" sboTerm="SBO:0000299"><annotation><in:inchi xmlns:in="http://biomodels.net/inchi" metaid="metaid_M_CAR_inchi">InChI=1/C7H15NO3/c1-8(2,3)5-6(9)4-7(10)11/h6,9H,4-5H2,1-3H3</in:inchi><rdf:RDF xmlns:rdf="http://www.w3.org/1999/02/22-rdf-syntax-ns#" xmlns:dc="http://purl.org/dc/elements/1.1/" xmlns:dcterms="http://purl.org/dc/terms/" xmlns:vCard="http://www.w3.org/2001/vcard-rdf/3.0#" xmlns:bqbiol="http://biomodels.net/biology-qualifiers/" xmlns:bqmodel="http://biomodels.net/model-qualifiers/"><rdf:Description rdf:about="#metaid_M_CAR"><bqbiol:is><rdf:Bag><rdf:li rdf:resource="#metaid_M_CAR_inchi" /><rdf:li rdf:resource="urn:miriam:obo.chebi:CHEBI:17126"/></rdf:Bag></bqbiol:is></rdf:Description></rdf:RDF></annotation></species>
<species metaid="metaid_M_CDP" id="M_CDP" name="CDP" compartment="C_c" boundaryCondition="false" sboTerm="SBO:0000299"><annotation><in:inchi xmlns:in="http://biomodels.net/inchi" metaid="metaid_M_CDP_inchi">InChI=1/C9H15N3O11P2/c10-5-1-2-12(9(15)11-5)8-7(14)6(13)4(22-8)3-21-25(19,20)23-24(16,17)18/h1-2,4,6-8,13-14H,3H2,(H,19,20)(H2,10,11,15)(H2,16,17,18)/t4-,6-,7-,8-/m1/s1/f/h16-17,19H,10H2</in:inchi><rdf:RDF xmlns:rdf="http://www.w3.org/1999/02/22-rdf-syntax-ns#" xmlns:dc="http://purl.org/dc/elements/1.1/" xmlns:dcterms="http://purl.org/dc/terms/" xmlns:vCard="http://www.w3.org/2001/vcard-rdf/3.0#" xmlns:bqbiol="http://biomodels.net/biology-qualifiers/" xmlns:bqmodel="http://biomodels.net/model-qualifiers/"><rdf:Description rdf:about="#metaid_M_CDP"><bqbiol:is><rdf:Bag><rdf:li rdf:resource="#metaid_M_CDP_inchi" /><rdf:li rdf:resource="urn:miriam:obo.chebi:CHEBI:17239"/></rdf:Bag></bqbiol:is></rdf:Description></rdf:RDF></annotation></species>
<species metaid="metaid_M_CDPDG" id="M_CDPDG" name="CDP-diacylglycerols" compartment="C_c" boundaryCondition="false" sboTerm="SBO:0000299"><notes><body xmlns="http://www.w3.org/1999/xhtml"><p>FORMULA: C14H19N3O15P2R2</p></body></notes><annotation><rdf:RDF xmlns:rdf="http://www.w3.org/1999/02/22-rdf-syntax-ns#" xmlns:dc="http://purl.org/dc/elements/1.1/" xmlns:dcterms="http://purl.org/dc/terms/" xmlns:vCard="http://www.w3.org/2001/vcard-rdf/3.0#" xmlns:bqbiol="http://biomodels.net/biology-qualifiers/" xmlns:bqmodel="http://biomodels.net/model-qualifiers/"><rdf:Description rdf:about="#metaid_M_CDPDG"><bqbiol:is><rdf:Bag><rdf:li rdf:resource="urn:miriam:obo.chebi:CHEBI:17962"/></rdf:Bag></bqbiol:is></rdf:Description></rdf:RDF></annotation></species>
<species metaid="metaid_M_CB15LCT" id="M_CB15LCT" name="cellobiono-1,5-lactone" compartment="C_c" boundaryCondition="false" sboTerm="SBO:0000299"><annotation><in:inchi xmlns:in="http://biomodels.net/inchi" metaid="metaid_M_CB15LCT_inchi">InChI=1/C12H20O11/c13-1-3-5(15)6(16)9(19)12(22-3)23-10-4(2-14)21-11(20)8(18)7(10)17/h3-10,12-19H,1-2H2/t3?,4?,5-,6?,7?,8?,9?,10-,12+/m1/s1</in:inchi><rdf:RDF xmlns:rdf="http://www.w3.org/1999/02/22-rdf-syntax-ns#" xmlns:dc="http://purl.org/dc/elements/1.1/" xmlns:dcterms="http://purl.org/dc/terms/" xmlns:vCard="http://www.w3.org/2001/vcard-rdf/3.0#" xmlns:bqbiol="http://biomodels.net/biology-qualifiers/" xmlns:bqmodel="http://biomodels.net/model-qualifiers/"><rdf:Description rdf:about="#metaid_M_CB15LCT"><bqbiol:is><rdf:Bag><rdf:li rdf:resource="#metaid_M_CB15LCT_inchi" /><rdf:li rdf:resource="urn:miriam:obo.chebi:CHEBI:17863"/></rdf:Bag></bqbiol:is></rdf:Description></rdf:RDF></annotation></species>
<species metaid="metaid_M_CELLOB" id="M_CELLOB" name="cellobiose" compartment="C_c" boundaryCondition="false" sboTerm="SBO:0000299"><annotation><in:inchi xmlns:in="http://biomodels.net/inchi" metaid="metaid_M_CELLOB_inchi">InChI=1/C12H22O11/c13-1-3-5(15)6(16)9(19)12(22-3)23-10-4(2-14)21-11(20)8(18)7(10)17/h3-20H,1-2H2/t3-,4-,5-,6+,7-,8-,9-,10-,11?,12+/m1/s1</in:inchi><rdf:RDF xmlns:rdf="http://www.w3.org/1999/02/22-rdf-syntax-ns#" xmlns:dc="http://purl.org/dc/elements/1.1/" xmlns:dcterms="http://purl.org/dc/terms/" xmlns:vCard="http://www.w3.org/2001/vcard-rdf/3.0#" xmlns:bqbiol="http://biomodels.net/biology-qualifiers/" xmlns:bqmodel="http://biomodels.net/model-qualifiers/"><rdf:Description rdf:about="#metaid_M_CELLOB"><bqbiol:is><rdf:Bag><rdf:li rdf:resource="#metaid_M_CELLOB_inchi" /><rdf:li rdf:resource="urn:miriam:obo.chebi:CHEBI:17057"/></rdf:Bag></bqbiol:is></rdf:Description></rdf:RDF></annotation></species>
<species metaid="metaid_M_CELLWALL" id="M_CELLWALL" name="cellwall" compartment="C_c" boundaryCondition="false" sboTerm="SBO:0000299"></species>
<species metaid="metaid_M_CERB1A" id="M_CERB1A" name="cerebrin 1 (comp. A)" compartment="C_c" boundaryCondition="false" sboTerm="SBO:0000299"><notes><body xmlns="http://www.w3.org/1999/xhtml"><p>FORMULA: C36H73NO4</p></body></notes></species>
<species metaid="metaid_M_CERB1B" id="M_CERB1B" name="cerebrin 1 (comp. B)" compartment="C_c" boundaryCondition="false" sboTerm="SBO:0000299"><notes><body xmlns="http://www.w3.org/1999/xhtml"><p>FORMULA: C36H71NO4</p></body></notes></species>
<species metaid="metaid_M_CERB1C" id="M_CERB1C" name="cerebrin 1 (comp. C)" compartment="C_c" boundaryCondition="false" sboTerm="SBO:0000299"><notes><body xmlns="http://www.w3.org/1999/xhtml"><p>FORMULA: C38H77NO4</p></body></notes></species>
<species metaid="metaid_M_CERB1D" id="M_CERB1D" name="cerebrin 1 (comp. D)" compartment="C_c" boundaryCondition="false" sboTerm="SBO:0000299"><notes><body xmlns="http://www.w3.org/1999/xhtml"><p>FORMULA: C38H75NO4</p></body></notes></species>
<species metaid="metaid_M_CERB1" id="M_CERB1" name="cerebrin 1" compartment="C_c" boundaryCondition="false" sboTerm="SBO:0000299"><notes><body xmlns="http://www.w3.org/1999/xhtml"><p>FORMULA: C37H74NO4</p></body></notes></species>
<species metaid="metaid_M_CERB2A" id="M_CERB2A" name="cerebrin 2 (comp. A)" compartment="C_c" boundaryCondition="false" sboTerm="SBO:0000299"><notes><body xmlns="http://www.w3.org/1999/xhtml"><p>FORMULA: C36H73NO3</p></body></notes></species>
<species metaid="metaid_M_CERB2B" id="M_CERB2B" name="cerebrin 2 (comp. B)" compartment="C_c" boundaryCondition="false" sboTerm="SBO:0000299"><notes><body xmlns="http://www.w3.org/1999/xhtml"><p>FORMULA: C36H71NO3</p></body></notes></species>
<species metaid="metaid_M_CERB2C" id="M_CERB2C" name="cerebrin 2 (comp. C)" compartment="C_c" boundaryCondition="false" sboTerm="SBO:0000299"><notes><body xmlns="http://www.w3.org/1999/xhtml"><p>FORMULA: C38H77NO3</p></body></notes></species>
<species metaid="metaid_M_CERB2D" id="M_CERB2D" name="cerebrin 2 (comp. D)" compartment="C_c" boundaryCondition="false" sboTerm="SBO:0000299"><notes><body xmlns="http://www.w3.org/1999/xhtml"><p>FORMULA: C38H75NO3</p></body></notes></species>
<species metaid="metaid_M_CERB2" id="M_CERB2" name="cerebrin 2" compartment="C_c" boundaryCondition="false" sboTerm="SBO:0000299"><notes><body xmlns="http://www.w3.org/1999/xhtml"><p>FORMULA: C37H74NO3</p></body></notes></species>
<species metaid="metaid_M_CEREB1" id="M_CEREB1" name="cerebroside 1" compartment="C_c" boundaryCondition="false" sboTerm="SBO:0000299"></species>
<species metaid="metaid_M_CEREB2" id="M_CEREB2" name="cerebroside 2" compartment="C_c" boundaryCondition="false" sboTerm="SBO:0000299"></species>
<species metaid="metaid_M_CHIT" id="M_CHIT" name="chitin" compartment="C_c" boundaryCondition="false" sboTerm="SBO:0000299"><notes><body xmlns="http://www.w3.org/1999/xhtml"><p>FORMULA: C8H13NO5</p></body></notes><annotation><rdf:RDF xmlns:rdf="http://www.w3.org/1999/02/22-rdf-syntax-ns#" xmlns:dc="http://purl.org/dc/elements/1.1/" xmlns:dcterms="http://purl.org/dc/terms/" xmlns:vCard="http://www.w3.org/2001/vcard-rdf/3.0#" xmlns:bqbiol="http://biomodels.net/biology-qualifiers/" xmlns:bqmodel="http://biomodels.net/model-qualifiers/"><rdf:Description rdf:about="#metaid_M_CHIT"><bqbiol:is><rdf:Bag><rdf:li rdf:resource="urn:miriam:obo.chebi:CHEBI:17029"/></rdf:Bag></bqbiol:is></rdf:Description></rdf:RDF></annotation></species>
<species metaid="metaid_M_CHIB" id="M_CHIB" name="chitobiose" compartment="C_c" boundaryCondition="false" sboTerm="SBO:0000299"><annotation><in:inchi xmlns:in="http://biomodels.net/inchi" metaid="metaid_M_CHIB_inchi">InChI=1/C16H28N2O11/c1-5(21)17-9-13(25)14(8(4-20)27-15(9)26)29-16-10(18-6(2)22)12(24)11(23)7(3-19)28-16/h7-16,19-20,23-26H,3-4H2,1-2H3,(H,17,21)(H,18,22)/t7-,8-,9-,10-,11-,12-,13-,14-,15?,16+/m1/s1/f/h17-18H</in:inchi><rdf:RDF xmlns:rdf="http://www.w3.org/1999/02/22-rdf-syntax-ns#" xmlns:dc="http://purl.org/dc/elements/1.1/" xmlns:dcterms="http://purl.org/dc/terms/" xmlns:vCard="http://www.w3.org/2001/vcard-rdf/3.0#" xmlns:bqbiol="http://biomodels.net/biology-qualifiers/" xmlns:bqmodel="http://biomodels.net/model-qualifiers/"><rdf:Description rdf:about="#metaid_M_CHIB"><bqbiol:is><rdf:Bag><rdf:li rdf:resource="#metaid_M_CHIB_inchi" /><rdf:li rdf:resource="urn:miriam:obo.chebi:CHEBI:28681"/></rdf:Bag></bqbiol:is></rdf:Description></rdf:RDF></annotation></species>
<species metaid="metaid_M_CHITO" id="M_CHITO" name="chitosan" compartment="C_c" boundaryCondition="false" sboTerm="SBO:0000299"><notes><body xmlns="http://www.w3.org/1999/xhtml"><p>FORMULA: C6H11NO4</p></body></notes><annotation><rdf:RDF xmlns:rdf="http://www.w3.org/1999/02/22-rdf-syntax-ns#" xmlns:dc="http://purl.org/dc/elements/1.1/" xmlns:dcterms="http://purl.org/dc/terms/" xmlns:vCard="http://www.w3.org/2001/vcard-rdf/3.0#" xmlns:bqbiol="http://biomodels.net/biology-qualifiers/" xmlns:bqmodel="http://biomodels.net/model-qualifiers/"><rdf:Description rdf:about="#metaid_M_CHITO"><bqbiol:is><rdf:Bag><rdf:li rdf:resource="urn:miriam:obo.chebi:CHEBI:16261"/></rdf:Bag></bqbiol:is></rdf:Description></rdf:RDF></annotation></species>
<species metaid="metaid_M_CDA" id="M_CDA" name="cholesta-8,24-dien-3-ol-4-carboxylate" compartment="C_c" boundaryCondition="false" sboTerm="SBO:0000299"></species>
<species metaid="metaid_M_CHOSLF" id="M_CHOSLF" name="choline sulfate" compartment="C_c" boundaryCondition="false" sboTerm="SBO:0000299"><annotation><in:inchi xmlns:in="http://biomodels.net/inchi" metaid="metaid_M_CHOSLF_inchi">InChI=1/C5H13NO4S/c1-6(2,3)4-5-10-11(7,8)9/h4-5H2,1-3H3</in:inchi><rdf:RDF xmlns:rdf="http://www.w3.org/1999/02/22-rdf-syntax-ns#" xmlns:dc="http://purl.org/dc/elements/1.1/" xmlns:dcterms="http://purl.org/dc/terms/" xmlns:vCard="http://www.w3.org/2001/vcard-rdf/3.0#" xmlns:bqbiol="http://biomodels.net/biology-qualifiers/" xmlns:bqmodel="http://biomodels.net/model-qualifiers/"><rdf:Description rdf:about="#metaid_M_CHOSLF"><bqbiol:is><rdf:Bag><rdf:li rdf:resource="#metaid_M_CHOSLF_inchi" /><rdf:li rdf:resource="urn:miriam:obo.chebi:CHEBI:16822"/></rdf:Bag></bqbiol:is></rdf:Description></rdf:RDF></annotation></species>
<species metaid="metaid_M_CHO" id="M_CHO" name="choline" compartment="C_c" boundaryCondition="false" sboTerm="SBO:0000299"><annotation><in:inchi xmlns:in="http://biomodels.net/inchi" metaid="metaid_M_CHO_inchi">InChI=1/C5H14NO/c1-6(2,3)4-5-7/h7H,4-5H2,1-3H3/q+1</in:inchi><rdf:RDF xmlns:rdf="http://www.w3.org/1999/02/22-rdf-syntax-ns#" xmlns:dc="http://purl.org/dc/elements/1.1/" xmlns:dcterms="http://purl.org/dc/terms/" xmlns:vCard="http://www.w3.org/2001/vcard-rdf/3.0#" xmlns:bqbiol="http://biomodels.net/biology-qualifiers/" xmlns:bqmodel="http://biomodels.net/model-qualifiers/"><rdf:Description rdf:about="#metaid_M_CHO"><bqbiol:is><rdf:Bag><rdf:li rdf:resource="#metaid_M_CHO_inchi" /><rdf:li rdf:resource="urn:miriam:obo.chebi:CHEBI:15354"/></rdf:Bag></bqbiol:is></rdf:Description></rdf:RDF></annotation></species>
<species metaid="metaid_M_CHOR" id="M_CHOR" name="chorismate" compartment="C_c" boundaryCondition="false" sboTerm="SBO:0000299"><annotation><in:inchi xmlns:in="http://biomodels.net/inchi" metaid="metaid_M_CHOR_inchi">InChI=1/C10H10O6/c1-5(9(12)13)16-8-4-6(10(14)15)2-3-7(8)11/h2-4,7-8,11H,1H2,(H,12,13)(H,14,15)/p-2/t7-,8-/m1/s1</in:inchi><rdf:RDF xmlns:rdf="http://www.w3.org/1999/02/22-rdf-syntax-ns#" xmlns:dc="http://purl.org/dc/elements/1.1/" xmlns:dcterms="http://purl.org/dc/terms/" xmlns:vCard="http://www.w3.org/2001/vcard-rdf/3.0#" xmlns:bqbiol="http://biomodels.net/biology-qualifiers/" xmlns:bqmodel="http://biomodels.net/model-qualifiers/"><rdf:Description rdf:about="#metaid_M_CHOR"><bqbiol:is><rdf:Bag><rdf:li rdf:resource="#metaid_M_CHOR_inchi" /><rdf:li rdf:resource="urn:miriam:obo.chebi:CHEBI:29748"/></rdf:Bag></bqbiol:is></rdf:Description></rdf:RDF></annotation></species>
<species metaid="metaid_M_CINNAM" id="M_CINNAM" name="cinnamate" compartment="C_c" boundaryCondition="false" sboTerm="SBO:0000299"><annotation><in:inchi xmlns:in="http://biomodels.net/inchi" metaid="metaid_M_CINNAM_inchi">InChI=1/C9H8O2/c10-9(11)7-6-8-4-2-1-3-5-8/h1-7H,(H,10,11)/p-1/fC9H7O2/q-1</in:inchi><rdf:RDF xmlns:rdf="http://www.w3.org/1999/02/22-rdf-syntax-ns#" xmlns:dc="http://purl.org/dc/elements/1.1/" xmlns:dcterms="http://purl.org/dc/terms/" xmlns:vCard="http://www.w3.org/2001/vcard-rdf/3.0#" xmlns:bqbiol="http://biomodels.net/biology-qualifiers/" xmlns:bqmodel="http://biomodels.net/model-qualifiers/"><rdf:Description rdf:about="#metaid_M_CINNAM"><bqbiol:is><rdf:Bag><rdf:li rdf:resource="#metaid_M_CINNAM_inchi" /><rdf:li rdf:resource="urn:miriam:obo.chebi:CHEBI:23248"/></rdf:Bag></bqbiol:is></rdf:Description></rdf:RDF></annotation></species>
<species metaid="metaid_M_CIT" id="M_CIT" name="citrate" compartment="C_c" boundaryCondition="false" sboTerm="SBO:0000299"><annotation><in:inchi xmlns:in="http://biomodels.net/inchi" metaid="metaid_M_CIT_inchi">InChI=1/C6H8O7/c7-3(8)1-6(13,5(11)12)2-4(9)10/h13H,1-2H2,(H,7,8)(H,9,10)(H,11,12)/p-3/fC6H5O7/q-3</in:inchi><rdf:RDF xmlns:rdf="http://www.w3.org/1999/02/22-rdf-syntax-ns#" xmlns:dc="http://purl.org/dc/elements/1.1/" xmlns:dcterms="http://purl.org/dc/terms/" xmlns:vCard="http://www.w3.org/2001/vcard-rdf/3.0#" xmlns:bqbiol="http://biomodels.net/biology-qualifiers/" xmlns:bqmodel="http://biomodels.net/model-qualifiers/"><rdf:Description rdf:about="#metaid_M_CIT"><bqbiol:is><rdf:Bag><rdf:li rdf:resource="#metaid_M_CIT_inchi" /><rdf:li rdf:resource="urn:miriam:obo.chebi:CHEBI:16947"/></rdf:Bag></bqbiol:is></rdf:Description></rdf:RDF></annotation></species>
<species metaid="metaid_M_CMP" id="M_CMP" name="CMP" compartment="C_c" boundaryCondition="false" sboTerm="SBO:0000299"><annotation><in:inchi xmlns:in="http://biomodels.net/inchi" metaid="metaid_M_CMP_inchi">InChI=1/C9H14N3O8P/c10-5-1-2-12(9(15)11-5)8-7(14)6(13)4(20-8)3-19-21(16,17)18/h1-2,4,6-8,13-14H,3H2,(H2,10,11,15)(H2,16,17,18)/t4-,6-,7-,8-/m1/s1</in:inchi><rdf:RDF xmlns:rdf="http://www.w3.org/1999/02/22-rdf-syntax-ns#" xmlns:dc="http://purl.org/dc/elements/1.1/" xmlns:dcterms="http://purl.org/dc/terms/" xmlns:vCard="http://www.w3.org/2001/vcard-rdf/3.0#" xmlns:bqbiol="http://biomodels.net/biology-qualifiers/" xmlns:bqmodel="http://biomodels.net/model-qualifiers/"><rdf:Description rdf:about="#metaid_M_CMP"><bqbiol:is><rdf:Bag><rdf:li rdf:resource="#metaid_M_CMP_inchi" /><rdf:li rdf:resource="urn:miriam:obo.chebi:CHEBI:17361"/></rdf:Bag></bqbiol:is></rdf:Description></rdf:RDF></annotation></species>
<species metaid="metaid_M_CO2" id="M_CO2" name="CO2" compartment="C_c" boundaryCondition="false" sboTerm="SBO:0000299"><annotation><in:inchi xmlns:in="http://biomodels.net/inchi" metaid="metaid_M_CO2_inchi">InChI=1/CO2/c2-1-3</in:inchi><rdf:RDF xmlns:rdf="http://www.w3.org/1999/02/22-rdf-syntax-ns#" xmlns:dc="http://purl.org/dc/elements/1.1/" xmlns:dcterms="http://purl.org/dc/terms/" xmlns:vCard="http://www.w3.org/2001/vcard-rdf/3.0#" xmlns:bqbiol="http://biomodels.net/biology-qualifiers/" xmlns:bqmodel="http://biomodels.net/model-qualifiers/"><rdf:Description rdf:about="#metaid_M_CO2"><bqbiol:is><rdf:Bag><rdf:li rdf:resource="#metaid_M_CO2_inchi" /><rdf:li rdf:resource="urn:miriam:obo.chebi:CHEBI:16526"/></rdf:Bag></bqbiol:is></rdf:Description></rdf:RDF></annotation></species>
<species metaid="metaid_M_COA" id="M_COA" name="coenzyme A" compartment="C_c" boundaryCondition="false" sboTerm="SBO:0000299"><annotation><in:inchi xmlns:in="http://biomodels.net/inchi" metaid="metaid_M_COA_inchi">InChI=1/C21H36N7O16P3S/c1-21(2,16(31)19(32)24-4-3-12(29)23-5-6-48)8-41-47(38,39)44-46(36,37)40-7-11-15(43-45(33,34)35)14(30)20(42-11)28-10-27-13-17(22)25-9-26-18(13)28/h9-11,14-16,20,30-31,48H,3-8H2,1-2H3,(H,23,29)(H,24,32)(H,36,37)(H,38,39)(H2,22,25,26)(H2,33,34,35)/t11-,14-,15-,16+,20-/m1/s1/f/h23-24,33-34,36,38H,22H2</in:inchi><rdf:RDF xmlns:rdf="http://www.w3.org/1999/02/22-rdf-syntax-ns#" xmlns:dc="http://purl.org/dc/elements/1.1/" xmlns:dcterms="http://purl.org/dc/terms/" xmlns:vCard="http://www.w3.org/2001/vcard-rdf/3.0#" xmlns:bqbiol="http://biomodels.net/biology-qualifiers/" xmlns:bqmodel="http://biomodels.net/model-qualifiers/"><rdf:Description rdf:about="#metaid_M_COA"><bqbiol:is><rdf:Bag><rdf:li rdf:resource="#metaid_M_COA_inchi" /><rdf:li rdf:resource="urn:miriam:obo.chebi:CHEBI:15346"/></rdf:Bag></bqbiol:is></rdf:Description></rdf:RDF></annotation></species>
<species metaid="metaid_M_COF" id="M_COF" name="cofactors" compartment="C_c" boundaryCondition="false" sboTerm="SBO:0000299"></species>
<species metaid="metaid_M_CPGIII" id="M_CPGIII" name="coproporphyrinogen III" compartment="C_c" boundaryCondition="false" sboTerm="SBO:0000299"><annotation><in:inchi xmlns:in="http://biomodels.net/inchi" metaid="metaid_M_CPGIII_inchi">InChI=1/C36H44N4O8/c1-17-21(5-9-33(41)42)29-14-27-19(3)22(6-10-34(43)44)30(39-27)15-28-20(4)24(8-12-36(47)48)32(40-28)16-31-23(7-11-35(45)46)18(2)26(38-31)13-25(17)37-29/h37-40H,5-16H2,1-4H3,(H,41,42)(H,43,44)(H,45,46)(H,47,48)/f/h41,43,45,47H</in:inchi><rdf:RDF xmlns:rdf="http://www.w3.org/1999/02/22-rdf-syntax-ns#" xmlns:dc="http://purl.org/dc/elements/1.1/" xmlns:dcterms="http://purl.org/dc/terms/" xmlns:vCard="http://www.w3.org/2001/vcard-rdf/3.0#" xmlns:bqbiol="http://biomodels.net/biology-qualifiers/" xmlns:bqmodel="http://biomodels.net/model-qualifiers/"><rdf:Description rdf:about="#metaid_M_CPGIII"><bqbiol:is><rdf:Bag><rdf:li rdf:resource="#metaid_M_CPGIII_inchi" /><rdf:li rdf:resource="urn:miriam:obo.chebi:CHEBI:15439"/></rdf:Bag></bqbiol:is></rdf:Description></rdf:RDF></annotation></species>
<species metaid="metaid_M_CTP" id="M_CTP" name="CTP" compartment="C_c" boundaryCondition="false" sboTerm="SBO:0000299"><annotation><in:inchi xmlns:in="http://biomodels.net/inchi" metaid="metaid_M_CTP_inchi">InChI=1/C9H16N3O14P3/c10-5-1-2-12(9(15)11-5)8-7(14)6(13)4(24-8)3-23-28(19,20)26-29(21,22)25-27(16,17)18/h1-2,4,6-8,13-14H,3H2,(H,19,20)(H,21,22)(H2,10,11,15)(H2,16,17,18)/t4-,6-,7-,8-/m1/s1/f/h16-17,19,21H,10H2</in:inchi><rdf:RDF xmlns:rdf="http://www.w3.org/1999/02/22-rdf-syntax-ns#" xmlns:dc="http://purl.org/dc/elements/1.1/" xmlns:dcterms="http://purl.org/dc/terms/" xmlns:vCard="http://www.w3.org/2001/vcard-rdf/3.0#" xmlns:bqbiol="http://biomodels.net/biology-qualifiers/" xmlns:bqmodel="http://biomodels.net/model-qualifiers/"><rdf:Description rdf:about="#metaid_M_CTP"><bqbiol:is><rdf:Bag><rdf:li rdf:resource="#metaid_M_CTP_inchi" /><rdf:li rdf:resource="urn:miriam:obo.chebi:CHEBI:17677"/></rdf:Bag></bqbiol:is></rdf:Description></rdf:RDF></annotation></species>
<species metaid="metaid_M_CYNE" id="M_CYNE" name="cyanate" compartment="C_c" boundaryCondition="false" sboTerm="SBO:0000299"><annotation><in:inchi xmlns:in="http://biomodels.net/inchi" metaid="metaid_M_CYNE_inchi">InChI=1/CHNO/c2-1-3/h3H/p-1/fCNO/h3h/q-1</in:inchi><rdf:RDF xmlns:rdf="http://www.w3.org/1999/02/22-rdf-syntax-ns#" xmlns:dc="http://purl.org/dc/elements/1.1/" xmlns:dcterms="http://purl.org/dc/terms/" xmlns:vCard="http://www.w3.org/2001/vcard-rdf/3.0#" xmlns:bqbiol="http://biomodels.net/biology-qualifiers/" xmlns:bqmodel="http://biomodels.net/model-qualifiers/"><rdf:Description rdf:about="#metaid_M_CYNE"><bqbiol:is><rdf:Bag><rdf:li rdf:resource="#metaid_M_CYNE_inchi" /><rdf:li rdf:resource="urn:miriam:obo.chebi:CHEBI:29195"/></rdf:Bag></bqbiol:is></rdf:Description></rdf:RDF></annotation></species>
<species metaid="metaid_M_CYTD" id="M_CYTD" name="cytidine" compartment="C_c" boundaryCondition="false" sboTerm="SBO:0000299"><annotation><in:inchi xmlns:in="http://biomodels.net/inchi" metaid="metaid_M_CYTD_inchi">InChI=1/C9H13N3O5/c10-5-1-2-12(9(16)11-5)8-7(15)6(14)4(3-13)17-8/h1-2,4,6-8,13-15H,3H2,(H2,10,11,16)/t4-,6-,7-,8-/m1/s1/f/h10H2</in:inchi><rdf:RDF xmlns:rdf="http://www.w3.org/1999/02/22-rdf-syntax-ns#" xmlns:dc="http://purl.org/dc/elements/1.1/" xmlns:dcterms="http://purl.org/dc/terms/" xmlns:vCard="http://www.w3.org/2001/vcard-rdf/3.0#" xmlns:bqbiol="http://biomodels.net/biology-qualifiers/" xmlns:bqmodel="http://biomodels.net/model-qualifiers/"><rdf:Description rdf:about="#metaid_M_CYTD"><bqbiol:is><rdf:Bag><rdf:li rdf:resource="#metaid_M_CYTD_inchi" /><rdf:li rdf:resource="urn:miriam:obo.chebi:CHEBI:17562"/></rdf:Bag></bqbiol:is></rdf:Description></rdf:RDF></annotation></species>
<species metaid="metaid_M_CYTS" id="M_CYTS" name="cytosine" compartment="C_c" boundaryCondition="false" sboTerm="SBO:0000299"><annotation><in:inchi xmlns:in="http://biomodels.net/inchi" metaid="metaid_M_CYTS_inchi">InChI=1/C4H5N3O/c5-3-1-2-6-4(8)7-3/h1-2H,(H3,5,6,7,8)/f/h6H,5H2</in:inchi><rdf:RDF xmlns:rdf="http://www.w3.org/1999/02/22-rdf-syntax-ns#" xmlns:dc="http://purl.org/dc/elements/1.1/" xmlns:dcterms="http://purl.org/dc/terms/" xmlns:vCard="http://www.w3.org/2001/vcard-rdf/3.0#" xmlns:bqbiol="http://biomodels.net/biology-qualifiers/" xmlns:bqmodel="http://biomodels.net/model-qualifiers/"><rdf:Description rdf:about="#metaid_M_CYTS"><bqbiol:is><rdf:Bag><rdf:li rdf:resource="#metaid_M_CYTS_inchi" /><rdf:li rdf:resource="urn:miriam:obo.chebi:CHEBI:16040"/></rdf:Bag></bqbiol:is></rdf:Description></rdf:RDF></annotation></species>
<species metaid="metaid_M_DADP" id="M_DADP" name="dADP" compartment="C_c" boundaryCondition="false" sboTerm="SBO:0000299"><annotation><in:inchi xmlns:in="http://biomodels.net/inchi" metaid="metaid_M_DADP_inchi">InChI=1/C10H15N5O9P2/c11-9-8-10(13-3-12-9)15(4-14-8)7-1-5(16)6(23-7)2-22-26(20,21)24-25(17,18)19/h3-7,16H,1-2H2,(H,20,21)(H2,11,12,13)(H2,17,18,19)/t5-,6+,7+/m0/s1</in:inchi><rdf:RDF xmlns:rdf="http://www.w3.org/1999/02/22-rdf-syntax-ns#" xmlns:dc="http://purl.org/dc/elements/1.1/" xmlns:dcterms="http://purl.org/dc/terms/" xmlns:vCard="http://www.w3.org/2001/vcard-rdf/3.0#" xmlns:bqbiol="http://biomodels.net/biology-qualifiers/" xmlns:bqmodel="http://biomodels.net/model-qualifiers/"><rdf:Description rdf:about="#metaid_M_DADP"><bqbiol:is><rdf:Bag><rdf:li rdf:resource="#metaid_M_DADP_inchi" /><rdf:li rdf:resource="urn:miriam:obo.chebi:CHEBI:16174"/></rdf:Bag></bqbiol:is></rdf:Description></rdf:RDF></annotation></species>
<species metaid="metaid_M_GLUP" id="M_GLUP" name="D-alpha-glutamyl phosphate" compartment="C_c" boundaryCondition="false" sboTerm="SBO:0000299"><annotation><in:inchi xmlns:in="http://biomodels.net/inchi" metaid="metaid_M_GLUP_inchi">InChI=1/C5H10NO7P/c6-3(1-2-4(7)8)5(9)13-14(10,11)12/h3H,1-2,6H2,(H,7,8)(H2,10,11,12)/t3-/m1/s1/f/h7,10-11H</in:inchi><rdf:RDF xmlns:rdf="http://www.w3.org/1999/02/22-rdf-syntax-ns#" xmlns:dc="http://purl.org/dc/elements/1.1/" xmlns:dcterms="http://purl.org/dc/terms/" xmlns:vCard="http://www.w3.org/2001/vcard-rdf/3.0#" xmlns:bqbiol="http://biomodels.net/biology-qualifiers/" xmlns:bqmodel="http://biomodels.net/model-qualifiers/"><rdf:Description rdf:about="#metaid_M_GLUP"><bqbiol:is><rdf:Bag><rdf:li rdf:resource="#metaid_M_GLUP_inchi" /><rdf:li rdf:resource="urn:miriam:obo.chebi:CHEBI:28459"/></rdf:Bag></bqbiol:is></rdf:Description></rdf:RDF></annotation></species>
<species metaid="metaid_M_DAMP" id="M_DAMP" name="dAMP" compartment="C_c" boundaryCondition="false" sboTerm="SBO:0000299"><annotation><in:inchi xmlns:in="http://biomodels.net/inchi" metaid="metaid_M_DAMP_inchi">InChI=1/C10H14N5O6P/c11-9-8-10(13-3-12-9)15(4-14-8)7-1-5(16)6(21-7)2-20-22(17,18)19/h3-7,16H,1-2H2,(H2,11,12,13)(H2,17,18,19)/t5-,6+,7+/m0/s1</in:inchi><rdf:RDF xmlns:rdf="http://www.w3.org/1999/02/22-rdf-syntax-ns#" xmlns:dc="http://purl.org/dc/elements/1.1/" xmlns:dcterms="http://purl.org/dc/terms/" xmlns:vCard="http://www.w3.org/2001/vcard-rdf/3.0#" xmlns:bqbiol="http://biomodels.net/biology-qualifiers/" xmlns:bqmodel="http://biomodels.net/model-qualifiers/"><rdf:Description rdf:about="#metaid_M_DAMP"><bqbiol:is><rdf:Bag><rdf:li rdf:resource="#metaid_M_DAMP_inchi" /><rdf:li rdf:resource="urn:miriam:obo.chebi:CHEBI:17713"/></rdf:Bag></bqbiol:is></rdf:Description></rdf:RDF></annotation></species>
<species metaid="metaid_M_AOL" id="M_AOL" name="D-arabinitol" compartment="C_c" boundaryCondition="false" sboTerm="SBO:0000299"><annotation><in:inchi xmlns:in="http://biomodels.net/inchi" metaid="metaid_M_AOL_inchi">InChI=1/C5H12O5/c6-1-3(8)5(10)4(9)2-7/h3-10H,1-2H2/t3-,4-/m1/s1</in:inchi><rdf:RDF xmlns:rdf="http://www.w3.org/1999/02/22-rdf-syntax-ns#" xmlns:dc="http://purl.org/dc/elements/1.1/" xmlns:dcterms="http://purl.org/dc/terms/" xmlns:vCard="http://www.w3.org/2001/vcard-rdf/3.0#" xmlns:bqbiol="http://biomodels.net/biology-qualifiers/" xmlns:bqmodel="http://biomodels.net/model-qualifiers/"><rdf:Description rdf:about="#metaid_M_AOL"><bqbiol:is><rdf:Bag><rdf:li rdf:resource="#metaid_M_AOL_inchi" /><rdf:li rdf:resource="urn:miriam:obo.chebi:CHEBI:18333"/></rdf:Bag></bqbiol:is></rdf:Description></rdf:RDF></annotation></species>
<species metaid="metaid_M_ARABLAC" id="M_ARABLAC" name="D-arabinono-1,4-lactone" compartment="C_c" boundaryCondition="false" sboTerm="SBO:0000299"><annotation><in:inchi xmlns:in="http://biomodels.net/inchi" metaid="metaid_M_ARABLAC_inchi">InChI=1/C5H8O5/c6-1-2-3(7)4(8)5(9)10-2/h2-4,6-8H,1H2/t2-,3-,4+/m1/s1</in:inchi><rdf:RDF xmlns:rdf="http://www.w3.org/1999/02/22-rdf-syntax-ns#" xmlns:dc="http://purl.org/dc/elements/1.1/" xmlns:dcterms="http://purl.org/dc/terms/" xmlns:vCard="http://www.w3.org/2001/vcard-rdf/3.0#" xmlns:bqbiol="http://biomodels.net/biology-qualifiers/" xmlns:bqmodel="http://biomodels.net/model-qualifiers/"><rdf:Description rdf:about="#metaid_M_ARABLAC"><bqbiol:is><rdf:Bag><rdf:li rdf:resource="#metaid_M_ARABLAC_inchi" /><rdf:li rdf:resource="urn:miriam:obo.chebi:CHEBI:16292"/></rdf:Bag></bqbiol:is></rdf:Description></rdf:RDF></annotation></species>
<species metaid="metaid_M_ARAB" id="M_ARAB" name="D-arabinose" compartment="C_c" boundaryCondition="false" sboTerm="SBO:0000299"><annotation><in:inchi xmlns:in="http://biomodels.net/inchi" metaid="metaid_M_ARAB_inchi">InChI=1/C5H10O5/c6-1-3(8)5(10)4(9)2-7/h1,3-5,7-10H,2H2/t3-,4-,5+/m1/s1</in:inchi><rdf:RDF xmlns:rdf="http://www.w3.org/1999/02/22-rdf-syntax-ns#" xmlns:dc="http://purl.org/dc/elements/1.1/" xmlns:dcterms="http://purl.org/dc/terms/" xmlns:vCard="http://www.w3.org/2001/vcard-rdf/3.0#" xmlns:bqbiol="http://biomodels.net/biology-qualifiers/" xmlns:bqmodel="http://biomodels.net/model-qualifiers/"><rdf:Description rdf:about="#metaid_M_ARAB"><bqbiol:is><rdf:Bag><rdf:li rdf:resource="#metaid_M_ARAB_inchi" /><rdf:li rdf:resource="urn:miriam:obo.chebi:CHEBI:17108"/></rdf:Bag></bqbiol:is></rdf:Description></rdf:RDF></annotation></species>
<species metaid="metaid_M_DATP" id="M_DATP" name="dATP" compartment="C_c" boundaryCondition="false" sboTerm="SBO:0000299"><annotation><in:inchi xmlns:in="http://biomodels.net/inchi" metaid="metaid_M_DATP_inchi">InChI=1/C10H16N5O12P3/c11-9-8-10(13-3-12-9)15(4-14-8)7-1-5(16)6(25-7)2-24-29(20,21)27-30(22,23)26-28(17,18)19/h3-7,16H,1-2H2,(H,20,21)(H,22,23)(H2,11,12,13)(H2,17,18,19)/t5-,6+,7+/m0/s1/f/h17-18,20,22H,11H2</in:inchi><rdf:RDF xmlns:rdf="http://www.w3.org/1999/02/22-rdf-syntax-ns#" xmlns:dc="http://purl.org/dc/elements/1.1/" xmlns:dcterms="http://purl.org/dc/terms/" xmlns:vCard="http://www.w3.org/2001/vcard-rdf/3.0#" xmlns:bqbiol="http://biomodels.net/biology-qualifiers/" xmlns:bqmodel="http://biomodels.net/model-qualifiers/"><rdf:Description rdf:about="#metaid_M_DATP"><bqbiol:is><rdf:Bag><rdf:li rdf:resource="#metaid_M_DATP_inchi" /><rdf:li rdf:resource="urn:miriam:obo.chebi:CHEBI:16284"/></rdf:Bag></bqbiol:is></rdf:Description></rdf:RDF></annotation></species>
<species metaid="metaid_M_DCDP" id="M_DCDP" name="dCDP" compartment="C_c" boundaryCondition="false" sboTerm="SBO:0000299"><annotation><in:inchi xmlns:in="http://biomodels.net/inchi" metaid="metaid_M_DCDP_inchi">InChI=1/C9H15N3O10P2/c10-7-1-2-12(9(14)11-7)8-3-5(13)6(21-8)4-20-24(18,19)22-23(15,16)17/h1-2,5-6,8,13H,3-4H2,(H,18,19)(H2,10,11,14)(H2,15,16,17)/t5?,6-,8-/m1/s1</in:inchi><rdf:RDF xmlns:rdf="http://www.w3.org/1999/02/22-rdf-syntax-ns#" xmlns:dc="http://purl.org/dc/elements/1.1/" xmlns:dcterms="http://purl.org/dc/terms/" xmlns:vCard="http://www.w3.org/2001/vcard-rdf/3.0#" xmlns:bqbiol="http://biomodels.net/biology-qualifiers/" xmlns:bqmodel="http://biomodels.net/model-qualifiers/"><rdf:Description rdf:about="#metaid_M_DCDP"><bqbiol:is><rdf:Bag><rdf:li rdf:resource="#metaid_M_DCDP_inchi" /><rdf:li rdf:resource="urn:miriam:obo.chebi:CHEBI:28846"/></rdf:Bag></bqbiol:is></rdf:Description></rdf:RDF></annotation></species>
<species metaid="metaid_M_DCMP" id="M_DCMP" name="dCMP" compartment="C_c" boundaryCondition="false" sboTerm="SBO:0000299"><annotation><in:inchi xmlns:in="http://biomodels.net/inchi" metaid="metaid_M_DCMP_inchi">InChI=1/C9H14N3O7P/c10-7-1-2-12(9(14)11-7)8-3-5(13)6(19-8)4-18-20(15,16)17/h1-2,5-6,8,13H,3-4H2,(H2,10,11,14)(H2,15,16,17)/t5-,6+,8+/m0/s1</in:inchi><rdf:RDF xmlns:rdf="http://www.w3.org/1999/02/22-rdf-syntax-ns#" xmlns:dc="http://purl.org/dc/elements/1.1/" xmlns:dcterms="http://purl.org/dc/terms/" xmlns:vCard="http://www.w3.org/2001/vcard-rdf/3.0#" xmlns:bqbiol="http://biomodels.net/biology-qualifiers/" xmlns:bqmodel="http://biomodels.net/model-qualifiers/"><rdf:Description rdf:about="#metaid_M_DCMP"><bqbiol:is><rdf:Bag><rdf:li rdf:resource="#metaid_M_DCMP_inchi" /><rdf:li rdf:resource="urn:miriam:obo.chebi:CHEBI:15918"/></rdf:Bag></bqbiol:is></rdf:Description></rdf:RDF></annotation></species>
<species metaid="metaid_M_DCTP" id="M_DCTP" name="dCTP" compartment="C_c" boundaryCondition="false" sboTerm="SBO:0000299"><annotation><in:inchi xmlns:in="http://biomodels.net/inchi" metaid="metaid_M_DCTP_inchi">InChI=1/C9H16N3O13P3/c10-7-1-2-12(9(14)11-7)8-3-5(13)6(23-8)4-22-27(18,19)25-28(20,21)24-26(15,16)17/h1-2,5-6,8,13H,3-4H2,(H,18,19)(H,20,21)(H2,10,11,14)(H2,15,16,17)/t5-,6+,8+/m0/s1</in:inchi><rdf:RDF xmlns:rdf="http://www.w3.org/1999/02/22-rdf-syntax-ns#" xmlns:dc="http://purl.org/dc/elements/1.1/" xmlns:dcterms="http://purl.org/dc/terms/" xmlns:vCard="http://www.w3.org/2001/vcard-rdf/3.0#" xmlns:bqbiol="http://biomodels.net/biology-qualifiers/" xmlns:bqmodel="http://biomodels.net/model-qualifiers/"><rdf:Description rdf:about="#metaid_M_DCTP"><bqbiol:is><rdf:Bag><rdf:li rdf:resource="#metaid_M_DCTP_inchi" /><rdf:li rdf:resource="urn:miriam:obo.chebi:CHEBI:16311"/></rdf:Bag></bqbiol:is></rdf:Description></rdf:RDF></annotation></species>
<species metaid="metaid_M_DMNAD" id="M_DMNAD" name="deamido-NAD(+)" compartment="C_c" boundaryCondition="false" sboTerm="SBO:0000299"><annotation><in:inchi xmlns:in="http://biomodels.net/inchi" metaid="metaid_M_DMNAD_inchi">InChI=1/C21H26N6O15P2/c22-17-12-18(24-7-23-17)27(8-25-12)20-16(31)14(29)11(41-20)6-39-44(36,37)42-43(34,35)38-5-10-13(28)15(30)19(40-10)26-3-1-2-9(4-26)21(32)33/h1-4,7-8,10-11,13-16,19-20,28-31H,5-6H2,(H4-,22,23,24,32,33,34,35,36,37)/p+1/t10-,11-,13-,14-,15-,16-,19-,20-/m1/s1/fC21H27N6O15P2/h32,34,36H,22H2/q+1</in:inchi><rdf:RDF xmlns:rdf="http://www.w3.org/1999/02/22-rdf-syntax-ns#" xmlns:dc="http://purl.org/dc/elements/1.1/" xmlns:dcterms="http://purl.org/dc/terms/" xmlns:vCard="http://www.w3.org/2001/vcard-rdf/3.0#" xmlns:bqbiol="http://biomodels.net/biology-qualifiers/" xmlns:bqmodel="http://biomodels.net/model-qualifiers/"><rdf:Description rdf:about="#metaid_M_DMNAD"><bqbiol:is><rdf:Bag><rdf:li rdf:resource="#metaid_M_DMNAD_inchi" /><rdf:li rdf:resource="urn:miriam:obo.chebi:CHEBI:18304"/></rdf:Bag></bqbiol:is></rdf:Description></rdf:RDF></annotation></species>
<species metaid="metaid_M_C100" id="M_C100" name="decanoate" compartment="C_c" boundaryCondition="false" sboTerm="SBO:0000299"><annotation><in:inchi xmlns:in="http://biomodels.net/inchi" metaid="metaid_M_C100_inchi">InChI=1/C10H20O2/c1-2-3-4-5-6-7-8-9-10(11)12/h2-9H2,1H3,(H,11,12)/p-1/fC10H19O2/q-1</in:inchi><rdf:RDF xmlns:rdf="http://www.w3.org/1999/02/22-rdf-syntax-ns#" xmlns:dc="http://purl.org/dc/elements/1.1/" xmlns:dcterms="http://purl.org/dc/terms/" xmlns:vCard="http://www.w3.org/2001/vcard-rdf/3.0#" xmlns:bqbiol="http://biomodels.net/biology-qualifiers/" xmlns:bqmodel="http://biomodels.net/model-qualifiers/"><rdf:Description rdf:about="#metaid_M_C100"><bqbiol:is><rdf:Bag><rdf:li rdf:resource="#metaid_M_C100_inchi" /><rdf:li rdf:resource="urn:miriam:obo.chebi:CHEBI:27689"/></rdf:Bag></bqbiol:is></rdf:Description></rdf:RDF></annotation></species>
<species metaid="metaid_M_C100ACP" id="M_C100ACP" name="decanoyl-[acp]" compartment="C_c" boundaryCondition="false" sboTerm="SBO:0000299"><notes><body xmlns="http://www.w3.org/1999/xhtml"><p>FORMULA: C10H19OSR</p></body></notes><annotation><rdf:RDF xmlns:rdf="http://www.w3.org/1999/02/22-rdf-syntax-ns#" xmlns:dc="http://purl.org/dc/elements/1.1/" xmlns:dcterms="http://purl.org/dc/terms/" xmlns:vCard="http://www.w3.org/2001/vcard-rdf/3.0#" xmlns:bqbiol="http://biomodels.net/biology-qualifiers/" xmlns:bqmodel="http://biomodels.net/model-qualifiers/"><rdf:Description rdf:about="#metaid_M_C100ACP"><bqbiol:is><rdf:Bag><rdf:li rdf:resource="urn:miriam:kegg.compound:C05755"/></rdf:Bag></bqbiol:is></rdf:Description></rdf:RDF></annotation></species>
<species metaid="metaid_M_C10CAR" id="M_C10CAR" name="decanoylcarnitine" compartment="C_c" boundaryCondition="false" sboTerm="SBO:0000299"><annotation><in:inchi xmlns:in="http://biomodels.net/inchi" metaid="metaid_M_C10CAR_inchi">InChI=1S/C17H33NO4/c1-5-6-7-8-9-10-11-12-17(21)22-15(13-16(19)20)14-18(2,3)4/h15H,5-14H2,1-4H3/t15-/m1/s1</in:inchi><rdf:RDF xmlns:rdf="http://www.w3.org/1999/02/22-rdf-syntax-ns#" xmlns:dc="http://purl.org/dc/elements/1.1/" xmlns:dcterms="http://purl.org/dc/terms/" xmlns:vCard="http://www.w3.org/2001/vcard-rdf/3.0#" xmlns:bqbiol="http://biomodels.net/biology-qualifiers/" xmlns:bqmodel="http://biomodels.net/model-qualifiers/"><rdf:Description rdf:about="#metaid_M_C10CAR"><bqbiol:is><rdf:Bag><rdf:li rdf:resource="#metaid_M_C10CAR_inchi" /><rdf:li rdf:resource="urn:miriam:kegg.compound:C03299"/></rdf:Bag></bqbiol:is></rdf:Description></rdf:RDF></annotation></species>
<species metaid="metaid_M_C100COA" id="M_C100COA" name="decanoyl-CoA" compartment="C_c" boundaryCondition="false" sboTerm="SBO:0000299"><annotation><in:inchi xmlns:in="http://biomodels.net/inchi" metaid="metaid_M_C100COA_inchi">InChI=1/C31H54N7O17P3S/c1-4-5-6-7-8-9-10-11-22(40)59-15-14-33-21(39)12-13-34-29(43)26(42)31(2,3)17-52-58(49,50)55-57(47,48)51-16-20-25(54-56(44,45)46)24(41)30(53-20)38-19-37-23-27(32)35-18-36-28(23)38/h18-20,24-26,30,41-42H,4-17H2,1-3H3,(H,33,39)(H,34,43)(H,47,48)(H,49,50)(H2,32,35,36)(H2,44,45,46)/t20-,24-,25-,26+,30-/m1/s1/f/h33-34,44-45,47,49H,32H2</in:inchi><rdf:RDF xmlns:rdf="http://www.w3.org/1999/02/22-rdf-syntax-ns#" xmlns:dc="http://purl.org/dc/elements/1.1/" xmlns:dcterms="http://purl.org/dc/terms/" xmlns:vCard="http://www.w3.org/2001/vcard-rdf/3.0#" xmlns:bqbiol="http://biomodels.net/biology-qualifiers/" xmlns:bqmodel="http://biomodels.net/model-qualifiers/"><rdf:Description rdf:about="#metaid_M_C100COA"><bqbiol:is><rdf:Bag><rdf:li rdf:resource="#metaid_M_C100COA_inchi" /><rdf:li rdf:resource="urn:miriam:obo.chebi:CHEBI:28493"/></rdf:Bag></bqbiol:is></rdf:Description></rdf:RDF></annotation></species>
<species metaid="metaid_M_DA" id="M_DA" name="deoxyadenosine" compartment="C_c" boundaryCondition="false" sboTerm="SBO:0000299"><annotation><in:inchi xmlns:in="http://biomodels.net/inchi" metaid="metaid_M_DA_inchi">InChI=1/C10H13N5O3/c11-9-8-10(13-3-12-9)15(4-14-8)7-1-5(17)6(2-16)18-7/h3-7,16-17H,1-2H2,(H2,11,12,13)/t5-,6+,7+/m0/s1</in:inchi><rdf:RDF xmlns:rdf="http://www.w3.org/1999/02/22-rdf-syntax-ns#" xmlns:dc="http://purl.org/dc/elements/1.1/" xmlns:dcterms="http://purl.org/dc/terms/" xmlns:vCard="http://www.w3.org/2001/vcard-rdf/3.0#" xmlns:bqbiol="http://biomodels.net/biology-qualifiers/" xmlns:bqmodel="http://biomodels.net/model-qualifiers/"><rdf:Description rdf:about="#metaid_M_DA"><bqbiol:is><rdf:Bag><rdf:li rdf:resource="#metaid_M_DA_inchi" /><rdf:li rdf:resource="urn:miriam:obo.chebi:CHEBI:17256"/></rdf:Bag></bqbiol:is></rdf:Description></rdf:RDF></annotation></species>
<species metaid="metaid_M_DC" id="M_DC" name="deoxycytidine" compartment="C_c" boundaryCondition="false" sboTerm="SBO:0000299"><annotation><in:inchi xmlns:in="http://biomodels.net/inchi" metaid="metaid_M_DC_inchi">InChI=1/C9H13N3O4/c10-7-1-2-12(9(15)11-7)8-3-5(14)6(4-13)16-8/h1-2,5-6,8,13-14H,3-4H2,(H2,10,11,15)/t5?,6-,8-/m1/s1</in:inchi><rdf:RDF xmlns:rdf="http://www.w3.org/1999/02/22-rdf-syntax-ns#" xmlns:dc="http://purl.org/dc/elements/1.1/" xmlns:dcterms="http://purl.org/dc/terms/" xmlns:vCard="http://www.w3.org/2001/vcard-rdf/3.0#" xmlns:bqbiol="http://biomodels.net/biology-qualifiers/" xmlns:bqmodel="http://biomodels.net/model-qualifiers/"><rdf:Description rdf:about="#metaid_M_DC"><bqbiol:is><rdf:Bag><rdf:li rdf:resource="#metaid_M_DC_inchi" /><rdf:li rdf:resource="urn:miriam:obo.chebi:CHEBI:15698"/></rdf:Bag></bqbiol:is></rdf:Description></rdf:RDF></annotation></species>
<species metaid="metaid_M_DG" id="M_DG" name="deoxyguanosine" compartment="C_c" boundaryCondition="false" sboTerm="SBO:0000299"><annotation><in:inchi xmlns:in="http://biomodels.net/inchi" metaid="metaid_M_DG_inchi">InChI=1/C10H13N5O4/c11-10-13-8-7(9(18)14-10)12-3-15(8)6-1-4(17)5(2-16)19-6/h3-6,16-17H,1-2H2,(H3,11,13,14,18)/t4-,5+,6+/m0/s1</in:inchi><rdf:RDF xmlns:rdf="http://www.w3.org/1999/02/22-rdf-syntax-ns#" xmlns:dc="http://purl.org/dc/elements/1.1/" xmlns:dcterms="http://purl.org/dc/terms/" xmlns:vCard="http://www.w3.org/2001/vcard-rdf/3.0#" xmlns:bqbiol="http://biomodels.net/biology-qualifiers/" xmlns:bqmodel="http://biomodels.net/model-qualifiers/"><rdf:Description rdf:about="#metaid_M_DG"><bqbiol:is><rdf:Bag><rdf:li rdf:resource="#metaid_M_DG_inchi" /><rdf:li rdf:resource="urn:miriam:obo.chebi:CHEBI:17172"/></rdf:Bag></bqbiol:is></rdf:Description></rdf:RDF></annotation></species>
<species metaid="metaid_M_DIN" id="M_DIN" name="deoxyinosine" compartment="C_c" boundaryCondition="false" sboTerm="SBO:0000299"><annotation><in:inchi xmlns:in="http://biomodels.net/inchi" metaid="metaid_M_DIN_inchi">InChI=1/C10H12N4O4/c15-2-6-5(16)1-7(18-6)14-4-13-8-9(14)11-3-12-10(8)17/h3-7,15-16H,1-2H2,(H,11,12,17)/t5-,6+,7+/m0/s1</in:inchi><rdf:RDF xmlns:rdf="http://www.w3.org/1999/02/22-rdf-syntax-ns#" xmlns:dc="http://purl.org/dc/elements/1.1/" xmlns:dcterms="http://purl.org/dc/terms/" xmlns:vCard="http://www.w3.org/2001/vcard-rdf/3.0#" xmlns:bqbiol="http://biomodels.net/biology-qualifiers/" xmlns:bqmodel="http://biomodels.net/model-qualifiers/"><rdf:Description rdf:about="#metaid_M_DIN"><bqbiol:is><rdf:Bag><rdf:li rdf:resource="#metaid_M_DIN_inchi" /><rdf:li rdf:resource="urn:miriam:obo.chebi:CHEBI:28997"/></rdf:Bag></bqbiol:is></rdf:Description></rdf:RDF></annotation></species>
<species metaid="metaid_M_DNA" id="M_DNA" name="deoxyribonucleic acids" compartment="C_c" boundaryCondition="false" sboTerm="SBO:0000299"><notes><body xmlns="http://www.w3.org/1999/xhtml"><p>FORMULA: C10H17O8PR2(C5H8O5PR)n</p></body></notes><annotation><rdf:RDF xmlns:rdf="http://www.w3.org/1999/02/22-rdf-syntax-ns#" xmlns:dc="http://purl.org/dc/elements/1.1/" xmlns:dcterms="http://purl.org/dc/terms/" xmlns:vCard="http://www.w3.org/2001/vcard-rdf/3.0#" xmlns:bqbiol="http://biomodels.net/biology-qualifiers/" xmlns:bqmodel="http://biomodels.net/model-qualifiers/"><rdf:Description rdf:about="#metaid_M_DNA"><bqbiol:is><rdf:Bag><rdf:li rdf:resource="urn:miriam:obo.chebi:CHEBI:16991"/></rdf:Bag></bqbiol:is></rdf:Description></rdf:RDF></annotation></species>
<species metaid="metaid_M_DU" id="M_DU" name="deoxyuridine" compartment="C_c" boundaryCondition="false" sboTerm="SBO:0000299"><annotation><in:inchi xmlns:in="http://biomodels.net/inchi" metaid="metaid_M_DU_inchi">InChI=1/C9H12N2O5/c12-4-6-5(13)3-8(16-6)11-2-1-7(14)10-9(11)15/h1-2,5-6,8,12-13H,3-4H2,(H,10,14,15)/t5-,6+,8?/m0/s1</in:inchi><rdf:RDF xmlns:rdf="http://www.w3.org/1999/02/22-rdf-syntax-ns#" xmlns:dc="http://purl.org/dc/elements/1.1/" xmlns:dcterms="http://purl.org/dc/terms/" xmlns:vCard="http://www.w3.org/2001/vcard-rdf/3.0#" xmlns:bqbiol="http://biomodels.net/biology-qualifiers/" xmlns:bqmodel="http://biomodels.net/model-qualifiers/"><rdf:Description rdf:about="#metaid_M_DU"><bqbiol:is><rdf:Bag><rdf:li rdf:resource="#metaid_M_DU_inchi" /><rdf:li rdf:resource="urn:miriam:obo.chebi:CHEBI:16450"/></rdf:Bag></bqbiol:is></rdf:Description></rdf:RDF></annotation></species>
<species metaid="metaid_M_DPCOA" id="M_DPCOA" name="dephospho-CoA" compartment="C_c" boundaryCondition="false" sboTerm="SBO:0000299"><annotation><in:inchi xmlns:in="http://biomodels.net/inchi" metaid="metaid_M_DPCOA_inchi">InChI=1/C21H35N7O13P2S/c1-21(2,16(32)19(33)24-4-3-12(29)23-5-6-44)8-39-43(36,37)41-42(34,35)38-7-11-14(30)15(31)20(40-11)28-10-27-13-17(22)25-9-26-18(13)28/h9-11,14-16,20,30-32,44H,3-8H2,1-2H3,(H,23,29)(H,24,33)(H,34,35)(H,36,37)(H2,22,25,26)/t11-,14-,15-,16+,20-/m1/s1/f/h23-24,34,36H,22H2</in:inchi><rdf:RDF xmlns:rdf="http://www.w3.org/1999/02/22-rdf-syntax-ns#" xmlns:dc="http://purl.org/dc/elements/1.1/" xmlns:dcterms="http://purl.org/dc/terms/" xmlns:vCard="http://www.w3.org/2001/vcard-rdf/3.0#" xmlns:bqbiol="http://biomodels.net/biology-qualifiers/" xmlns:bqmodel="http://biomodels.net/model-qualifiers/"><rdf:Description rdf:about="#metaid_M_DPCOA"><bqbiol:is><rdf:Bag><rdf:li rdf:resource="#metaid_M_DPCOA_inchi" /><rdf:li rdf:resource="urn:miriam:obo.chebi:CHEBI:15468"/></rdf:Bag></bqbiol:is></rdf:Description></rdf:RDF></annotation></species>
<species metaid="metaid_M_DIMGP" id="M_DIMGP" name="D-erythro-1-(imidazol-4-yl)glycerol 3-phosphate" compartment="C_c" boundaryCondition="false" sboTerm="SBO:0000299"><annotation><in:inchi xmlns:in="http://biomodels.net/inchi" metaid="metaid_M_DIMGP_inchi">InChI=1/C6H11N2O6P/c9-5(2-14-15(11,12)13)6(10)4-1-7-3-8-4/h1,3,5-6,9-10H,2H2,(H,7,8)(H2,11,12,13)/p-2/t5-,6+/m1/s1</in:inchi><rdf:RDF xmlns:rdf="http://www.w3.org/1999/02/22-rdf-syntax-ns#" xmlns:dc="http://purl.org/dc/elements/1.1/" xmlns:dcterms="http://purl.org/dc/terms/" xmlns:vCard="http://www.w3.org/2001/vcard-rdf/3.0#" xmlns:bqbiol="http://biomodels.net/biology-qualifiers/" xmlns:bqmodel="http://biomodels.net/model-qualifiers/"><rdf:Description rdf:about="#metaid_M_DIMGP"><bqbiol:is><rdf:Bag><rdf:li rdf:resource="#metaid_M_DIMGP_inchi" /><rdf:li rdf:resource="urn:miriam:obo.chebi:CHEBI:17805"/></rdf:Bag></bqbiol:is></rdf:Description></rdf:RDF></annotation></species>
<species metaid="metaid_M_E4P" id="M_E4P" name="D-erythrose 4-phosphate" compartment="C_c" boundaryCondition="false" sboTerm="SBO:0000299"><annotation><in:inchi xmlns:in="http://biomodels.net/inchi" metaid="metaid_M_E4P_inchi">InChI=1/C4H9O7P/c5-1-3(6)4(7)2-11-12(8,9)10/h1,3-4,6-7H,2H2,(H2,8,9,10)/p-2/t3-,4+/m0/s1</in:inchi><rdf:RDF xmlns:rdf="http://www.w3.org/1999/02/22-rdf-syntax-ns#" xmlns:dc="http://purl.org/dc/elements/1.1/" xmlns:dcterms="http://purl.org/dc/terms/" xmlns:vCard="http://www.w3.org/2001/vcard-rdf/3.0#" xmlns:bqbiol="http://biomodels.net/biology-qualifiers/" xmlns:bqmodel="http://biomodels.net/model-qualifiers/"><rdf:Description rdf:about="#metaid_M_E4P"><bqbiol:is><rdf:Bag><rdf:li rdf:resource="#metaid_M_E4P_inchi" /><rdf:li rdf:resource="urn:miriam:obo.chebi:CHEBI:16897"/></rdf:Bag></bqbiol:is></rdf:Description></rdf:RDF></annotation></species>
<species metaid="metaid_M_DTB" id="M_DTB" name="dethiobiotin" compartment="C_c" boundaryCondition="false" sboTerm="SBO:0000299"><annotation><in:inchi xmlns:in="http://biomodels.net/inchi" metaid="metaid_M_DTB_inchi">InChI=1/C10H18N2O3/c1-7-8(12-10(15)11-7)5-3-2-4-6-9(13)14/h7-8H,2-6H2,1H3,(H,13,14)(H2,11,12,15)/f/h11-13H</in:inchi><rdf:RDF xmlns:rdf="http://www.w3.org/1999/02/22-rdf-syntax-ns#" xmlns:dc="http://purl.org/dc/elements/1.1/" xmlns:dcterms="http://purl.org/dc/terms/" xmlns:vCard="http://www.w3.org/2001/vcard-rdf/3.0#" xmlns:bqbiol="http://biomodels.net/biology-qualifiers/" xmlns:bqmodel="http://biomodels.net/model-qualifiers/"><rdf:Description rdf:about="#metaid_M_DTB"><bqbiol:is><rdf:Bag><rdf:li rdf:resource="#metaid_M_DTB_inchi" /><rdf:li rdf:resource="urn:miriam:obo.chebi:CHEBI:16691"/></rdf:Bag></bqbiol:is></rdf:Description></rdf:RDF></annotation></species>
<species metaid="metaid_M_F26P" id="M_F26P" name="D-fructose 2,6-bisphosphate" compartment="C_c" boundaryCondition="false" sboTerm="SBO:0000299"><annotation><in:inchi xmlns:in="http://biomodels.net/inchi" metaid="metaid_M_F26P_inchi">InChI=1/C6H14O12P2/c7-2-6(18-20(13,14)15)5(9)4(8)3(17-6)1-16-19(10,11)12/h3-5,7-9H,1-2H2,(H2,10,11,12)(H2,13,14,15)/t3-,4-,5+,6+/m1/s1/f/h10-11,13-14H</in:inchi><rdf:RDF xmlns:rdf="http://www.w3.org/1999/02/22-rdf-syntax-ns#" xmlns:dc="http://purl.org/dc/elements/1.1/" xmlns:dcterms="http://purl.org/dc/terms/" xmlns:vCard="http://www.w3.org/2001/vcard-rdf/3.0#" xmlns:bqbiol="http://biomodels.net/biology-qualifiers/" xmlns:bqmodel="http://biomodels.net/model-qualifiers/"><rdf:Description rdf:about="#metaid_M_F26P"><bqbiol:is><rdf:Bag><rdf:li rdf:resource="#metaid_M_F26P_inchi" /><rdf:li rdf:resource="urn:miriam:obo.chebi:CHEBI:28602"/></rdf:Bag></bqbiol:is></rdf:Description></rdf:RDF></annotation></species>
<species metaid="metaid_M_FRU" id="M_FRU" name="D-fructose" compartment="C_c" boundaryCondition="false" sboTerm="SBO:0000299"><annotation><in:inchi xmlns:in="http://biomodels.net/inchi" metaid="metaid_M_FRU_inchi">InChI=1/C6H12O6/c7-1-3-4(9)5(10)6(11,2-8)12-3/h3-5,7-11H,1-2H2/t3-,4-,5+,6?/m1/s1</in:inchi><rdf:RDF xmlns:rdf="http://www.w3.org/1999/02/22-rdf-syntax-ns#" xmlns:dc="http://purl.org/dc/elements/1.1/" xmlns:dcterms="http://purl.org/dc/terms/" xmlns:vCard="http://www.w3.org/2001/vcard-rdf/3.0#" xmlns:bqbiol="http://biomodels.net/biology-qualifiers/" xmlns:bqmodel="http://biomodels.net/model-qualifiers/"><rdf:Description rdf:about="#metaid_M_FRU"><bqbiol:is><rdf:Bag><rdf:li rdf:resource="#metaid_M_FRU_inchi" /><rdf:li rdf:resource="urn:miriam:obo.chebi:CHEBI:15824"/></rdf:Bag></bqbiol:is></rdf:Description></rdf:RDF></annotation></species>
<species metaid="metaid_M_GALNT" id="M_GALNT" name="D-galactonate" compartment="C_c" boundaryCondition="false" sboTerm="SBO:0000299"><annotation><in:inchi xmlns:in="http://biomodels.net/inchi" metaid="metaid_M_GALNT_inchi">InChI=1/C6H12O7/c7-1-2(8)3(9)4(10)5(11)6(12)13/h2-5,7-11H,1H2,(H,12,13)/p-1/t2-,3+,4+,5-/m1/s1/fC6H11O7/q-1</in:inchi><rdf:RDF xmlns:rdf="http://www.w3.org/1999/02/22-rdf-syntax-ns#" xmlns:dc="http://purl.org/dc/elements/1.1/" xmlns:dcterms="http://purl.org/dc/terms/" xmlns:vCard="http://www.w3.org/2001/vcard-rdf/3.0#" xmlns:bqbiol="http://biomodels.net/biology-qualifiers/" xmlns:bqmodel="http://biomodels.net/model-qualifiers/"><rdf:Description rdf:about="#metaid_M_GALNT"><bqbiol:is><rdf:Bag><rdf:li rdf:resource="#metaid_M_GALNT_inchi" /><rdf:li rdf:resource="urn:miriam:obo.chebi:CHEBI:12931"/></rdf:Bag></bqbiol:is></rdf:Description></rdf:RDF></annotation></species>
<species metaid="metaid_M_GALN14LAC" id="M_GALN14LAC" name="D-galactono-1,4-lactone" compartment="C_c" boundaryCondition="false" sboTerm="SBO:0000299"><annotation><in:inchi xmlns:in="http://biomodels.net/inchi" metaid="metaid_M_GALN14LAC_inchi">InChI=1/C6H10O6/c7-1-2(8)5-3(9)4(10)6(11)12-5/h2-5,7-10H,1H2/t2-,3-,4-,5+/m1/s1</in:inchi><rdf:RDF xmlns:rdf="http://www.w3.org/1999/02/22-rdf-syntax-ns#" xmlns:dc="http://purl.org/dc/elements/1.1/" xmlns:dcterms="http://purl.org/dc/terms/" xmlns:vCard="http://www.w3.org/2001/vcard-rdf/3.0#" xmlns:bqbiol="http://biomodels.net/biology-qualifiers/" xmlns:bqmodel="http://biomodels.net/model-qualifiers/"><rdf:Description rdf:about="#metaid_M_GALN14LAC"><bqbiol:is><rdf:Bag><rdf:li rdf:resource="#metaid_M_GALN14LAC_inchi" /><rdf:li rdf:resource="urn:miriam:obo.chebi:CHEBI:15895"/></rdf:Bag></bqbiol:is></rdf:Description></rdf:RDF></annotation></species>
<species metaid="metaid_M_GLAC" id="M_GLAC" name="D-galactose" compartment="C_c" boundaryCondition="false" sboTerm="SBO:0000299"><annotation><in:inchi xmlns:in="http://biomodels.net/inchi" metaid="metaid_M_GLAC_inchi">InChI=1/C6H12O6/c7-1-2-3(8)4(9)5(10)6(11)12-2/h2-11H,1H2/t2-,3+,4+,5-,6+/m1/s1</in:inchi><rdf:RDF xmlns:rdf="http://www.w3.org/1999/02/22-rdf-syntax-ns#" xmlns:dc="http://purl.org/dc/elements/1.1/" xmlns:dcterms="http://purl.org/dc/terms/" xmlns:vCard="http://www.w3.org/2001/vcard-rdf/3.0#" xmlns:bqbiol="http://biomodels.net/biology-qualifiers/" xmlns:bqmodel="http://biomodels.net/model-qualifiers/"><rdf:Description rdf:about="#metaid_M_GLAC"><bqbiol:is><rdf:Bag><rdf:li rdf:resource="#metaid_M_GLAC_inchi" /><rdf:li rdf:resource="urn:miriam:obo.chebi:CHEBI:12936"/></rdf:Bag></bqbiol:is></rdf:Description></rdf:RDF></annotation></species>
<species metaid="metaid_M_MGDG" id="M_MGDG" name="D-galactosyldiacylglycerol" compartment="C_c" boundaryCondition="false" sboTerm="SBO:0000299"><notes><body xmlns="http://www.w3.org/1999/xhtml"><p>FORMULA: C11H16O10R2</p></body></notes><annotation><rdf:RDF xmlns:rdf="http://www.w3.org/1999/02/22-rdf-syntax-ns#" xmlns:dc="http://purl.org/dc/elements/1.1/" xmlns:dcterms="http://purl.org/dc/terms/" xmlns:vCard="http://www.w3.org/2001/vcard-rdf/3.0#" xmlns:bqbiol="http://biomodels.net/biology-qualifiers/" xmlns:bqmodel="http://biomodels.net/model-qualifiers/"><rdf:Description rdf:about="#metaid_M_MGDG"><bqbiol:is><rdf:Bag><rdf:li rdf:resource="urn:miriam:kegg.compound:C03692"/></rdf:Bag></bqbiol:is></rdf:Description></rdf:RDF></annotation></species>
<species metaid="metaid_M_DGDP" id="M_DGDP" name="dGDP" compartment="C_c" boundaryCondition="false" sboTerm="SBO:0000299"><annotation><in:inchi xmlns:in="http://biomodels.net/inchi" metaid="metaid_M_DGDP_inchi">InChI=1/C10H15N5O10P2/c11-10-13-8-7(9(17)14-10)12-3-15(8)6-1-4(16)5(24-6)2-23-27(21,22)25-26(18,19)20/h3-6,16H,1-2H2,(H,21,22)(H2,18,19,20)(H3,11,13,14,17)/t4-,5+,6+/m0/s1</in:inchi><rdf:RDF xmlns:rdf="http://www.w3.org/1999/02/22-rdf-syntax-ns#" xmlns:dc="http://purl.org/dc/elements/1.1/" xmlns:dcterms="http://purl.org/dc/terms/" xmlns:vCard="http://www.w3.org/2001/vcard-rdf/3.0#" xmlns:bqbiol="http://biomodels.net/biology-qualifiers/" xmlns:bqmodel="http://biomodels.net/model-qualifiers/"><rdf:Description rdf:about="#metaid_M_DGDP"><bqbiol:is><rdf:Bag><rdf:li rdf:resource="#metaid_M_DGDP_inchi" /><rdf:li rdf:resource="urn:miriam:obo.chebi:CHEBI:28862"/></rdf:Bag></bqbiol:is></rdf:Description></rdf:RDF></annotation></species>
<species metaid="metaid_M_GLCNT" id="M_GLCNT" name="D-gluconate" compartment="C_c" boundaryCondition="false" sboTerm="SBO:0000299"><annotation><in:inchi xmlns:in="http://biomodels.net/inchi" metaid="metaid_M_GLCNT_inchi">InChI=1/C6H12O7/c7-1-2(8)3(9)4(10)5(11)6(12)13/h2-5,7-11H,1H2,(H,12,13)/p-1/t2-,3-,4+,5-/m1/s1/fC6H11O7/q-1</in:inchi><rdf:RDF xmlns:rdf="http://www.w3.org/1999/02/22-rdf-syntax-ns#" xmlns:dc="http://purl.org/dc/elements/1.1/" xmlns:dcterms="http://purl.org/dc/terms/" xmlns:vCard="http://www.w3.org/2001/vcard-rdf/3.0#" xmlns:bqbiol="http://biomodels.net/biology-qualifiers/" xmlns:bqmodel="http://biomodels.net/model-qualifiers/"><rdf:Description rdf:about="#metaid_M_GLCNT"><bqbiol:is><rdf:Bag><rdf:li rdf:resource="#metaid_M_GLCNT_inchi" /><rdf:li rdf:resource="urn:miriam:obo.chebi:CHEBI:18391"/></rdf:Bag></bqbiol:is></rdf:Description></rdf:RDF></annotation></species>
<species metaid="metaid_M_GLCN15LAC" id="M_GLCN15LAC" name="D-glucono-1,5-lactone" compartment="C_c" boundaryCondition="false" sboTerm="SBO:0000299"><annotation><in:inchi xmlns:in="http://biomodels.net/inchi" metaid="metaid_M_GLCN15LAC_inchi">InChI=1/C6H10O6/c7-1-2-3(8)4(9)5(10)6(11)12-2/h2-5,7-10H,1H2/t2-,3-,4+,5-/m1/s1</in:inchi><rdf:RDF xmlns:rdf="http://www.w3.org/1999/02/22-rdf-syntax-ns#" xmlns:dc="http://purl.org/dc/elements/1.1/" xmlns:dcterms="http://purl.org/dc/terms/" xmlns:vCard="http://www.w3.org/2001/vcard-rdf/3.0#" xmlns:bqbiol="http://biomodels.net/biology-qualifiers/" xmlns:bqmodel="http://biomodels.net/model-qualifiers/"><rdf:Description rdf:about="#metaid_M_GLCN15LAC"><bqbiol:is><rdf:Bag><rdf:li rdf:resource="#metaid_M_GLCN15LAC_inchi" /><rdf:li rdf:resource="urn:miriam:obo.chebi:CHEBI:16217"/></rdf:Bag></bqbiol:is></rdf:Description></rdf:RDF></annotation></species>
<species metaid="metaid_M_GA6P" id="M_GA6P" name="D-glucosamine 6-phosphate" compartment="C_c" boundaryCondition="false" sboTerm="SBO:0000299"><annotation><in:inchi xmlns:in="http://biomodels.net/inchi" metaid="metaid_M_GA6P_inchi">InChI=1/C6H14NO8P/c7-3-5(9)4(8)2(15-6(3)10)1-14-16(11,12)13/h2-6,8-10H,1,7H2,(H2,11,12,13)/t2-,3-,4-,5-,6+/m1/s1</in:inchi><rdf:RDF xmlns:rdf="http://www.w3.org/1999/02/22-rdf-syntax-ns#" xmlns:dc="http://purl.org/dc/elements/1.1/" xmlns:dcterms="http://purl.org/dc/terms/" xmlns:vCard="http://www.w3.org/2001/vcard-rdf/3.0#" xmlns:bqbiol="http://biomodels.net/biology-qualifiers/" xmlns:bqmodel="http://biomodels.net/model-qualifiers/"><rdf:Description rdf:about="#metaid_M_GA6P"><bqbiol:is><rdf:Bag><rdf:li rdf:resource="#metaid_M_GA6P_inchi" /><rdf:li rdf:resource="urn:miriam:obo.chebi:CHEBI:15873"/></rdf:Bag></bqbiol:is></rdf:Description></rdf:RDF></annotation></species>
<species metaid="metaid_M_GLCN" id="M_GLCN" name="D-glucosamine" compartment="C_c" boundaryCondition="false" sboTerm="SBO:0000299"><notes><body xmlns="http://www.w3.org/1999/xhtml"><p>FORMULA: C6H13NO5</p></body></notes><annotation><rdf:RDF xmlns:rdf="http://www.w3.org/1999/02/22-rdf-syntax-ns#" xmlns:dc="http://purl.org/dc/elements/1.1/" xmlns:dcterms="http://purl.org/dc/terms/" xmlns:vCard="http://www.w3.org/2001/vcard-rdf/3.0#" xmlns:bqbiol="http://biomodels.net/biology-qualifiers/" xmlns:bqmodel="http://biomodels.net/model-qualifiers/"><rdf:Description rdf:about="#metaid_M_GLCN"><bqbiol:is><rdf:Bag><rdf:li rdf:resource="urn:miriam:obo.chebi:CHEBI:17315"/></rdf:Bag></bqbiol:is></rdf:Description></rdf:RDF></annotation></species>
<species metaid="metaid_M_DGLC" id="M_DGLC" name="D-glucose" compartment="C_c" boundaryCondition="false" sboTerm="SBO:0000299"><notes><body xmlns="http://www.w3.org/1999/xhtml"><p>FORMULA: C6H12O6</p></body></notes><annotation><rdf:RDF xmlns:rdf="http://www.w3.org/1999/02/22-rdf-syntax-ns#" xmlns:dc="http://purl.org/dc/elements/1.1/" xmlns:dcterms="http://purl.org/dc/terms/" xmlns:vCard="http://www.w3.org/2001/vcard-rdf/3.0#" xmlns:bqbiol="http://biomodels.net/biology-qualifiers/" xmlns:bqmodel="http://biomodels.net/model-qualifiers/"><rdf:Description rdf:about="#metaid_M_DGLC"><bqbiol:is><rdf:Bag><rdf:li rdf:resource="urn:miriam:obo.chebi:CHEBI:17634"/></rdf:Bag></bqbiol:is></rdf:Description></rdf:RDF></annotation></species>
<species metaid="metaid_M_GLCUNT" id="M_GLCUNT" name="D-glucuronate" compartment="C_c" boundaryCondition="false" sboTerm="SBO:0000299"><notes><body xmlns="http://www.w3.org/1999/xhtml"><p>FORMULA: C6H9O7</p></body></notes><annotation><rdf:RDF xmlns:rdf="http://www.w3.org/1999/02/22-rdf-syntax-ns#" xmlns:dc="http://purl.org/dc/elements/1.1/" xmlns:dcterms="http://purl.org/dc/terms/" xmlns:vCard="http://www.w3.org/2001/vcard-rdf/3.0#" xmlns:bqbiol="http://biomodels.net/biology-qualifiers/" xmlns:bqmodel="http://biomodels.net/model-qualifiers/"><rdf:Description rdf:about="#metaid_M_GLCUNT"><bqbiol:is><rdf:Bag><rdf:li rdf:resource="urn:miriam:obo.chebi:CHEBI:15748"/></rdf:Bag></bqbiol:is></rdf:Description></rdf:RDF></annotation></species>
<species metaid="metaid_M_T3P1" id="M_T3P1" name="D-glyceraldehyde 3-phosphate" compartment="C_c" boundaryCondition="false" sboTerm="SBO:0000299"><annotation><in:inchi xmlns:in="http://biomodels.net/inchi" metaid="metaid_M_T3P1_inchi">InChI=1/C3H7O6P/c4-1-3(5)2-9-10(6,7)8/h1,3,5H,2H2,(H2,6,7,8)/t3-/m0/s1/f/h6-7H</in:inchi><rdf:RDF xmlns:rdf="http://www.w3.org/1999/02/22-rdf-syntax-ns#" xmlns:dc="http://purl.org/dc/elements/1.1/" xmlns:dcterms="http://purl.org/dc/terms/" xmlns:vCard="http://www.w3.org/2001/vcard-rdf/3.0#" xmlns:bqbiol="http://biomodels.net/biology-qualifiers/" xmlns:bqmodel="http://biomodels.net/model-qualifiers/"><rdf:Description rdf:about="#metaid_M_T3P1"><bqbiol:is><rdf:Bag><rdf:li rdf:resource="#metaid_M_T3P1_inchi" /><rdf:li rdf:resource="urn:miriam:obo.chebi:CHEBI:29052"/></rdf:Bag></bqbiol:is></rdf:Description></rdf:RDF></annotation></species>
<species metaid="metaid_M_GLYAL" id="M_GLYAL" name="D-glyceraldehyde" compartment="C_c" boundaryCondition="false" sboTerm="SBO:0000299"><annotation><in:inchi xmlns:in="http://biomodels.net/inchi" metaid="metaid_M_GLYAL_inchi">InChI=1/C3H6O3/c4-1-3(6)2-5/h1,3,5-6H,2H2/t3-/m0/s1</in:inchi><rdf:RDF xmlns:rdf="http://www.w3.org/1999/02/22-rdf-syntax-ns#" xmlns:dc="http://purl.org/dc/elements/1.1/" xmlns:dcterms="http://purl.org/dc/terms/" xmlns:vCard="http://www.w3.org/2001/vcard-rdf/3.0#" xmlns:bqbiol="http://biomodels.net/biology-qualifiers/" xmlns:bqmodel="http://biomodels.net/model-qualifiers/"><rdf:Description rdf:about="#metaid_M_GLYAL"><bqbiol:is><rdf:Bag><rdf:li rdf:resource="#metaid_M_GLYAL_inchi" /><rdf:li rdf:resource="urn:miriam:obo.chebi:CHEBI:17378"/></rdf:Bag></bqbiol:is></rdf:Description></rdf:RDF></annotation></species>
<species metaid="metaid_M_G" id="M_G" name="D-glycerate" compartment="C_c" boundaryCondition="false" sboTerm="SBO:0000299"><annotation><in:inchi xmlns:in="http://biomodels.net/inchi" metaid="metaid_M_G_inchi">InChI=1/C3H6O4/c4-1-2(5)3(6)7/h2,4-5H,1H2,(H,6,7)/p-1/t2-/m1/s1/fC3H5O4/q-1</in:inchi><rdf:RDF xmlns:rdf="http://www.w3.org/1999/02/22-rdf-syntax-ns#" xmlns:dc="http://purl.org/dc/elements/1.1/" xmlns:dcterms="http://purl.org/dc/terms/" xmlns:vCard="http://www.w3.org/2001/vcard-rdf/3.0#" xmlns:bqbiol="http://biomodels.net/biology-qualifiers/" xmlns:bqmodel="http://biomodels.net/model-qualifiers/"><rdf:Description rdf:about="#metaid_M_G"><bqbiol:is><rdf:Bag><rdf:li rdf:resource="#metaid_M_G_inchi" /><rdf:li rdf:resource="urn:miriam:obo.chebi:CHEBI:16659"/></rdf:Bag></bqbiol:is></rdf:Description></rdf:RDF></annotation></species>
<species metaid="metaid_M_DGMP" id="M_DGMP" name="dGMP" compartment="C_c" boundaryCondition="false" sboTerm="SBO:0000299"><annotation><in:inchi xmlns:in="http://biomodels.net/inchi" metaid="metaid_M_DGMP_inchi">InChI=1/C10H14N5O7P/c11-10-13-8-7(9(17)14-10)12-3-15(8)6-1-4(16)5(22-6)2-21-23(18,19)20/h3-6,16H,1-2H2,(H2,18,19,20)(H3,11,13,14,17)/t4-,5+,6+/m0/s1</in:inchi><rdf:RDF xmlns:rdf="http://www.w3.org/1999/02/22-rdf-syntax-ns#" xmlns:dc="http://purl.org/dc/elements/1.1/" xmlns:dcterms="http://purl.org/dc/terms/" xmlns:vCard="http://www.w3.org/2001/vcard-rdf/3.0#" xmlns:bqbiol="http://biomodels.net/biology-qualifiers/" xmlns:bqmodel="http://biomodels.net/model-qualifiers/"><rdf:Description rdf:about="#metaid_M_DGMP"><bqbiol:is><rdf:Bag><rdf:li rdf:resource="#metaid_M_DGMP_inchi" /><rdf:li rdf:resource="urn:miriam:obo.chebi:CHEBI:16192"/></rdf:Bag></bqbiol:is></rdf:Description></rdf:RDF></annotation></species>
<species metaid="metaid_M_DGTP" id="M_DGTP" name="dGTP" compartment="C_c" boundaryCondition="false" sboTerm="SBO:0000299"><annotation><in:inchi xmlns:in="http://biomodels.net/inchi" metaid="metaid_M_DGTP_inchi">InChI=1/C10H16N5O13P3/c11-10-13-8-7(9(17)14-10)12-3-15(8)6-1-4(16)5(26-6)2-25-30(21,22)28-31(23,24)27-29(18,19)20/h3-6,16H,1-2H2,(H,21,22)(H,23,24)(H2,18,19,20)(H3,11,13,14,17)/t4-,5+,6+/m0/s1</in:inchi><rdf:RDF xmlns:rdf="http://www.w3.org/1999/02/22-rdf-syntax-ns#" xmlns:dc="http://purl.org/dc/elements/1.1/" xmlns:dcterms="http://purl.org/dc/terms/" xmlns:vCard="http://www.w3.org/2001/vcard-rdf/3.0#" xmlns:bqbiol="http://biomodels.net/biology-qualifiers/" xmlns:bqmodel="http://biomodels.net/model-qualifiers/"><rdf:Description rdf:about="#metaid_M_DGTP"><bqbiol:is><rdf:Bag><rdf:li rdf:resource="#metaid_M_DGTP_inchi" /><rdf:li rdf:resource="urn:miriam:obo.chebi:CHEBI:16497"/></rdf:Bag></bqbiol:is></rdf:Description></rdf:RDF></annotation></species>
<species metaid="metaid_M_DGDG" id="M_DGDG" name="digalactosyl-diacylglycerol" compartment="C_c" boundaryCondition="false" sboTerm="SBO:0000299"><notes><body xmlns="http://www.w3.org/1999/xhtml"><p>FORMULA: C17H26O15R2</p></body></notes><annotation><rdf:RDF xmlns:rdf="http://www.w3.org/1999/02/22-rdf-syntax-ns#" xmlns:dc="http://purl.org/dc/elements/1.1/" xmlns:dcterms="http://purl.org/dc/terms/" xmlns:vCard="http://www.w3.org/2001/vcard-rdf/3.0#" xmlns:bqbiol="http://biomodels.net/biology-qualifiers/" xmlns:bqmodel="http://biomodels.net/model-qualifiers/"><rdf:Description rdf:about="#metaid_M_DGDG"><bqbiol:is><rdf:Bag><rdf:li rdf:resource="urn:miriam:kegg.compound:C06037"/></rdf:Bag></bqbiol:is></rdf:Description></rdf:RDF></annotation></species>
<species metaid="metaid_M_DGDMIPC" id="M_DGDMIPC" name="digalactosyl-dimannosyl-inositol-P-ceramide" compartment="C_c" boundaryCondition="false" sboTerm="SBO:0000299"><notes><body xmlns="http://www.w3.org/1999/xhtml"><p>FORMULA: C74H137NO39PR2</p></body></notes></species>
<species metaid="metaid_M_DAGLY" id="M_DAGLY" name="diglycerides" compartment="C_c" boundaryCondition="false" sboTerm="SBO:0000299"><notes><body xmlns="http://www.w3.org/1999/xhtml"><p>FORMULA: C5H6O5R2</p></body></notes><annotation><rdf:RDF xmlns:rdf="http://www.w3.org/1999/02/22-rdf-syntax-ns#" xmlns:dc="http://purl.org/dc/elements/1.1/" xmlns:dcterms="http://purl.org/dc/terms/" xmlns:vCard="http://www.w3.org/2001/vcard-rdf/3.0#" xmlns:bqbiol="http://biomodels.net/biology-qualifiers/" xmlns:bqmodel="http://biomodels.net/model-qualifiers/"><rdf:Description rdf:about="#metaid_M_DAGLY"><bqbiol:is><rdf:Bag><rdf:li rdf:resource="urn:miriam:obo.chebi:CHEBI:18035"/></rdf:Bag></bqbiol:is></rdf:Description></rdf:RDF></annotation></species>
<species metaid="metaid_M_DHF" id="M_DHF" name="dihydrofolate" compartment="C_c" boundaryCondition="false" sboTerm="SBO:0000299"><annotation><in:inchi xmlns:in="http://biomodels.net/inchi" metaid="metaid_M_DHF_inchi">InChI=1/C19H21N7O6/c20-19-25-15-14(17(30)26-19)23-11(8-22-15)7-21-10-3-1-9(2-4-10)16(29)24-12(18(31)32)5-6-13(27)28/h1-4,12,21H,5-8H2,(H,24,29)(H,27,28)(H,31,32)(H4,20,22,25,26,30)/t12-/m0/s1</in:inchi><rdf:RDF xmlns:rdf="http://www.w3.org/1999/02/22-rdf-syntax-ns#" xmlns:dc="http://purl.org/dc/elements/1.1/" xmlns:dcterms="http://purl.org/dc/terms/" xmlns:vCard="http://www.w3.org/2001/vcard-rdf/3.0#" xmlns:bqbiol="http://biomodels.net/biology-qualifiers/" xmlns:bqmodel="http://biomodels.net/model-qualifiers/"><rdf:Description rdf:about="#metaid_M_DHF"><bqbiol:is><rdf:Bag><rdf:li rdf:resource="#metaid_M_DHF_inchi" /><rdf:li rdf:resource="urn:miriam:obo.chebi:CHEBI:15633"/></rdf:Bag></bqbiol:is></rdf:Description></rdf:RDF></annotation></species>
<species metaid="metaid_M_DHPT" id="M_DHPT" name="dihydropteroate" compartment="C_c" boundaryCondition="false" sboTerm="SBO:0000299"><annotation><in:inchi xmlns:in="http://biomodels.net/inchi" metaid="metaid_M_DHPT_inchi">InChI=1/C14H14N6O3/c15-14-19-11-10(12(21)20-14)18-9(6-17-11)5-16-8-3-1-7(2-4-8)13(22)23/h1-4,16H,5-6H2,(H,22,23)(H4,15,17,19,20,21)/p-1/fC14H13N6O3/h17,20H,15H2/q-1</in:inchi><rdf:RDF xmlns:rdf="http://www.w3.org/1999/02/22-rdf-syntax-ns#" xmlns:dc="http://purl.org/dc/elements/1.1/" xmlns:dcterms="http://purl.org/dc/terms/" xmlns:vCard="http://www.w3.org/2001/vcard-rdf/3.0#" xmlns:bqbiol="http://biomodels.net/biology-qualifiers/" xmlns:bqmodel="http://biomodels.net/model-qualifiers/"><rdf:Description rdf:about="#metaid_M_DHPT"><bqbiol:is><rdf:Bag><rdf:li rdf:resource="#metaid_M_DHPT_inchi" /><rdf:li rdf:resource="urn:miriam:obo.chebi:CHEBI:17839"/></rdf:Bag></bqbiol:is></rdf:Description></rdf:RDF></annotation></species>
<species metaid="metaid_M_DMIPC" id="M_DMIPC" name="di-mannosyl-inositol-P-ceramide" compartment="C_c" boundaryCondition="false" sboTerm="SBO:0000299"><notes><body xmlns="http://www.w3.org/1999/xhtml"><p>FORMULA: C62H113NO27PR2</p></body></notes></species>
<species metaid="metaid_M_DMPP" id="M_DMPP" name="dimethylallyl diphosphate" compartment="C_c" boundaryCondition="false" sboTerm="SBO:0000299"><annotation><in:inchi xmlns:in="http://biomodels.net/inchi" metaid="metaid_M_DMPP_inchi">InChI=1/C5H12O7P2/c1-5(2)3-4-11-14(9,10)12-13(6,7)8/h3H,4H2,1-2H3,(H,9,10)(H2,6,7,8)</in:inchi><rdf:RDF xmlns:rdf="http://www.w3.org/1999/02/22-rdf-syntax-ns#" xmlns:dc="http://purl.org/dc/elements/1.1/" xmlns:dcterms="http://purl.org/dc/terms/" xmlns:vCard="http://www.w3.org/2001/vcard-rdf/3.0#" xmlns:bqbiol="http://biomodels.net/biology-qualifiers/" xmlns:bqmodel="http://biomodels.net/model-qualifiers/"><rdf:Description rdf:about="#metaid_M_DMPP"><bqbiol:is><rdf:Bag><rdf:li rdf:resource="#metaid_M_DMPP_inchi" /><rdf:li rdf:resource="urn:miriam:obo.chebi:CHEBI:16057"/></rdf:Bag></bqbiol:is></rdf:Description></rdf:RDF></annotation></species>
<species metaid="metaid_M_PPI" id="M_PPI" name="diphosphate" compartment="C_c" boundaryCondition="false" sboTerm="SBO:0000299"><annotation><in:inchi xmlns:in="http://biomodels.net/inchi" metaid="metaid_M_PPI_inchi">InChI=1/H4O7P2/c1-8(2,3)7-9(4,5)6/h(H2,1,2,3)(H2,4,5,6)/p-4/fO7P2/q-4</in:inchi><rdf:RDF xmlns:rdf="http://www.w3.org/1999/02/22-rdf-syntax-ns#" xmlns:dc="http://purl.org/dc/elements/1.1/" xmlns:dcterms="http://purl.org/dc/terms/" xmlns:vCard="http://www.w3.org/2001/vcard-rdf/3.0#" xmlns:bqbiol="http://biomodels.net/biology-qualifiers/" xmlns:bqmodel="http://biomodels.net/model-qualifiers/"><rdf:Description rdf:about="#metaid_M_PPI"><bqbiol:is><rdf:Bag><rdf:li rdf:resource="#metaid_M_PPI_inchi" /><rdf:li rdf:resource="urn:miriam:obo.chebi:CHEBI:18361"/></rdf:Bag></bqbiol:is></rdf:Description></rdf:RDF></annotation></species>
<species metaid="metaid_M_MNT1P" id="M_MNT1P" name="D-mannitol 1-phosphate" compartment="C_c" boundaryCondition="false" sboTerm="SBO:0000299"><annotation><in:inchi xmlns:in="http://biomodels.net/inchi" metaid="metaid_M_MNT1P_inchi">InChI=1/C6H15O9P/c7-1-3(8)5(10)6(11)4(9)2-15-16(12,13)14/h3-11H,1-2H2,(H2,12,13,14)/t3-,4-,5-,6-/m1/s1</in:inchi><rdf:RDF xmlns:rdf="http://www.w3.org/1999/02/22-rdf-syntax-ns#" xmlns:dc="http://purl.org/dc/elements/1.1/" xmlns:dcterms="http://purl.org/dc/terms/" xmlns:vCard="http://www.w3.org/2001/vcard-rdf/3.0#" xmlns:bqbiol="http://biomodels.net/biology-qualifiers/" xmlns:bqmodel="http://biomodels.net/model-qualifiers/"><rdf:Description rdf:about="#metaid_M_MNT1P"><bqbiol:is><rdf:Bag><rdf:li rdf:resource="#metaid_M_MNT1P_inchi" /><rdf:li rdf:resource="urn:miriam:obo.chebi:CHEBI:16298"/></rdf:Bag></bqbiol:is></rdf:Description></rdf:RDF></annotation></species>
<species metaid="metaid_M_MNT" id="M_MNT" name="D-mannitol" compartment="C_c" boundaryCondition="false" sboTerm="SBO:0000299"><annotation><in:inchi xmlns:in="http://biomodels.net/inchi" metaid="metaid_M_MNT_inchi">InChI=1/C6H14O6/c7-1-3(9)5(11)6(12)4(10)2-8/h3-12H,1-2H2/t3-,4-,5-,6-/m1/s1</in:inchi><rdf:RDF xmlns:rdf="http://www.w3.org/1999/02/22-rdf-syntax-ns#" xmlns:dc="http://purl.org/dc/elements/1.1/" xmlns:dcterms="http://purl.org/dc/terms/" xmlns:vCard="http://www.w3.org/2001/vcard-rdf/3.0#" xmlns:bqbiol="http://biomodels.net/biology-qualifiers/" xmlns:bqmodel="http://biomodels.net/model-qualifiers/"><rdf:Description rdf:about="#metaid_M_MNT"><bqbiol:is><rdf:Bag><rdf:li rdf:resource="#metaid_M_MNT_inchi" /><rdf:li rdf:resource="urn:miriam:obo.chebi:CHEBI:16899"/></rdf:Bag></bqbiol:is></rdf:Description></rdf:RDF></annotation></species>
<species metaid="metaid_M_MAN1P" id="M_MAN1P" name="D-mannose 1-phosphate" compartment="C_c" boundaryCondition="false" sboTerm="SBO:0000299"><annotation><in:inchi xmlns:in="http://biomodels.net/inchi" metaid="metaid_M_MAN1P_inchi">InChI=1/C6H13O9P/c7-1-2-3(8)4(9)5(10)6(14-2)15-16(11,12)13/h2-10H,1H2,(H2,11,12,13)/t2-,3-,4+,5+,6?/m1/s1/f/h11-12H</in:inchi><rdf:RDF xmlns:rdf="http://www.w3.org/1999/02/22-rdf-syntax-ns#" xmlns:dc="http://purl.org/dc/elements/1.1/" xmlns:dcterms="http://purl.org/dc/terms/" xmlns:vCard="http://www.w3.org/2001/vcard-rdf/3.0#" xmlns:bqbiol="http://biomodels.net/biology-qualifiers/" xmlns:bqmodel="http://biomodels.net/model-qualifiers/"><rdf:Description rdf:about="#metaid_M_MAN1P"><bqbiol:is><rdf:Bag><rdf:li rdf:resource="#metaid_M_MAN1P_inchi" /><rdf:li rdf:resource="urn:miriam:obo.chebi:CHEBI:35374"/></rdf:Bag></bqbiol:is></rdf:Description></rdf:RDF></annotation></species>
<species metaid="metaid_M_MAN6P" id="M_MAN6P" name="D-mannose 6-phosphate" compartment="C_c" boundaryCondition="false" sboTerm="SBO:0000299"><annotation><in:inchi xmlns:in="http://biomodels.net/inchi" metaid="metaid_M_MAN6P_inchi">InChI=1/C6H13O9P/c7-3-2(1-14-16(11,12)13)15-6(10)5(9)4(3)8/h2-10H,1H2,(H2,11,12,13)/t2-,3-,4+,5+,6-/m1/s1/f/h11-12H</in:inchi><rdf:RDF xmlns:rdf="http://www.w3.org/1999/02/22-rdf-syntax-ns#" xmlns:dc="http://purl.org/dc/elements/1.1/" xmlns:dcterms="http://purl.org/dc/terms/" xmlns:vCard="http://www.w3.org/2001/vcard-rdf/3.0#" xmlns:bqbiol="http://biomodels.net/biology-qualifiers/" xmlns:bqmodel="http://biomodels.net/model-qualifiers/"><rdf:Description rdf:about="#metaid_M_MAN6P"><bqbiol:is><rdf:Bag><rdf:li rdf:resource="#metaid_M_MAN6P_inchi" /><rdf:li rdf:resource="urn:miriam:obo.chebi:CHEBI:17369"/></rdf:Bag></bqbiol:is></rdf:Description></rdf:RDF></annotation></species>
<species metaid="metaid_M_MAN" id="M_MAN" name="D-mannose" compartment="C_c" boundaryCondition="false" sboTerm="SBO:0000299"><notes><body xmlns="http://www.w3.org/1999/xhtml"><p>FORMULA: C6H12O6</p></body></notes><annotation><rdf:RDF xmlns:rdf="http://www.w3.org/1999/02/22-rdf-syntax-ns#" xmlns:dc="http://purl.org/dc/elements/1.1/" xmlns:dcterms="http://purl.org/dc/terms/" xmlns:vCard="http://www.w3.org/2001/vcard-rdf/3.0#" xmlns:bqbiol="http://biomodels.net/biology-qualifiers/" xmlns:bqmodel="http://biomodels.net/model-qualifiers/"><rdf:Description rdf:about="#metaid_M_MAN"><bqbiol:is><rdf:Bag><rdf:li rdf:resource="urn:miriam:obo.chebi:CHEBI:16024"/></rdf:Bag></bqbiol:is></rdf:Description></rdf:RDF></annotation></species>
<species metaid="metaid_M_DPRO" id="M_DPRO" name="D-proline" compartment="C_c" boundaryCondition="false" sboTerm="SBO:0000299"><annotation><in:inchi xmlns:in="http://biomodels.net/inchi" metaid="metaid_M_DPRO_inchi">InChI=1/C5H9NO2/c7-5(8)4-2-1-3-6-4/h4,6H,1-3H2,(H,7,8)/t4-/m1/s1/f/h7H</in:inchi><rdf:RDF xmlns:rdf="http://www.w3.org/1999/02/22-rdf-syntax-ns#" xmlns:dc="http://purl.org/dc/elements/1.1/" xmlns:dcterms="http://purl.org/dc/terms/" xmlns:vCard="http://www.w3.org/2001/vcard-rdf/3.0#" xmlns:bqbiol="http://biomodels.net/biology-qualifiers/" xmlns:bqmodel="http://biomodels.net/model-qualifiers/"><rdf:Description rdf:about="#metaid_M_DPRO"><bqbiol:is><rdf:Bag><rdf:li rdf:resource="#metaid_M_DPRO_inchi" /><rdf:li rdf:resource="urn:miriam:obo.chebi:CHEBI:16313"/></rdf:Bag></bqbiol:is></rdf:Description></rdf:RDF></annotation></species>
<species metaid="metaid_M_R1P" id="M_R1P" name="D-ribose 1-phosphate" compartment="C_c" boundaryCondition="false" sboTerm="SBO:0000299"><annotation><in:inchi xmlns:in="http://biomodels.net/inchi" metaid="metaid_M_R1P_inchi">InChI=1/C5H11O8P/c6-1-2-3(7)4(8)5(12-2)13-14(9,10)11/h2-8H,1H2,(H2,9,10,11)/t2-,3-,4-,5?/m1/s1/f/h9-10H</in:inchi><rdf:RDF xmlns:rdf="http://www.w3.org/1999/02/22-rdf-syntax-ns#" xmlns:dc="http://purl.org/dc/elements/1.1/" xmlns:dcterms="http://purl.org/dc/terms/" xmlns:vCard="http://www.w3.org/2001/vcard-rdf/3.0#" xmlns:bqbiol="http://biomodels.net/biology-qualifiers/" xmlns:bqmodel="http://biomodels.net/model-qualifiers/"><rdf:Description rdf:about="#metaid_M_R1P"><bqbiol:is><rdf:Bag><rdf:li rdf:resource="#metaid_M_R1P_inchi" /><rdf:li rdf:resource="urn:miriam:obo.chebi:CHEBI:35425"/></rdf:Bag></bqbiol:is></rdf:Description></rdf:RDF></annotation></species>
<species metaid="metaid_M_R5P" id="M_R5P" name="D-ribose 5-phosphate" compartment="C_c" boundaryCondition="false" sboTerm="SBO:0000299"><annotation><in:inchi xmlns:in="http://biomodels.net/inchi" metaid="metaid_M_R5P_inchi">InChI=1/C5H11O8P/c6-1-3(7)5(9)4(8)2-13-14(10,11)12/h1,3-5,7-9H,2H2,(H2,10,11,12)/t3-,4+,5-/m0/s1/f/h10-11H</in:inchi><rdf:RDF xmlns:rdf="http://www.w3.org/1999/02/22-rdf-syntax-ns#" xmlns:dc="http://purl.org/dc/elements/1.1/" xmlns:dcterms="http://purl.org/dc/terms/" xmlns:vCard="http://www.w3.org/2001/vcard-rdf/3.0#" xmlns:bqbiol="http://biomodels.net/biology-qualifiers/" xmlns:bqmodel="http://biomodels.net/model-qualifiers/"><rdf:Description rdf:about="#metaid_M_R5P"><bqbiol:is><rdf:Bag><rdf:li rdf:resource="#metaid_M_R5P_inchi" /><rdf:li rdf:resource="urn:miriam:obo.chebi:CHEBI:17797"/></rdf:Bag></bqbiol:is></rdf:Description></rdf:RDF></annotation></species>
<species metaid="metaid_M_RIB" id="M_RIB" name="D-ribose" compartment="C_c" boundaryCondition="false" sboTerm="SBO:0000299"><annotation><in:inchi xmlns:in="http://biomodels.net/inchi" metaid="metaid_M_RIB_inchi">InChI=1/C5H10O5/c6-1-3(8)5(10)4(9)2-7/h1,3-5,7-10H,2H2/t3-,4+,5-/m0/s1</in:inchi><rdf:RDF xmlns:rdf="http://www.w3.org/1999/02/22-rdf-syntax-ns#" xmlns:dc="http://purl.org/dc/elements/1.1/" xmlns:dcterms="http://purl.org/dc/terms/" xmlns:vCard="http://www.w3.org/2001/vcard-rdf/3.0#" xmlns:bqbiol="http://biomodels.net/biology-qualifiers/" xmlns:bqmodel="http://biomodels.net/model-qualifiers/"><rdf:Description rdf:about="#metaid_M_RIB"><bqbiol:is><rdf:Bag><rdf:li rdf:resource="#metaid_M_RIB_inchi" /><rdf:li rdf:resource="urn:miriam:obo.chebi:CHEBI:16988"/></rdf:Bag></bqbiol:is></rdf:Description></rdf:RDF></annotation></species>
<species metaid="metaid_M_RL5P" id="M_RL5P" name="D-ribulose 5-phosphate" compartment="C_c" boundaryCondition="false" sboTerm="SBO:0000299"><annotation><in:inchi xmlns:in="http://biomodels.net/inchi" metaid="metaid_M_RL5P_inchi">InChI=1/C5H11O8P/c6-1-3(7)5(9)4(8)2-13-14(10,11)12/h4-6,8-9H,1-2H2,(H2,10,11,12)/t4-,5+/m1/s1/f/h10-11H</in:inchi><rdf:RDF xmlns:rdf="http://www.w3.org/1999/02/22-rdf-syntax-ns#" xmlns:dc="http://purl.org/dc/elements/1.1/" xmlns:dcterms="http://purl.org/dc/terms/" xmlns:vCard="http://www.w3.org/2001/vcard-rdf/3.0#" xmlns:bqbiol="http://biomodels.net/biology-qualifiers/" xmlns:bqmodel="http://biomodels.net/model-qualifiers/"><rdf:Description rdf:about="#metaid_M_RL5P"><bqbiol:is><rdf:Bag><rdf:li rdf:resource="#metaid_M_RL5P_inchi" /><rdf:li rdf:resource="urn:miriam:obo.chebi:CHEBI:17363"/></rdf:Bag></bqbiol:is></rdf:Description></rdf:RDF></annotation></species>
<species metaid="metaid_M_SOT" id="M_SOT" name="D-sorbitol" compartment="C_c" boundaryCondition="false" sboTerm="SBO:0000299"><annotation><in:inchi xmlns:in="http://biomodels.net/inchi" metaid="metaid_M_SOT_inchi">InChI=1/C6H14O6/c7-1-3(9)5(11)6(12)4(10)2-8/h3-12H,1-2H2/t3-,4+,5-,6-/m1/s1</in:inchi><rdf:RDF xmlns:rdf="http://www.w3.org/1999/02/22-rdf-syntax-ns#" xmlns:dc="http://purl.org/dc/elements/1.1/" xmlns:dcterms="http://purl.org/dc/terms/" xmlns:vCard="http://www.w3.org/2001/vcard-rdf/3.0#" xmlns:bqbiol="http://biomodels.net/biology-qualifiers/" xmlns:bqmodel="http://biomodels.net/model-qualifiers/"><rdf:Description rdf:about="#metaid_M_SOT"><bqbiol:is><rdf:Bag><rdf:li rdf:resource="#metaid_M_SOT_inchi" /><rdf:li rdf:resource="urn:miriam:obo.chebi:CHEBI:17924"/></rdf:Bag></bqbiol:is></rdf:Description></rdf:RDF></annotation></species>
<species metaid="metaid_M_TDP" id="M_TDP" name="D-tagatofuranose 1,6-bisphosphate" compartment="C_c" boundaryCondition="false" sboTerm="SBO:0000299"><annotation><in:inchi xmlns:in="http://biomodels.net/inchi" metaid="metaid_M_TDP_inchi">InChI=1/C6H14O12P2/c7-4-3(1-16-19(10,11)12)18-6(9,5(4)8)2-17-20(13,14)15/h3-5,7-9H,1-2H2,(H2,10,11,12)(H2,13,14,15)/t3-,4+,5+,6?/m1/s1/f/h10-11,13-14H</in:inchi><rdf:RDF xmlns:rdf="http://www.w3.org/1999/02/22-rdf-syntax-ns#" xmlns:dc="http://purl.org/dc/elements/1.1/" xmlns:dcterms="http://purl.org/dc/terms/" xmlns:vCard="http://www.w3.org/2001/vcard-rdf/3.0#" xmlns:bqbiol="http://biomodels.net/biology-qualifiers/" xmlns:bqmodel="http://biomodels.net/model-qualifiers/"><rdf:Description rdf:about="#metaid_M_TDP"><bqbiol:is><rdf:Bag><rdf:li rdf:resource="#metaid_M_TDP_inchi" /><rdf:li rdf:resource="urn:miriam:obo.chebi:CHEBI:4250"/></rdf:Bag></bqbiol:is></rdf:Description></rdf:RDF></annotation></species>
<species metaid="metaid_M_DTDP" id="M_DTDP" name="dTDP" compartment="C_c" boundaryCondition="false" sboTerm="SBO:0000299"><annotation><in:inchi xmlns:in="http://biomodels.net/inchi" metaid="metaid_M_DTDP_inchi">InChI=1/C10H16N2O11P2/c1-5-3-12(10(15)11-9(5)14)8-2-6(13)7(22-8)4-21-25(19,20)23-24(16,17)18/h3,6-8,13H,2,4H2,1H3,(H,19,20)(H,11,14,15)(H2,16,17,18)/t6-,7+,8+/m0/s1/f/h11,16-17,19H</in:inchi><rdf:RDF xmlns:rdf="http://www.w3.org/1999/02/22-rdf-syntax-ns#" xmlns:dc="http://purl.org/dc/elements/1.1/" xmlns:dcterms="http://purl.org/dc/terms/" xmlns:vCard="http://www.w3.org/2001/vcard-rdf/3.0#" xmlns:bqbiol="http://biomodels.net/biology-qualifiers/" xmlns:bqmodel="http://biomodels.net/model-qualifiers/"><rdf:Description rdf:about="#metaid_M_DTDP"><bqbiol:is><rdf:Bag><rdf:li rdf:resource="#metaid_M_DTDP_inchi" /><rdf:li rdf:resource="urn:miriam:obo.chebi:CHEBI:18075"/></rdf:Bag></bqbiol:is></rdf:Description></rdf:RDF></annotation></species>
<species metaid="metaid_M_DTMP" id="M_DTMP" name="dTMP" compartment="C_c" boundaryCondition="false" sboTerm="SBO:0000299"><annotation><in:inchi xmlns:in="http://biomodels.net/inchi" metaid="metaid_M_DTMP_inchi">InChI=1/C10H15N2O8P/c1-5-3-12(10(15)11-9(5)14)8-2-6(13)7(20-8)4-19-21(16,17)18/h3,6-8,13H,2,4H2,1H3,(H,11,14,15)(H2,16,17,18)/t6-,7+,8+/m0/s1/f/h11,16-17H</in:inchi><rdf:RDF xmlns:rdf="http://www.w3.org/1999/02/22-rdf-syntax-ns#" xmlns:dc="http://purl.org/dc/elements/1.1/" xmlns:dcterms="http://purl.org/dc/terms/" xmlns:vCard="http://www.w3.org/2001/vcard-rdf/3.0#" xmlns:bqbiol="http://biomodels.net/biology-qualifiers/" xmlns:bqmodel="http://biomodels.net/model-qualifiers/"><rdf:Description rdf:about="#metaid_M_DTMP"><bqbiol:is><rdf:Bag><rdf:li rdf:resource="#metaid_M_DTMP_inchi" /><rdf:li rdf:resource="urn:miriam:obo.chebi:CHEBI:17013"/></rdf:Bag></bqbiol:is></rdf:Description></rdf:RDF></annotation></species>
<species metaid="metaid_M_DTTP" id="M_DTTP" name="dTTP" compartment="C_c" boundaryCondition="false" sboTerm="SBO:0000299"><annotation><in:inchi xmlns:in="http://biomodels.net/inchi" metaid="metaid_M_DTTP_inchi">InChI=1/C10H17N2O14P3/c1-5-3-12(10(15)11-9(5)14)8-2-6(13)7(24-8)4-23-28(19,20)26-29(21,22)25-27(16,17)18/h3,6-8,13H,2,4H2,1H3,(H,19,20)(H,21,22)(H,11,14,15)(H2,16,17,18)/t6-,7+,8+/m0/s1/f/h11,16-17,19,21H</in:inchi><rdf:RDF xmlns:rdf="http://www.w3.org/1999/02/22-rdf-syntax-ns#" xmlns:dc="http://purl.org/dc/elements/1.1/" xmlns:dcterms="http://purl.org/dc/terms/" xmlns:vCard="http://www.w3.org/2001/vcard-rdf/3.0#" xmlns:bqbiol="http://biomodels.net/biology-qualifiers/" xmlns:bqmodel="http://biomodels.net/model-qualifiers/"><rdf:Description rdf:about="#metaid_M_DTTP"><bqbiol:is><rdf:Bag><rdf:li rdf:resource="#metaid_M_DTTP_inchi" /><rdf:li rdf:resource="urn:miriam:obo.chebi:CHEBI:18077"/></rdf:Bag></bqbiol:is></rdf:Description></rdf:RDF></annotation></species>
[truncated: 3,824,538 more chars]
