# Supplementary material for: The RAVEN Toolbox and Its Use for Generating a Genome-scale Metabolic Model for Penicillium chrysogenum
Source: PLoS Comput Biol. 2013 Mar 21;9(3):e1002980. doi: 10.1371/journal.pcbi.1002980 (PMC3605104; doi:10.1371/journal.pcbi.1002980)
Supplement: Dataset S1 — The iAL1006 genome-scale model of P. chrysogenum in SBML and Excel formats, together with a metabolic map for visualization and a task list for model validation. (ZIP) [file pcbi.1002980.s001.zip › simulations.xls]

## Sheet: TASKS
#	This file is for validation of the P. chrysogenum GEM. It is intended to be used with the checkTasks function
#	There is a focus on catabolism and production of by-products or secondary metabolites. This is because synthesis of most relevant metabolites are included in the biomass equation
#	For details regarding the biomass composition, see the supplementary material or the model file
#
#	The model file is assumed to have no open exchange reactions (use importModel(filename,false) or set their bounds to 0)
#	Prior to running these tests the model was tested so that no metabolites could be produced without uptakes and no metabolites could be taken up without production.
#
	ID	DESCRIPTION	SHOULD FAIL	IN	IN LB	IN UB	OUT	OUT LB	OUT UB	EQU	EQU LB	EQU UB	CHANGED RXN	CHANGED LB	CHANGED UB	PRINT FLUX	COMMENTS	SOURCE
#	Nitrogen sources
	1	Growth without a nitrogen source	TRUE	O2[e];alpha-D-glucose[e];phosphate[e];sulfate[e];pimelate[e];thiamin[e]			CO2[e];H2O[e];2-oxy-but-3-enoate[e]										Just to check that thiamin can't be degraded for nitrogen
							biomass[e]	1
	2	Growth using NH3 as sole nitrogen source		O2[e];alpha-D-glucose[e];phosphate[e];sulfate[e];pimelate[e];thiamin[e];NH3[e]			CO2[e];H2O[e];2-oxy-but-3-enoate[e]											Physiological Engineering Aspects of Penicillin chrysogenum, J. Nielsen, World Scientific (1997),p. 11
							biomass[e]	1
	3	Growth using nitrate as sole nitrogen source		O2[e];alpha-D-glucose[e];phosphate[e];sulfate[e];pimelate[e];thiamin[e];nitrate[e]			CO2[e];H2O[e];2-oxy-but-3-enoate[e]											Physiological Engineering Aspects of Penicillin chrysogenum, J. Nielsen, World Scientific (1997),p. 11
							biomass[e]	1
	4	Growth using nitrite as sole nitrogen source		O2[e];alpha-D-glucose[e];phosphate[e];sulfate[e];pimelate[e];thiamin[e];nitrite[e]			CO2[e];H2O[e];2-oxy-but-3-enoate[e]											Physiological Engineering Aspects of Penicillin chrysogenum, J. Nielsen, World Scientific (1997),p. 11
							biomass[e]	1
	5	Growth using L-glutamine as sole nitrogen source		O2[e];alpha-D-glucose[e];phosphate[e];sulfate[e];pimelate[e];thiamin[e];L-glutamine[e]			CO2[e];H2O[e];2-oxy-but-3-enoate[e]											Physiological Engineering Aspects of Penicillin chrysogenum, J. Nielsen, World Scientific (1997),p. 11
							biomass[e]	1
	6	Growth using L-asparagine as sole nitrogen source		O2[e];alpha-D-glucose[e];phosphate[e];sulfate[e];pimelate[e];thiamin[e];L-asparagine[e]			CO2[e];H2O[e];2-oxy-but-3-enoate[e]											Physiological Engineering Aspects of Penicillin chrysogenum, J. Nielsen, World Scientific (1997),p. 11
							biomass[e]	1
	7	Growth using L-arginine as sole nitrogen source		O2[e];alpha-D-glucose[e];phosphate[e];sulfate[e];pimelate[e];thiamin[e];L-arginine[e]			CO2[e];H2O[e];2-oxy-but-3-enoate[e]											Physiological Engineering Aspects of Penicillin chrysogenum, J. Nielsen, World Scientific (1997),p. 11
							biomass[e]	1
	8	Growth using L-proline as sole nitrogen source		O2[e];alpha-D-glucose[e];phosphate[e];sulfate[e];pimelate[e];thiamin[e];L-proline[e]			CO2[e];H2O[e];2-oxy-but-3-enoate[e]											Physiological Engineering Aspects of Penicillin chrysogenum, J. Nielsen, World Scientific (1997),p. 11
							biomass[e]	1
	9	Growth using glycine as sole nitrogen source		O2[e];alpha-D-glucose[e];phosphate[e];sulfate[e];pimelate[e];thiamin[e];glycine[e]			CO2[e];H2O[e];2-oxy-but-3-enoate[e]											Physiological Engineering Aspects of Penicillin chrysogenum, J. Nielsen, World Scientific (1997),p. 11
							biomass[e]	1
	10	Growth using L-isoleucine as sole nitrogen source		O2[e];alpha-D-glucose[e];phosphate[e];sulfate[e];pimelate[e];thiamin[e];L-isoleucine[e]			CO2[e];H2O[e];2-oxy-but-3-enoate[e]											Physiological Engineering Aspects of Penicillin chrysogenum, J. Nielsen, World Scientific (1997),p. 11
							biomass[e]	1
	11	Growth using L-lysine as sole nitrogen source		O2[e];alpha-D-glucose[e];phosphate[e];sulfate[e];pimelate[e];thiamin[e];L-lysine[e]			CO2[e];H2O[e];2-oxy-but-3-enoate[e]											Physiological Engineering Aspects of Penicillin chrysogenum, J. Nielsen, World Scientific (1997),p. 11
							biomass[e]	1
	12	Growth using L-leucine as sole nitrogen source		O2[e];alpha-D-glucose[e];phosphate[e];sulfate[e];pimelate[e];thiamin[e];L-leucine[e]			CO2[e];H2O[e];2-oxy-but-3-enoate[e]											Physiological Engineering Aspects of Penicillin chrysogenum, J. Nielsen, World Scientific (1997),p. 11
							biomass[e]	1
	13	Growth using L-phenylalanine as sole nitrogen source		O2[e];alpha-D-glucose[e];phosphate[e];sulfate[e];pimelate[e];thiamin[e];L-phenylalanine[e]			CO2[e];H2O[e];2-oxy-but-3-enoate[e]											Physiological Engineering Aspects of Penicillin chrysogenum, J. Nielsen, World Scientific (1997),p. 11
							biomass[e]	1
	14	Growth using L-tyrosine as sole nitrogen source		O2[e];alpha-D-glucose[e];phosphate[e];sulfate[e];pimelate[e];thiamin[e];L-tyrosine[e]			CO2[e];H2O[e];2-oxy-but-3-enoate[e]											Physiological Engineering Aspects of Penicillin chrysogenum, J. Nielsen, World Scientific (1997),p. 11
							biomass[e]	1
	15	Growth using L-threonine as sole nitrogen source		O2[e];alpha-D-glucose[e];phosphate[e];sulfate[e];pimelate[e];thiamin[e];L-threonine[e]			CO2[e];H2O[e];2-oxy-but-3-enoate[e]											Physiological Engineering Aspects of Penicillin chrysogenum, J. Nielsen, World Scientific (1997),p. 11
							biomass[e]	1
	16	Growth using L-valine as sole nitrogen source		O2[e];alpha-D-glucose[e];phosphate[e];sulfate[e];pimelate[e];thiamin[e];L-valine[e]			CO2[e];H2O[e];2-oxy-but-3-enoate[e]											Physiological Engineering Aspects of Penicillin chrysogenum, J. Nielsen, World Scientific (1997),p. 11
							biomass[e]	1
	17	Growth using L-glutamate as sole nitrogen source		O2[e];alpha-D-glucose[e];phosphate[e];sulfate[e];pimelate[e];thiamin[e];L-glutamate[e]			CO2[e];H2O[e];2-oxy-but-3-enoate[e]											Physiological Engineering Aspects of Penicillin chrysogenum, J. Nielsen, World Scientific (1997),p. 11
							biomass[e]	1
	18	Growth using L-aspartate as sole nitrogen source		O2[e];alpha-D-glucose[e];phosphate[e];sulfate[e];pimelate[e];thiamin[e];L-aspartate[e]			CO2[e];H2O[e];2-oxy-but-3-enoate[e]											Physiological Engineering Aspects of Penicillin chrysogenum, J. Nielsen, World Scientific (1997),p. 11
							biomass[e]	1
	19	Growth using L-alanine as sole nitrogen source		O2[e];alpha-D-glucose[e];phosphate[e];sulfate[e];pimelate[e];thiamin[e];L-alanine[e]			CO2[e];H2O[e];2-oxy-but-3-enoate[e]											Physiological Engineering Aspects of Penicillin chrysogenum, J. Nielsen, World Scientific (1997),p. 11
							biomass[e]	1
	20	Growth using L-ornithine as sole nitrogen source		O2[e];alpha-D-glucose[e];phosphate[e];sulfate[e];pimelate[e];thiamin[e];L-ornithine[e]			CO2[e];H2O[e];2-oxy-but-3-enoate[e]											Physiological Engineering Aspects of Penicillin chrysogenum, J. Nielsen, World Scientific (1997),p. 11
							biomass[e]	1
	21	Growth using L-cysteine as sole nitrogen source	TRUE	O2[e];alpha-D-glucose[e];phosphate[e];sulfate[e];pimelate[e];thiamin[e];L-cysteine[e]			CO2[e];H2O[e];2-oxy-but-3-enoate[e]											Physiological Engineering Aspects of Penicillin chrysogenum, J. Nielsen, World Scientific (1997),p. 11
							biomass[e]	1
	22	Growth using urea as sole nitrogen source		O2[e];alpha-D-glucose[e];phosphate[e];sulfate[e];pimelate[e];thiamin[e];urea[e]			CO2[e];H2O[e];2-oxy-but-3-enoate[e]											PMID:5793119
							biomass[e]	1
	23	Growth using hypoxanthine as sole nitrogen source		O2[e];alpha-D-glucose[e];phosphate[e];sulfate[e];pimelate[e];thiamin[e];hypoxanthine[e]			CO2[e];H2O[e];2-oxy-but-3-enoate[e]											PMID:5793119
							biomass[e]	1
	24	Growth using xanthine as sole nitrogen source		O2[e];alpha-D-glucose[e];phosphate[e];sulfate[e];pimelate[e];thiamin[e];xanthine[e]			CO2[e];H2O[e];2-oxy-but-3-enoate[e]											PMID:5793119
							biomass[e]	1
	25	Growth using adenine as sole nitrogen source		O2[e];alpha-D-glucose[e];phosphate[e];sulfate[e];pimelate[e];thiamin[e];adenine[e]			CO2[e];H2O[e];2-oxy-but-3-enoate[e]											PMID:5793119
							biomass[e]	1
#	Amino acids as both carbon and nitrogen sources
	26	Growth using L-glutamine as nitrogen and carbon source		O2[e];phosphate[e];sulfate[e];pimelate[e];thiamin[e];H2O[e];L-glutamine[e]			CO2[e];H2O[e];2-oxy-but-3-enoate[e];NH3[e]											Physiological Engineering Aspects of Penicillin chrysogenum, J. Nielsen, World Scientific (1997),p. 11
							biomass[e]	1
	27	Growth using L-asparagine as nitrogen and carbon source		O2[e];phosphate[e];sulfate[e];pimelate[e];thiamin[e];L-asparagine[e]			CO2[e];H2O[e];2-oxy-but-3-enoate[e];NH3[e]											Physiological Engineering Aspects of Penicillin chrysogenum, J. Nielsen, World Scientific (1997),p. 11
							biomass[e]	1
	28	Growth using L-arginine as nitrogen and carbon source		O2[e];phosphate[e];sulfate[e];pimelate[e];thiamin[e];L-arginine[e]			CO2[e];H2O[e];2-oxy-but-3-enoate[e];NH3[e]											Physiological Engineering Aspects of Penicillin chrysogenum, J. Nielsen, World Scientific (1997),p. 11
							biomass[e]	1
	29	Growth using L-proline as nitrogen and carbon source		O2[e];phosphate[e];sulfate[e];pimelate[e];thiamin[e];L-proline[e]			CO2[e];H2O[e];2-oxy-but-3-enoate[e];NH3[e]											Physiological Engineering Aspects of Penicillin chrysogenum, J. Nielsen, World Scientific (1997),p. 11
							biomass[e]	1
	30	Growth using glycine as nitrogen and carbon source		O2[e];phosphate[e];sulfate[e];pimelate[e];thiamin[e];glycine[e]			CO2[e];H2O[e];2-oxy-but-3-enoate[e];NH3[e]											Physiological Engineering Aspects of Penicillin chrysogenum, J. Nielsen, World Scientific (1997),p. 11
							biomass[e]	1
	31	Growth using L-isoleucine as nitrogen and carbon source		O2[e];phosphate[e];sulfate[e];pimelate[e];thiamin[e];L-isoleucine[e]			CO2[e];H2O[e];2-oxy-but-3-enoate[e];NH3[e]											Physiological Engineering Aspects of Penicillin chrysogenum, J. Nielsen, World Scientific (1997),p. 11
							biomass[e]	1
	32	Growth using L-lysine as nitrogen and carbon source		O2[e];phosphate[e];sulfate[e];pimelate[e];thiamin[e];L-lysine[e]			CO2[e];H2O[e];2-oxy-but-3-enoate[e];NH3[e]											Physiological Engineering Aspects of Penicillin chrysogenum, J. Nielsen, World Scientific (1997),p. 11
							biomass[e]	1
	33	Growth using L-leucine as nitrogen and carbon source		O2[e];phosphate[e];sulfate[e];pimelate[e];thiamin[e];L-leucine[e]			CO2[e];H2O[e];2-oxy-but-3-enoate[e];NH3[e]											Physiological Engineering Aspects of Penicillin chrysogenum, J. Nielsen, World Scientific (1997),p. 11
							biomass[e]	1
	34	Growth using L-phenylalanine as nitrogen and carbon source		O2[e];phosphate[e];sulfate[e];pimelate[e];thiamin[e];L-phenylalanine[e]			CO2[e];H2O[e];2-oxy-but-3-enoate[e];NH3[e]											Physiological Engineering Aspects of Penicillin chrysogenum, J. Nielsen, World Scientific (1997),p. 11
							biomass[e]	1
	35	Growth using L-tyrosine as nitrogen and carbon source		O2[e];phosphate[e];sulfate[e];pimelate[e];thiamin[e];L-tyrosine[e]			CO2[e];H2O[e];2-oxy-but-3-enoate[e];NH3[e]											Physiological Engineering Aspects of Penicillin chrysogenum, J. Nielsen, World Scientific (1997),p. 11
							biomass[e]	1
	36	Growth using L-threonine as nitrogen and carbon source		O2[e];phosphate[e];sulfate[e];pimelate[e];thiamin[e];L-threonine[e]			CO2[e];H2O[e];2-oxy-but-3-enoate[e];NH3[e]											Physiological Engineering Aspects of Penicillin chrysogenum, J. Nielsen, World Scientific (1997),p. 11
							biomass[e]	1
	37	Growth using L-valine as nitrogen and carbon source		O2[e];phosphate[e];sulfate[e];pimelate[e];thiamin[e];L-valine[e]			CO2[e];H2O[e];2-oxy-but-3-enoate[e];NH3[e]											Physiological Engineering Aspects of Penicillin chrysogenum, J. Nielsen, World Scientific (1997),p. 11
							biomass[e]	1
	38	Growth using L-glutamate as nitrogen and carbon source		O2[e];phosphate[e];sulfate[e];pimelate[e];thiamin[e];L-glutamate[e]			CO2[e];H2O[e];2-oxy-but-3-enoate[e];NH3[e]											Physiological Engineering Aspects of Penicillin chrysogenum, J. Nielsen, World Scientific (1997),p. 11
							biomass[e]	1
	39	Growth using L-aspartate as nitrogen and carbon source		O2[e];phosphate[e];sulfate[e];pimelate[e];thiamin[e];L-aspartate[e]			CO2[e];H2O[e];2-oxy-but-3-enoate[e];NH3[e]											Physiological Engineering Aspects of Penicillin chrysogenum, J. Nielsen, World Scientific (1997),p. 11
							biomass[e]	1
	40	Growth using L-alanine as nitrogen and carbon source		O2[e];phosphate[e];sulfate[e];pimelate[e];thiamin[e];L-alanine[e]			CO2[e];H2O[e];2-oxy-but-3-enoate[e];NH3[e]											Physiological Engineering Aspects of Penicillin chrysogenum, J. Nielsen, World Scientific (1997),p. 11
							biomass[e]	1
	41	Growth using L-ornithine as nitrogen and carbon source		O2[e];phosphate[e];sulfate[e];pimelate[e];thiamin[e];L-ornithine[e]			CO2[e];H2O[e];2-oxy-but-3-enoate[e];NH3[e]											Physiological Engineering Aspects of Penicillin chrysogenum, J. Nielsen, World Scientific (1997),p. 11
							biomass[e]	1
	42	Growth using L-cysteine as nitrogen and carbon source	TRUE	O2[e];phosphate[e];sulfate[e];pimelate[e];thiamin[e];L-cysteine[e]			CO2[e];H2O[e];2-oxy-but-3-enoate[e];NH3[e]											Physiological Engineering Aspects of Penicillin chrysogenum, J. Nielsen, World Scientific (1997),p. 11
							biomass[e]	1
	43	Growth using GABA as nitrogen and carbon source		O2[e];phosphate[e];sulfate[e];pimelate[e];thiamin[e];gamma-aminobutyrate[e]			CO2[e];H2O[e];2-oxy-but-3-enoate[e];NH3[e]											Physiological Engineering Aspects of Penicillin chrysogenum, J. Nielsen, World Scientific (1997),p. 80
							biomass[e]	1
#	Carbon sources
	44	Growth using glucose as carbon source		O2[e];alpha-D-glucose[e];phosphate[e];sulfate[e];pimelate[e];thiamin[e];NH3[e]			CO2[e];H2O[e];2-oxy-but-3-enoate[e]											Physiological Engineering Aspects of Penicillin chrysogenum, J. Nielsen, World Scientific (1997),p. 12
							biomass[e]	1
	45	Growth using sucrose as carbon source		O2[e];sucrose[e];phosphate[e];sulfate[e];pimelate[e];thiamin[e];NH3[e]			CO2[e];H2O[e];2-oxy-but-3-enoate[e]											Physiological Engineering Aspects of Penicillin chrysogenum, J. Nielsen, World Scientific (1997),p. 12
							biomass[e]	1
	46	Growth using galactose as carbon source		O2[e];D-galactose[e];phosphate[e];sulfate[e];pimelate[e];thiamin[e];NH3[e]			CO2[e];H2O[e];2-oxy-but-3-enoate[e]											Physiological Engineering Aspects of Penicillin chrysogenum, J. Nielsen, World Scientific (1997),p. 63
							biomass[e]	1
	47	Growth using lactate as carbon source		O2[e];(S)-lactate[e];phosphate[e];sulfate[e];pimelate[e];thiamin[e];NH3[e]			CO2[e];H2O[e];2-oxy-but-3-enoate[e]											Physiological Engineering Aspects of Penicillin chrysogenum, J. Nielsen, World Scientific (1997),p. 67
							biomass[e]	1
	48	Growth using citrate as carbon source		O2[e];citrate[e];phosphate[e];sulfate[e];pimelate[e];thiamin[e];NH3[e]			CO2[e];H2O[e];2-oxy-but-3-enoate[e]											Physiological Engineering Aspects of Penicillin chrysogenum, J. Nielsen, World Scientific (1997),p. 209
							biomass[e]	1
	49	Growth using acetate as carbon source		O2[e];acetate[e];phosphate[e];sulfate[e];pimelate[e];thiamin[e];NH3[e]			CO2[e];H2O[e];2-oxy-but-3-enoate[e]											Physiological Engineering Aspects of Penicillin chrysogenum, J. Nielsen, World Scientific (1997),p. 73
							biomass[e]	1
	50	Growth using fructose as carbon source		O2[e];D-fructose[e];phosphate[e];sulfate[e];pimelate[e];thiamin[e];NH3[e]			CO2[e];H2O[e];2-oxy-but-3-enoate[e]											Physiological Engineering Aspects of Penicillin chrysogenum, J. Nielsen, World Scientific (1997),p. 55
							biomass[e]	1
	51	Growth using gluconate as carbon source		O2[e];D-gluconate[e];phosphate[e];sulfate[e];pimelate[e];thiamin[e];NH3[e]			CO2[e];H2O[e];2-oxy-but-3-enoate[e]											Physiological Engineering Aspects of Penicillin chrysogenum, J. Nielsen, World Scientific (1997),p. 60
							biomass[e]	1
	52	Growth using starch as carbon source		O2[e];starch[e];phosphate[e];sulfate[e];pimelate[e];thiamin[e];NH3[e]			CO2[e];H2O[e];2-oxy-but-3-enoate[e]
							biomass[e]	1
	53	Growth using cellulose as carbon source		O2[e];cellulose[e];phosphate[e];sulfate[e];pimelate[e];thiamin[e];NH3[e]			CO2[e];H2O[e];2-oxy-but-3-enoate[e]											PMID:10772156
							biomass[e]	1
#	Fatty acids
	54	Oxidation of a saturated even fatty acid		O2[e];H2O[e]			H2O[e]											Physiological Engineering Aspects of Penicillin chrysogenum, J. Nielsen, World Scientific (1997),p. 76
				palmitate[c]	1		CO2[e]	16
	55	Growth on a saturated even fatty acid		O2[e];palmitate[e];phosphate[e];sulfate[e];pimelate[e];thiamin[e];NH3[e]			CO2[e];H2O[e];2-oxy-but-3-enoate[e]											Physiological Engineering Aspects of Penicillin chrysogenum, J. Nielsen, World Scientific (1997),p. 76
							biomass[e]	1
	56	Growth on a saturated odd fatty acid		O2[e];heptadecanoate[e];phosphate[e];sulfate[e];pimelate[e];thiamin[e];NH3[e]			CO2[e];H2O[e];2-oxy-but-3-enoate[e]											Physiological Engineering Aspects of Penicillin chrysogenum, J. Nielsen, World Scientific (1997),p. 76
							biomass[e]	1
#	Penicillin metabolism
	57	Uptake and breakdown of phenylacetate		O2[e]			CO2[e];H2O[e]											Physiological Engineering Aspects of Penicillin chrysogenum, J. Nielsen, World Scientific (1997),p. 55
				phenylacetate[e]	1
	58	Production of penicillin G		O2[e];alpha-D-glucose[e];H2O[e];NH3[e];sulfate[e]			CO2[e];H2O[e]											Physiological Engineering Aspects of Penicillin chrysogenum, J. Nielsen, World Scientific (1997),p. 12
				phenylacetate[e]	1	1	benzylpenicillin[e]	1
	59	Production of penicillin V		O2[e];alpha-D-glucose[e];H2O[e];NH3[e];sulfate[e]			CO2[e];H2O[e]											Physiological Engineering Aspects of Penicillin chrysogenum, J. Nielsen, World Scientific (1997),p. 12
				phenoxyacetate[e]	1	1	phenoxymethylpenicillin[e]	1
	60	Production of 6-APA		O2[e];alpha-D-glucose[e];H2O[e];NH3[e];sulfate[e]			CO2[e];H2O[e]											Physiological Engineering Aspects of Penicillin chrysogenum, J. Nielsen, World Scientific (1997),p. 133
							6-aminopenicillanate[e]	1
	61	Production of 8-HPA		O2[e];alpha-D-glucose[e];H2O[e];NH3[e];sulfate[e]			CO2[e];H2O[e]											Physiological Engineering Aspects of Penicillin chrysogenum, J. Nielsen, World Scientific (1997),p. 133
							8-hydroxypenillic acid[e]	1
	62	Production of IPN		O2[e];alpha-D-glucose[e];H2O[e];NH3[e];sulfate[e]			CO2[e];H2O[e]											Physiological Engineering Aspects of Penicillin chrysogenum, J. Nielsen, World Scientific (1997),p. 133
							isopenicillin N[e]	1
	63	Production of OPC		O2[e];alpha-D-glucose[e];H2O[e];NH3[e];sulfate[e]			CO2[e];H2O[e]											Physiological Engineering Aspects of Penicillin chrysogenum, J. Nielsen, World Scientific (1997),p. 133
							6-oxopiperidine-2-carboxylate[e]	1
	64	Production of p-OH-penicillin V		O2[e];alpha-D-glucose[e];H2O[e];NH3[e];sulfate[e]			CO2[e];H2O[e]											Physiological Engineering Aspects of Penicillin chrysogenum, J. Nielsen, World Scientific (1997),p. 133
				phenoxyacetate[e]	1	1	4-hydroxyphenoxymethylpenicillin[e]	1
	65	Production of o-OH-penicillin G		O2[e];alpha-D-glucose[e];H2O[e];NH3[e];sulfate[e]			CO2[e];H2O[e]											Physiological Engineering Aspects of Penicillin chrysogenum, J. Nielsen, World Scientific (1997),p. 138
							2-hydroxybenzylpenicillin[e]	1
	66	Production of penicilloic V acid		O2[e];alpha-D-glucose[e];H2O[e];NH3[e];sulfate[e]			CO2[e];H2O[e]											Physiological Engineering Aspects of Penicillin chrysogenum, J. Nielsen, World Scientific (1997),p. 133
				phenoxyacetate[e]	1	1	phenoxymethylpenicilloic acid[e]	1
	67	Production of penicilloic G acid		O2[e];alpha-D-glucose[e];H2O[e];NH3[e];sulfate[e]			CO2[e];H2O[e]											Physiological Engineering Aspects of Penicillin chrysogenum, J. Nielsen, World Scientific (1997),p. 133
							benzylpenicilloic acid[e]	1
	68	Production of ACV		O2[e];alpha-D-glucose[e];H2O[e];NH3[e];sulfate[e]			CO2[e];H2O[e]											Physiological Engineering Aspects of Penicillin chrysogenum, J. Nielsen, World Scientific (1997),p. 133
							N-[L-5-amino-5-carboxypentanoyl]-L-cysteinyl-D-valine[e]	1
	69	Production of 8-HPA from 6-APA		6-aminopenicillanate[e];CO2[e]	1	1	8-hydroxypenillic acid[e]	1		ATP[c] + H2O[c] <=> ADP[c] + phosphate[c]								Physiological Engineering Aspects of Penicillin chrysogenum, J. Nielsen, World Scientific (1997),p. 135
#	Other outputs
	70	Production of D-gluconate		O2[e];alpha-D-glucose[e];H2O[e]			CO2[e];H2O[e]											Physiological Engineering Aspects of Penicillin chrysogenum, J. Nielsen, World Scientific (1997),p. 60
							D-gluconate[e]	1
	71	Production of citrate		O2[e];alpha-D-glucose[e];H2O[e]			CO2[e];H2O[e]											Physiological Engineering Aspects of Penicillin chrysogenum, J. Nielsen, World Scientific (1997),p. 209
							citrate[e]	1
	72	Production of glutathione		O2[e];alpha-D-glucose[e];H2O[e];NH3[e];sulfate[e]			CO2[e];H2O[e]											Physiological Engineering Aspects of Penicillin chrysogenum, J. Nielsen, World Scientific (1997),p. 134
							glutathione[e]	1
	73	Production of urea from an amino acid		O2[e];L-alanine[e];H2O[e]			CO2[e];H2O[e]											Physiological Engineering Aspects of Penicillin chrysogenum, J. Nielsen, World Scientific (1997),p. 209
							urea[e]	1
#	Other
	74	Low-oxygen growth while producing acetate or ethanol		alpha-D-glucose[e];phosphate[e];sulfate[e];pimelate[e];thiamin[e];NH3[e]			CO2[e];H2O[e];2-oxy-but-3-enoate[e];acetate[e];ethanol[e]										For fully aerobic growth the model needs 26 mmol O2/h per unit of biomass produced. This tests whether the model can produce the same amount of biomass with only half the amount of oxygen	Physiological Engineering Aspects of Penicillin chrysogenum, J. Nielsen, World Scientific (1997),p. 68
				O2[e]		13	biomass[e]	1	1
	75	Anaerobic growth while producing acetate or ethanol	TRUE	alpha-D-glucose[e];phosphate[e];sulfate[e];pimelate[e];thiamin[e];NH3[e]			CO2[e];H2O[e];2-oxy-but-3-enoate[e];acetate[e];ethanol[e]
							biomass[e]	1
	76	Growth using PPP instead of EMP		O2[e];alpha-D-glucose[e];phosphate[e];sulfate[e];pimelate[e];thiamin[e];NH3[e]			CO2[e];H2O[e];2-oxy-but-3-enoate[e]						r0003	0	0		Turn of EMP by preventing conversion of glucose 6-phosphate to fructose 6-phosphate	Physiological Engineering Aspects of Penicillin chrysogenum, J. Nielsen, World Scientific (1997),p. 64
							biomass[e]	1					r0006	0	0
													r0008	0	0
